# Supplementary material for: High-throughput phenomics of global ant biodiversity
Source: Nat Methods. 2026 Mar 5;23(3):663–72. doi: 10.1038/s41592-026-03005-0 (PMC12982114; doi:10.1038/s41592-026-03005-0)
Supplement: Supplementary file 3 — Metadata spreadsheet for Antscan datasets. [file 41592_2026_3005_MOESM3_ESM.xlsx]

## Sheet: antscan_metadata
specimen_code	collection_code	taxon_code	lifestagesex_original_col	subcaste_original_col	caste	caste_detail	genome_associated	LTS_Box	for_more_specimen	specimens_left	scanning_vial_box	vial_label	doi	LSDF_parent_folder	problems_det	problems_other	stained	scan_tray	magnification	voxel_size	filter	projections	fps	exposure_time_per_frame	Genus	Species	Status	Name	Family_or_other	Subfamily	Tribe	Genus_authority	Source	specimen_id	located_at	owned_by	antscan_contributor	determined_by	insert_user	collected_by	method	sampling_effort	date_collected_start	date_collected_end	habitat	microhabitat	behavior	disturbance_level	country
CASENT0744647	lsbf_255	Acanthognathus.cf.ocellatus	w	NA	worker	NA	NA	Brazil_LTS_7	NA	NA	ANTSCAN_XS_24	24-41	https://dx.doi.org/10.35097/vppabgunrju6ruf2	/mnt/LSDF/antscan/processed/5x/	NA	NA	unstained	tray_12	5x	2.44 µm	500 µm Al	3000	100	0.01 s	Acanthognathus	cf.ocellatus	unidentified	Acanthognathus cf.ocellatus	Formicidae	Myrmicinae	Attini	Mayr, 1887	https://www.antwiki.org/wiki/Acanthognathus	47221	OIST	NA	Rodrigo M. Feitosa	NA	fumika	J.L.M. Diniz	hand	NA	1984-11-11	NA	NA	NA	NA	NA	Brazil
CASENT0744648	lsbf_255	Acanthognathus.cf.ocellatus	Q	NA	queen	NA	NA	Brazil_LTS_7	NA	NA	ANTSCAN_XS_24	24-42	https://dx.doi.org/10.35097/39w0ty9kd6w9jsp3	/mnt/LSDF/antscan/processed/5x/	NA	NA	unstained	tray_13	5x	2.44 µm	500 µm Al	3000	100	0.01 s	Acanthognathus	cf.ocellatus	unidentified	Acanthognathus cf.ocellatus	Formicidae	Myrmicinae	Attini	Mayr, 1887	https://www.antwiki.org/wiki/Acanthognathus	47222	OIST	NA	Rodrigo M. Feitosa	NA	fumika	J.L.M. Diniz	hand	NA	1984-11-11	NA	NA	NA	NA	NA	Brazil
CASENT0744649	lsbf_255	Acanthognathus.cf.ocellatus	m	NA	male	NA	NA	Brazil_LTS_7	NA	NA	ANTSCAN_XS_24	24-43	https://dx.doi.org/10.35097/hym6mth140e38x3k	/mnt/LSDF/antscan/processed/5x/	NA	NA	unstained	tray_14	5x_2steps	2.44 µm	500 µm Al	3000	100	0.01 s	Acanthognathus	cf.ocellatus	unidentified	Acanthognathus cf.ocellatus	Formicidae	Myrmicinae	Attini	Mayr, 1887	https://www.antwiki.org/wiki/Acanthognathus	47223	OIST	NA	Rodrigo M. Feitosa	NA	fumika	J.L.M. Diniz	hand	NA	1984-11-11	NA	NA	NA	NA	NA	Brazil
CASENT0744059	lsbf_209	Acanthognathus.ocellatus	w	NA	worker	NA	NA	Brazil_LTS_2	NA	NA	ANTSCAN_XS_19	19-12	https://dx.doi.org/10.35097/e5qhcdvzr9zebtd2	/mnt/LSDF/antscan/processed/5x/	NA	NA	unstained	tray_21	5x	2.44 µm	500 µm Al	3000	100	0.01 s	Acanthognathus	ocellatus	valid	Acanthognathus ocellatus	Formicidae	Myrmicinae	Attini	Mayr, 1887	https://www.antwiki.org/wiki/Acanthognathus	45852	OIST	NA	Rodrigo M. Feitosa	NA	fumika	T.S.R. Silva, T.T. Jory, W. Franco, R.M. Feitosa	winkler	NA	2019-07-30	2019-08-02	NA	NA	NA	NA	Brazil
CASENT0878066	GMY039	Acanthomyrmex.cf.ferox	w	min	worker	minor	NA	LTS_GAGA_05	GAGA Round 2 Original 1 (of 2)	2w min	ANTSCAN2_XS_4	GAGA-04-06	https://dx.doi.org/10.35097/53fuc15dn9frt8tp	/mnt/LSDF/antscan/processed/GAGA_5x/	NA	NA	unstained	NA	5x	2.44 µm	2 mm pyrolytic graphite	3000	40	NA	Acanthomyrmex	cf.ferox	unidentified	Acanthomyrmex cf.ferox	Formicidae	Myrmicinae	Crematogastrini	Emery, 1893	https://www.antwiki.org/wiki/Acanthomyrmex	54671	OIST	NA	GAGA	NA	fumika	S. De Greef	NA	NA	2018-09-17	NA	Rainforest	NA	NA	NA	Malaysia
CASENT0878067	GMY039	Acanthomyrmex.cf.ferox	w	maj	worker	major	NA	LTS_GAGA_05	GAGA Round 2 Original 1 (of 2)	0w maj	ANTSCAN2_XS_4	GAGA-04-07	https://dx.doi.org/10.35097/08znbtangzng1412	/mnt/LSDF/antscan/processed/GAGA_5x/	NA	gaster truncated	unstained	NA	5x	2.44 µm	2 mm pyrolytic graphite	3000	40	NA	Acanthomyrmex	cf.ferox	unidentified	Acanthomyrmex cf.ferox	Formicidae	Myrmicinae	Crematogastrini	Emery, 1893	https://www.antwiki.org/wiki/Acanthomyrmex	54672	OIST	NA	GAGA	NA	fumika	S. De Greef	NA	NA	2018-09-17	NA	Rainforest	NA	NA	NA	Malaysia
CASENT0745074	GAGA-257	Acanthomyrmex.ferox	Q	NA	queen	NA	species	LTS GAGA 02	0	GAGA 02	ANTSCAN_XS_11	11-42	https://dx.doi.org/10.35097/bpxq63m3edd780r5	/mnt/LSDF/antscan/processed/5x/	NA	NA	unstained	tray_29	5x_3steps	2.44 µm	500 µm Al	3000	70	0.01 s	Acanthomyrmex	ferox	valid	Acanthomyrmex ferox	Formicidae	Myrmicinae	Crematogastrini	Emery, 1893	https://www.antwiki.org/wiki/Acanthomyrmex	55047	OIST	NA	GAGA	NA	fumika	S. De Greef	NA	NA	2018-08-29	NA	Rainforest	NA	NA	NA	Malaysia
CASENT0744002	ASCP_BG-076	Acanthomyrmex.glabfemoralis	W	NA	worker	NA	colony	LINKSVAYER_BP	NA	NA	ANTSCAN_XS_14	14-03	https://dx.doi.org/10.35097/h481t8t36at1m9z8	/mnt/LSDF/antscan/processed/5x/	NA	NA	iodine	tray_16	5x	2.44 µm	500 µm Al	3000	100	0.01 s	Acanthomyrmex	glabfemoralis	valid	Acanthomyrmex glabfemoralis	Formicidae	Myrmicinae	Crematogastrini	Emery, 1893	https://www.antwiki.org/wiki/Acanthomyrmex	51816	OIST	OIST	Timothy A. Linksvayer	NA	evropi	Benoit Guénard	NA	NA	2018-11-11	NA	NA	NA	NA	NA	Hong Kong
CASENT0741339	NA	Acanthomyrmex.glabfemoralis	W	NA	worker	NA	colony	LINKSVAYER_BP	NA	NA	ANTSCAN_XS_15	15-33	https://dx.doi.org/10.35097/tqtvrbuzadf11a38	/mnt/LSDF/antscan/processed/5x/	NA	NA	iodine	tray_39	5x_2steps	2.44 µm	500 µm Al	3000	70	0.01 s	Acanthomyrmex	glabfemoralis	valid	Acanthomyrmex glabfemoralis	Formicidae	Myrmicinae	Crematogastrini	Emery, 1893	https://www.antwiki.org/wiki/Acanthomyrmex	51767	OIST	OIST	Timothy A. Linksvayer	NA	evropi	Benoit Guénard	NA	NA	2018-11-11	NA	NA	NA	NA	NA	NA
CASENT0741340	NA	Acanthomyrmex.glabfemoralis	W	NA	worker	NA	colony	LINKSVAYER_BP	NA	NA	ANTSCAN_XS_15	15-34	https://dx.doi.org/10.35097/yveq4febdug3w52e	/mnt/LSDF/antscan/processed/5x/	NA	NA	iodine	tray_39	5x_2steps	2.44 µm	500 µm Al	3000	70	0.01 s	Acanthomyrmex	glabfemoralis	valid	Acanthomyrmex glabfemoralis	Formicidae	Myrmicinae	Crematogastrini	Emery, 1893	https://www.antwiki.org/wiki/Acanthomyrmex	51768	OIST	OIST	Timothy A. Linksvayer	NA	evropi	Benoit Guénard	NA	NA	2018-11-11	NA	NA	NA	NA	NA	NA
CASENT0741341	NA	Acanthomyrmex.glabfemoralis	larva	NA	larva	NA	colony	LINKSVAYER_BP	NA	NA	ANTSCAN_XS_15	15-35	https://dx.doi.org/10.35097/pk65m2eu7gtz67dg	/mnt/LSDF/antscan/processed/10x/	NA	NA	iodine	tray_04	10x	1.22 µm	500 µm Al	3000	100	0.01 s	Acanthomyrmex	glabfemoralis	valid	Acanthomyrmex glabfemoralis	Formicidae	Myrmicinae	Crematogastrini	Emery, 1893	https://www.antwiki.org/wiki/Acanthomyrmex	51769	OIST	OIST	Timothy A. Linksvayer	NA	evropi	Benoit Guénard	NA	NA	2018-11-11	NA	NA	NA	NA	NA	NA
CASENT0741342	NA	Acanthomyrmex.glabfemoralis	major	NA	worker	major	colony	LINKSVAYER_BP	NA	NA	ANTSCAN_XS_15	15-36	https://dx.doi.org/10.35097/kwdzyrpu92asw0m8	/mnt/LSDF/antscan/processed/5x/	NA	gaster truncated	iodine	tray_39	5x_2steps	2.44 µm	500 µm Al	3000	70	0.01 s	Acanthomyrmex	glabfemoralis	valid	Acanthomyrmex glabfemoralis	Formicidae	Myrmicinae	Crematogastrini	Emery, 1893	https://www.antwiki.org/wiki/Acanthomyrmex	51770	OIST	OIST	Timothy A. Linksvayer	NA	evropi	Benoit Guénard	NA	NA	2018-11-11	NA	NA	NA	NA	NA	NA
CASENT0745643	BG103.15	Acanthomyrmex.luciolae	w	NA	worker	NA	NA	OIST_LTS_2	OIST 01	NA	ANTSCAN_XS_33	33-44	https://dx.doi.org/10.35097/kp29nr9fbsr40v6w	/mnt/LSDF/antscan/processed/5x/	NA	NA	unstained	tray_22	5x	2.44 µm	500 µm Al	3000	100	0.01 s	Acanthomyrmex	luciolae	valid	Acanthomyrmex luciolae	Formicidae	Myrmicinae	Crematogastrini	Emery, 1893	https://www.antwiki.org/wiki/Acanthomyrmex	51420	OIST	NA	Francisco Hita Garcia	NA	fumika	B. Guénard, B. Blanchard, C. Liu	Nest series	NA	2013-06-11	2013-06-11	secondary rain forest	NA	NA	NA	China
CASENT0745644	BG103.15	Acanthomyrmex.luciolae	w	NA	worker	NA	NA	OIST_LTS_2	OIST 01	NA	ANTSCAN_XS_33	33-45	https://dx.doi.org/10.35097/fd85wm81qr6gdtht	/mnt/LSDF/antscan/processed/5x/	NA	NA	unstained	tray_15	5x	2.44 µm	500 µm Al	3000	100	0.01 s	Acanthomyrmex	luciolae	valid	Acanthomyrmex luciolae	Formicidae	Myrmicinae	Crematogastrini	Emery, 1893	https://www.antwiki.org/wiki/Acanthomyrmex	51421	OIST	NA	Francisco Hita Garcia	NA	fumika	B. Guénard, B. Blanchard, C. Liu	Nest series	NA	2013-06-11	2013-06-11	secondary rain forest	NA	NA	NA	China
CASENT0744028	lsbf_200	Acanthoponera.mucronata	w	NA	worker	NA	NA	Brazil_LTS_5	NA	NA	ANTSCAN_XS_23	23-37	https://dx.doi.org/10.35097/55xjja245uy644q2	/mnt/LSDF/antscan/processed/5x/	NA	NA	unstained	tray_38	5x_2steps	2.44 µm	500 µm Al	3000	70	0.01 s	Acanthoponera	mucronata	valid	Acanthoponera mucronata	Formicidae	Ectatomminae	Heteroponerini	Mayr, 1862	https://www.antwiki.org/wiki/Acanthoponera	47610	OIST	NA	Rodrigo M. Feitosa	NA	fumika	R. Feitosa, N. Ladino, A. Ferreira, M. Martins	hand	NA	2018-07-14	2018-07-19	NA	NA	NA	NA	Brazil
CASENT0744029	lsbf_200	Acanthoponera.mucronata	Q	NA	queen	NA	NA	Brazil_LTS_5	NA	NA	ANTSCAN_XS_23	23-38	https://dx.doi.org/10.35097/wkur6rhd911f0f2g	/mnt/LSDF/antscan/processed/5x/	NA	NA	unstained	tray_38	5x_2steps	2.44 µm	500 µm Al	3000	70	0.01 s	Acanthoponera	mucronata	valid	Acanthoponera mucronata	Formicidae	Ectatomminae	Heteroponerini	Mayr, 1862	https://www.antwiki.org/wiki/Acanthoponera	47611	OIST	NA	Rodrigo M. Feitosa	NA	fumika	R. Feitosa, N. Ladino, A. Ferreira, M. Martins	hand	NA	2018-07-14	2018-07-19	NA	NA	NA	NA	Brazil
CASENT0744455	lsbf_231	Acanthoponera.sp.n	m	NA	male	NA	NA	Brazil_LTS_1	NA	NA	ANTSCAN_XS_17	17-12	https://dx.doi.org/10.35097/9e4tf2z597hmmaz8	/mnt/LSDF/antscan/processed/5x/	NA	NA	unstained	tray_28	5x_2steps	2.44 µm	500 µm Al	3000	70	0.01 s	Acanthoponera	sp.n	unidentified	Acanthoponera sp.n	Formicidae	Ectatomminae	Heteroponerini	Mayr, 1862	https://www.antwiki.org/wiki/Acanthoponera	48831	OIST	NA	Rodrigo M. Feitosa	NA	fumika	Profaupar project	Light trap	NA	1988-02-15	NA	NA	NA	NA	NA	Brazil
CASENT0744057	lsbf_201	Acanthoponera.sp.n	aQ	NA	queen	alate	NA	Brazil_LTS_2	NA	NA	ANTSCAN_XS_19	19-10	https://dx.doi.org/10.35097/n0f04fxz7gzz4nmw	/mnt/LSDF/antscan/processed/5x/	NA	NA	unstained	tray_41	5x_3steps	2.44 µm	500 µm Al	3000	70	0.01 s	Acanthoponera	sp.n	unidentified	Acanthoponera sp.n	Formicidae	Ectatomminae	Heteroponerini	Mayr, 1862	https://www.antwiki.org/wiki/Acanthoponera	48928	OIST	NA	Rodrigo M. Feitosa	NA	fumika	PROFAUPAR	light trap	NA	1987-03-29	NA	NA	NA	NA	NA	Brazil
CASENT0744493	lsbf_049	Acanthostichus.aff.brevicornis	w	NA	worker	NA	NA	Brazil_LTS_4	NA	NA	ANTSCAN_XS_21	21-14	https://dx.doi.org/10.35097/nr37xbwmmtvbk80p	/mnt/LSDF/antscan/processed/5x/	NA	NA	unstained	tray_09	5x_2steps	2.44 µm	500 µm Al	3000	100	0.01 s	Acanthostichus	aff.brevicornis	unidentified	Acanthostichus aff.brevicornis	Formicidae	Dorylinae	NA	Mayr, 1887	https://www.antwiki.org/wiki/Acanthostichus	49312	OIST	NA	Rodrigo M. Feitosa	NA	fumika	R.M. Feitosa, G.P. Camacho, M.F.O. Martins	NA	NA	2016-03-08	2016-03-12	NA	NA	NA	NA	Brazil
CASENT0744325	lsbf_092	Acanthostichus.aff.brevicornis	w	NA	worker	NA	NA	Brazil_LTS_5	NA	NA	ANTSCAN_XS_22	22-43	https://dx.doi.org/10.35097/cgpnersu1tsgms92	/mnt/LSDF/antscan/processed/5x/	NA	NA	unstained	tray_11	5x	2.44 µm	500 µm Al	3000	100	0.01 s	Acanthostichus	aff.brevicornis	unidentified	Acanthostichus aff.brevicornis	Formicidae	Dorylinae	NA	Mayr, 1887	https://www.antwiki.org/wiki/Acanthostichus	49297	OIST	NA	Rodrigo M. Feitosa	NA	fumika	R.M. Feitosa, G.P. Camacho, M.F.O. Martins	hand	NA	2016-03-08	2016-03-12	NA	NA	NA	NA	Brazil
CASENT0744326	lsbf_092	Acanthostichus.aff.brevicornis	w	NA	worker	NA	NA	Brazil_LTS_5	NA	NA	ANTSCAN_XS_22	22-44	https://dx.doi.org/10.35097/ur99ft06d2ac81cc	/mnt/LSDF/antscan/processed/5x/	NA	NA	unstained	tray_14	5x_2steps	2.44 µm	500 µm Al	3000	100	0.01 s	Acanthostichus	aff.brevicornis	unidentified	Acanthostichus aff.brevicornis	Formicidae	Dorylinae	NA	Mayr, 1887	https://www.antwiki.org/wiki/Acanthostichus	49298	OIST	NA	Rodrigo M. Feitosa	NA	fumika	R.M. Feitosa, G.P. Camacho, M.F.O. Martins	hand	NA	2016-03-08	2016-03-12	NA	NA	NA	NA	Brazil
CASENT0744327	lsbf_092	Acanthostichus.aff.brevicornis	w	NA	worker	NA	NA	Brazil_LTS_5	NA	NA	ANTSCAN_XS_22	22-45	https://dx.doi.org/10.35097/08se979hyy6wptgp	/mnt/LSDF/antscan/processed/5x/	NA	NA	unstained	tray_13	5x	2.44 µm	500 µm Al	3000	100	0.01 s	Acanthostichus	aff.brevicornis	unidentified	Acanthostichus aff.brevicornis	Formicidae	Dorylinae	NA	Mayr, 1887	https://www.antwiki.org/wiki/Acanthostichus	49299	OIST	NA	Rodrigo M. Feitosa	NA	fumika	R.M. Feitosa, G.P. Camacho, M.F.O. Martins	hand	NA	2016-03-08	2016-03-12	NA	NA	NA	NA	Brazil
CASENT0744328	lsbf_092	Acanthostichus.aff.brevicornis	w	NA	worker	NA	NA	Brazil_LTS_5	NA	NA	ANTSCAN_XS_22	22-46	https://dx.doi.org/10.35097/bn3vvhuj68qzu9x8	/mnt/LSDF/antscan/processed/5x/	NA	NA	unstained	tray_13	5x	2.44 µm	500 µm Al	3000	100	0.01 s	Acanthostichus	aff.brevicornis	unidentified	Acanthostichus aff.brevicornis	Formicidae	Dorylinae	NA	Mayr, 1887	https://www.antwiki.org/wiki/Acanthostichus	49300	OIST	NA	Rodrigo M. Feitosa	NA	fumika	R.M. Feitosa, G.P. Camacho, M.F.O. Martins	hand	NA	2016-03-08	2016-03-12	NA	NA	NA	NA	Brazil
CASENT0744420	lsbf_178	Acanthostichus.brevicornis	m	NA	male	NA	NA	Brazil_LTS_2	NA	NA	ANTSCAN_XS_17	17-47	https://dx.doi.org/10.35097/f0gqv7rdet76swbb	/mnt/LSDF/antscan/processed/5x/	NA	NA	unstained	tray_41	5x_3steps	2.44 µm	500 µm Al	3000	70	0.01 s	Acanthostichus	brevicornis	valid	Acanthostichus brevicornis	Formicidae	Dorylinae	NA	Mayr, 1887	https://www.antwiki.org/wiki/Acanthostichus	47330	OIST	NA	Rodrigo M. Feitosa	NA	fumika	R.M. Feitosa, T.S. Silva, A.C. Ferreira	hand	NA	2016-09-15	2016-09-18	NA	NA	NA	NA	Brazil
CASENT0744297	lsbf_178	Acanthostichus.brevicornis	w	NA	worker	NA	NA	Brazil_LTS_2	NA	NA	ANTSCAN_XS_17	17-48	https://dx.doi.org/10.35097/ut4ck742vue0j2zz	/mnt/LSDF/antscan/processed/5x/	NA	NA	unstained	tray_31	5x_2steps	2.44 µm	500 µm Al	3000	70	0.01 s	Acanthostichus	brevicornis	valid	Acanthostichus brevicornis	Formicidae	Dorylinae	NA	Mayr, 1887	https://www.antwiki.org/wiki/Acanthostichus	47331	OIST	NA	Rodrigo M. Feitosa	NA	fumika	R.M. Feitosa, T.S. Silva, A.C. Ferreira	hand	NA	2016-09-15	2016-09-18	NA	NA	NA	NA	Brazil
CASENT0744298	lsbf_178	Acanthostichus.brevicornis	w	NA	worker	NA	NA	Brazil_LTS_2	NA	NA	ANTSCAN_XS_18	18-01	https://dx.doi.org/10.35097/0ykf486702z37wuz	/mnt/LSDF/antscan/processed/5x/	NA	NA	unstained	tray_31	5x_2steps	2.44 µm	500 µm Al	3000	70	0.01 s	Acanthostichus	brevicornis	valid	Acanthostichus brevicornis	Formicidae	Dorylinae	NA	Mayr, 1887	https://www.antwiki.org/wiki/Acanthostichus	47332	OIST	NA	Rodrigo M. Feitosa	NA	fumika	R.M. Feitosa, T.S. Silva, A.C. Ferreira	hand	NA	2016-09-15	2016-09-18	NA	NA	NA	NA	Brazil
CASENT0744299	lsbf_178	Acanthostichus.brevicornis	w	NA	worker	NA	NA	Brazil_LTS_2	NA	NA	ANTSCAN_XS_18	18-02	https://dx.doi.org/10.35097/ntvqqvtge1j2ww8w	/mnt/LSDF/antscan/processed/5x/	NA	NA	unstained	tray_31	5x_2steps	2.44 µm	500 µm Al	3000	70	0.01 s	Acanthostichus	brevicornis	valid	Acanthostichus brevicornis	Formicidae	Dorylinae	NA	Mayr, 1887	https://www.antwiki.org/wiki/Acanthostichus	47333	OIST	NA	Rodrigo M. Feitosa	NA	fumika	R.M. Feitosa, T.S. Silva, A.C. Ferreira	hand	NA	2016-09-15	2016-09-18	NA	NA	NA	NA	Brazil
CASENT0744618	lsbf_234	Acromyrmex.balzani	w	NA	worker	NA	NA	Brazil_LTS_6	NA	NA	ANTSCAN_XS_24	24-34	https://dx.doi.org/10.35097/3n7kjm38gp3n52yq	/mnt/LSDF/antscan/processed/5x/	NA	NA	unstained	tray_34	5x_3steps	2.44 µm	500 µm Al	3000	70	0.01 s	Acromyrmex	balzani	valid	Acromyrmex balzani	Formicidae	Myrmicinae	Attini	Mayr, 1865	https://www.antwiki.org/wiki/Acromyrmex	46166	OIST	NA	Rodrigo M. Feitosa	NA	fumika	J.L.M. Diniz	hand	NA	1970-11-27	NA	NA	NA	NA	NA	Brazil
CASENT0744619	lsbf_234	Acromyrmex.balzani	w	NA	worker	NA	NA	Brazil_LTS_6	NA	NA	ANTSCAN_XS_24	24-35	https://dx.doi.org/10.35097/1z8e6mf5qrt7x397	/mnt/LSDF/antscan/processed/5x/	NA	NA	unstained	tray_14	5x_2steps	2.44 µm	500 µm Al	3000	100	0.01 s	Acromyrmex	balzani	valid	Acromyrmex balzani	Formicidae	Myrmicinae	Attini	Mayr, 1865	https://www.antwiki.org/wiki/Acromyrmex	46167	OIST	NA	Rodrigo M. Feitosa	NA	fumika	J.L.M. Diniz	hand	NA	1970-11-27	NA	NA	NA	NA	NA	Brazil
CASENT0744620	lsbf_234	Acromyrmex.balzani	w	NA	worker	NA	NA	Brazil_LTS_6	NA	NA	ANTSCAN_XS_24	24-36	https://dx.doi.org/10.35097/kwme6403w0dh4q3g	/mnt/LSDF/antscan/processed/5x/	NA	NA	unstained	tray_14	5x_2steps	2.44 µm	500 µm Al	3000	100	0.01 s	Acromyrmex	balzani	valid	Acromyrmex balzani	Formicidae	Myrmicinae	Attini	Mayr, 1865	https://www.antwiki.org/wiki/Acromyrmex	46168	OIST	NA	Rodrigo M. Feitosa	NA	fumika	J.L.M. Diniz	hand	NA	1970-11-27	NA	NA	NA	NA	NA	Brazil
CASENT0744616	lsbf_234	Acromyrmex.balzani	aQ	NA	queen	alate	NA	Brazil_LTS_6	NA	NA	ANTSCAN_S_2	S-104	https://dx.doi.org/10.35097/v88t5vag5rux37ed	/mnt/LSDF/antscan/processed/2x/	NA	NA	unstained	tray_50	2x_3steps	6.11 µm	500 µm Al	3000	70	0.01 s	Acromyrmex	balzani	valid	Acromyrmex balzani	Formicidae	Myrmicinae	Attini	Mayr, 1865	https://www.antwiki.org/wiki/Acromyrmex	46164	OIST	NA	Rodrigo M. Feitosa	NA	fumika	J.L.M. Diniz	hand	NA	1970-11-27	NA	NA	NA	NA	NA	Brazil
CASENT0744617	lsbf_234	Acromyrmex.balzani	m	NA	male	NA	NA	Brazil_LTS_6	NA	NA	ANTSCAN_S_2	S-105	https://dx.doi.org/10.35097/ufkygv80xwwfnd2u	/mnt/LSDF/antscan/processed/2x/	NA	NA	unstained	tray_50	2x_3steps	6.11 µm	500 µm Al	3000	70	0.01 s	Acromyrmex	balzani	valid	Acromyrmex balzani	Formicidae	Myrmicinae	Attini	Mayr, 1865	https://www.antwiki.org/wiki/Acromyrmex	46165	OIST	NA	Rodrigo M. Feitosa	NA	fumika	J.L.M. Diniz	hand	NA	1970-11-27	NA	NA	NA	NA	NA	Brazil
CASENT0744042	lsbf_098	Acromyrmex.cf.coronatus	w	NA	worker	NA	NA	Brazil_LTS_5	NA	NA	ANTSCAN_XS_23	23-48	https://dx.doi.org/10.35097/rd0zgyywee0jpqpt	/mnt/LSDF/antscan/processed/5x/	NA	NA	unstained	tray_14	5x_2steps	2.44 µm	500 µm Al	3000	100	0.01 s	Acromyrmex	cf.coronatus	unidentified	Acromyrmex cf.coronatus	Formicidae	Myrmicinae	Attini	Mayr, 1865	https://www.antwiki.org/wiki/Acromyrmex	46598	OIST	NA	Rodrigo M. Feitosa	NA	fumika	R.M. Feitosa, E.Z. Albuquerque, R. Silva	winkler	NA	2016-08-25	2016-08-29	NA	NA	NA	NA	Brazil
CASENT0744043	lsbf_098	Acromyrmex.cf.coronatus	w	NA	worker	NA	NA	Brazil_LTS_5	NA	NA	ANTSCAN_XS_24	24-01	https://dx.doi.org/10.35097/5q5pczvnvmzdjqa7	/mnt/LSDF/antscan/processed/5x/	NA	NA	unstained	tray_14	5x_2steps	2.44 µm	500 µm Al	3000	100	0.01 s	Acromyrmex	cf.coronatus	unidentified	Acromyrmex cf.coronatus	Formicidae	Myrmicinae	Attini	Mayr, 1865	https://www.antwiki.org/wiki/Acromyrmex	46599	OIST	NA	Rodrigo M. Feitosa	NA	fumika	R.M. Feitosa, E.Z. Albuquerque, R. Silva	winkler	NA	2016-08-25	2016-08-29	NA	NA	NA	NA	Brazil
CASENT0744044	lsbf_098	Acromyrmex.cf.coronatus	w	NA	worker	NA	NA	Brazil_LTS_5	NA	NA	ANTSCAN_S_1	S-73	https://dx.doi.org/10.35097/c5vrb12ba464q1bh	/mnt/LSDF/antscan/processed/2x/	NA	NA	unstained	tray_50	2x_3steps	6.11 µm	500 µm Al	3000	70	0.01 s	Acromyrmex	cf.coronatus	unidentified	Acromyrmex cf.coronatus	Formicidae	Myrmicinae	Attini	Mayr, 1865	https://www.antwiki.org/wiki/Acromyrmex	46600	OIST	NA	Rodrigo M. Feitosa	NA	fumika	R.M. Feitosa, E.Z. Albuquerque, R. Silva	winkler	NA	2016-08-25	2016-08-29	NA	NA	NA	NA	Brazil
CASENT0744364	lsbf_108	Acromyrmex.coronatus	w	NA	worker	NA	NA	Brazil_LTS_1	NA	NA	ANTSCAN_XS_16	16-44	https://dx.doi.org/10.35097/e2m28a23rng7u7qx	/mnt/LSDF/antscan/processed/5x/	NA	NA	unstained	tray_28	5x_2steps	2.44 µm	500 µm Al	3000	70	0.01 s	Acromyrmex	coronatus	valid	Acromyrmex coronatus	Formicidae	Myrmicinae	Attini	Mayr, 1865	https://www.antwiki.org/wiki/Acromyrmex	45736	OIST	NA	Rodrigo M. Feitosa	NA	fumika	R. Feitosa, N. Ladino, A. Ferreira, M. Martins	hand	NA	2018-07-14	2018-07-19	NA	NA	NA	NA	Brazil
CASENT0744365	lsbf_108	Acromyrmex.coronatus	w	NA	worker	NA	NA	Brazil_LTS_1	NA	NA	ANTSCAN_XS_16	16-45	https://dx.doi.org/10.35097/f9f7hunutkpbtzx8	/mnt/LSDF/antscan/processed/5x/	NA	NA	unstained	tray_28	5x_2steps	2.44 µm	500 µm Al	3000	70	0.01 s	Acromyrmex	coronatus	valid	Acromyrmex coronatus	Formicidae	Myrmicinae	Attini	Mayr, 1865	https://www.antwiki.org/wiki/Acromyrmex	45737	OIST	NA	Rodrigo M. Feitosa	NA	fumika	R. Feitosa, N. Ladino, A. Ferreira, M. Martins	hand	NA	2018-07-14	2018-07-19	NA	NA	NA	NA	Brazil
CASENT0745010	GAGA-0014	Acromyrmex.echinatior	w	minor	worker	minor	colony	LTS GAGA 01	8w	GAGA 01	ANTSCAN_XS_10	10-11	https://dx.doi.org/10.35097/40xms83g26jud1gr	/mnt/LSDF/antscan/processed/5x/	NA	NA	unstained	tray_38	5x_2steps	2.44 µm	500 µm Al	3000	70	0.01 s	Acromyrmex	echinatior	valid	Acromyrmex echinatior	Formicidae	Myrmicinae	Attini	Mayr, 1865	https://www.antwiki.org/wiki/Acromyrmex	54968	OIST	NA	GAGA	NA	fumika	J. Boomsma	NA	NA	NA	NA	NA	NA	NA	NA	Panama
CASENT0745011	GAGA-0014	Acromyrmex.echinatior	w	media	worker	media	colony	LTS GAGA 01	8w	GAGA 01	ANTSCAN_XS_10	10-12	https://dx.doi.org/10.35097/09rxv2kf4nsnp27k	/mnt/LSDF/antscan/processed/5x/	NA	NA	unstained	tray_38	5x_2steps	2.44 µm	500 µm Al	3000	70	0.01 s	Acromyrmex	echinatior	valid	Acromyrmex echinatior	Formicidae	Myrmicinae	Attini	Mayr, 1865	https://www.antwiki.org/wiki/Acromyrmex	54969	OIST	NA	GAGA	NA	fumika	J. Boomsma	NA	NA	NA	NA	NA	NA	NA	NA	Panama
CASENT0745012	GAGA-0014	Acromyrmex.echinatior	w	major	worker	major	colony	LTS GAGA 01	8w	GAGA 01	ANTSCAN_XS_10	10-13	https://dx.doi.org/10.35097/pakc8vr3f5a2bxcz	/mnt/LSDF/antscan/processed/2x/	NA	NA	unstained	tray_57	2x_4steps	6.11 µm	500 µm Al	3000	70	0.01 s	Acromyrmex	echinatior	valid	Acromyrmex echinatior	Formicidae	Myrmicinae	Attini	Mayr, 1865	https://www.antwiki.org/wiki/Acromyrmex	54970	OIST	NA	GAGA	NA	fumika	J. Boomsma	NA	NA	NA	NA	NA	NA	NA	NA	Panama
CASENT0878007	30/11/2016H	Acromyrmex.lobicornis	w (broken)	NA	worker	NA	species	LTS_GAGA_04	GAGA Round 2 Original 1 (of 2)	5w broken	ANTSCAN2_XS_2	GAGA-02-48	https://dx.doi.org/10.35097/bp033f0hqh533d1v	/mnt/LSDF/antscan/processed/GAGA_5x/	NA	NA	unstained	NA	5x	2.44 µm	2 mm pyrolytic graphite	3000	40	NA	Acromyrmex	lobicornis	valid	Acromyrmex lobicornis	Formicidae	Myrmicinae	Attini	Mayr, 1865	https://www.antwiki.org/wiki/Acromyrmex	54569	OIST	NA	GAGA	NA	fumika	M. Bollazzi	NA	NA	2017-02-24	NA	NA	NA	NA	NA	Uruguay
CASENT0878008	30/11/2016H	Acromyrmex.lobicornis	w	NA	worker	NA	species	LTS_GAGA_04	GAGA Round 2 Original 1 (of 2)	5w broken	ANTSCAN2_XS_3	GAGA-03-01	https://dx.doi.org/10.35097/r7f1kzpj5750ecyy	/mnt/LSDF/antscan/processed/GAGA_5x/	NA	NA	unstained	NA	5x	2.44 µm	2 mm pyrolytic graphite	3000	40	NA	Acromyrmex	lobicornis	valid	Acromyrmex lobicornis	Formicidae	Myrmicinae	Attini	Mayr, 1865	https://www.antwiki.org/wiki/Acromyrmex	54570	OIST	NA	GAGA	NA	fumika	M. Bollazzi	NA	NA	2017-02-24	NA	NA	NA	NA	NA	Uruguay
CASENT0878013	Ao759	Acromyrmex.octospinosus	w	min	worker	minor	species	LTS_GAGA_04	GAGA Round 2 Original 1 (of 2)	8w (2 maj, 6 min)	ANTSCAN2_XS_3	GAGA-03-04	https://dx.doi.org/10.35097/rs3r8mgejnmknybj	/mnt/LSDF/antscan/processed/GAGA_5x/	NA	NA	unstained	NA	5x	2.44 µm	2 mm pyrolytic graphite	3000	40	NA	Acromyrmex	octospinosus	valid	Acromyrmex octospinosus	Formicidae	Myrmicinae	Attini	Mayr, 1865	https://www.antwiki.org/wiki/Acromyrmex	54575	OIST	NA	GAGA	NA	fumika	L. Shrader	NA	NA	2016-05-10	NA	Rainforest	NA	NA	NA	Denmark
CASENT0878014	Ao759	Acromyrmex.octospinosus	w	min	worker	minor	species	LTS_GAGA_04	GAGA Round 2 Original 1 (of 2)	8w (2 maj, 6 min)	ANTSCAN2_XS_3	GAGA-03-05	https://dx.doi.org/10.35097/z892u8x2z7vma9vq	/mnt/LSDF/antscan/processed/GAGA_5x/	NA	NA	unstained	NA	5x	2.44 µm	2 mm pyrolytic graphite	3000	40	NA	Acromyrmex	octospinosus	valid	Acromyrmex octospinosus	Formicidae	Myrmicinae	Attini	Mayr, 1865	https://www.antwiki.org/wiki/Acromyrmex	54576	OIST	NA	GAGA	NA	fumika	L. Shrader	NA	NA	2016-05-10	NA	Rainforest	NA	NA	NA	Denmark
CASENT0878015	Ao759	Acromyrmex.octospinosus	w	maj	worker	major	species	LTS_GAGA_04	GAGA Round 2 Original 1 (of 2)	8w (2 maj, 6 min)	ANTSCAN2_XS_3	GAGA-03-06	https://dx.doi.org/10.35097/v3xguqhwns573321	/mnt/LSDF/antscan/processed/GAGA_5x/	NA	NA	unstained	NA	5x	2.44 µm	2 mm pyrolytic graphite	3000	40	NA	Acromyrmex	octospinosus	valid	Acromyrmex octospinosus	Formicidae	Myrmicinae	Attini	Mayr, 1865	https://www.antwiki.org/wiki/Acromyrmex	54577	OIST	NA	GAGA	NA	fumika	L. Shrader	NA	NA	2016-05-10	NA	Rainforest	NA	NA	NA	Denmark
CASENT0878016	Ao759	Acromyrmex.octospinosus	w	maj	worker	major	species	LTS_GAGA_04	GAGA Round 2 Original 1 (of 2)	8w (2 maj, 6 min)	ANTSCAN2_XS_3	GAGA-03-07	https://dx.doi.org/10.35097/ak5gypcgfzyxe8ns	/mnt/LSDF/antscan/processed/GAGA_5x/	NA	NA	unstained	NA	5x	2.44 µm	2 mm pyrolytic graphite	3000	40	NA	Acromyrmex	octospinosus	valid	Acromyrmex octospinosus	Formicidae	Myrmicinae	Attini	Mayr, 1865	https://www.antwiki.org/wiki/Acromyrmex	54578	OIST	NA	GAGA	NA	fumika	L. Shrader	NA	NA	2016-05-10	NA	Rainforest	NA	NA	NA	Denmark
CASENT0878011	Ao759	Acromyrmex.octospinosus	m	NA	male	NA	species	LTS_GAGA_04	GAGA Round 2 Original 1 (of 2)	0	ANTSCAN2	GAGA-S-8	https://dx.doi.org/10.35097/7yjsupc1gc8g5xva	/mnt/LSDF/antscan/processed/GAGA_2x/	NA	NA	unstained	NA	2x	6.11 µm	3 mm pyrolytic graphite	3000	160	NA	Acromyrmex	octospinosus	valid	Acromyrmex octospinosus	Formicidae	Myrmicinae	Attini	Mayr, 1865	https://www.antwiki.org/wiki/Acromyrmex	54573	OIST	NA	GAGA	NA	fumika	L. Shrader	NA	NA	2016-05-10	NA	Rainforest	NA	NA	NA	Denmark
CASENT0878012	Ao759	Acromyrmex.octospinosus	m	NA	male	NA	species	LTS_GAGA_04	GAGA Round 2 Original 1 (of 2)	0	ANTSCAN2	GAGA-S-9	https://dx.doi.org/10.35097/zn421tcp1xk7sw5y	/mnt/LSDF/antscan/processed/GAGA_2x/	NA	NA	unstained	NA	2x	6.11 µm	3 mm pyrolytic graphite	3000	160	NA	Acromyrmex	octospinosus	valid	Acromyrmex octospinosus	Formicidae	Myrmicinae	Attini	Mayr, 1865	https://www.antwiki.org/wiki/Acromyrmex	54574	OIST	NA	GAGA	NA	fumika	L. Shrader	NA	NA	2016-05-10	NA	Rainforest	NA	NA	NA	Denmark
CASENT0709252	RAJ 6224	Acromyrmex.versicolor	W	NA	worker	NA	colony	LINKSVAYER_BP	NA	NA	ANTSCAN_XS_14	14-29	https://dx.doi.org/10.35097/cbx4vehr9akbx859	/mnt/LSDF/antscan/processed/5x/	NA	NA	iodine	tray_39	5x_2steps	2.44 µm	500 µm Al	3000	70	0.01 s	Acromyrmex	versicolor	valid	Acromyrmex versicolor	Formicidae	Myrmicinae	Attini	Mayr, 1865	https://www.antwiki.org/wiki/Acromyrmex	51692	OIST	OIST	Timothy A. Linksvayer	NA	evropi	Robert Johnson	NA	NA	NA	NA	NA	NA	NA	NA	NA
CASENT0878079	A.baodaoensls_1	Acropyga.butteli	w	NA	worker	NA	NA	LTS_GAGA_05	GAGA Round 2 Original 1 (of 2)	0	ANTSCAN2_XS_4	GAGA-04-18	https://dx.doi.org/10.35097/6b8efa7dsbnhkzvb	/mnt/LSDF/antscan/processed/GAGA_5x/	NA	NA	unstained	NA	5x	2.44 µm	2 mm pyrolytic graphite	3000	40	NA	Acropyga	butteli	valid	Acropyga butteli	Formicidae	Formicinae	Plagiolepidini	Roger, 1862	https://www.antwiki.org/wiki/Acropyga	54684	OIST	NA	GAGA	NA	fumika	P. Hsu	NA	NA	2019-07-23	NA	Mixed forest (Broadleaf forest + betel nut tree )	NA	NA	NA	Taiwan
CASENT0878080	A.baodaoensls_1	Acropyga.butteli	w	NA	worker	NA	NA	LTS_GAGA_05	GAGA Round 2 Original 1 (of 2)	0	ANTSCAN2_XS_4	GAGA-04-19	https://dx.doi.org/10.35097/bz3d21amt1chvt8t	/mnt/LSDF/antscan/processed/GAGA_5x/	NA	NA	unstained	NA	5x	2.44 µm	2 mm pyrolytic graphite	3000	40	NA	Acropyga	butteli	valid	Acropyga butteli	Formicidae	Formicinae	Plagiolepidini	Roger, 1862	https://www.antwiki.org/wiki/Acropyga	54685	OIST	NA	GAGA	NA	fumika	P. Hsu	NA	NA	2019-07-23	NA	Mixed forest (Broadleaf forest + betel nut tree )	NA	NA	NA	Taiwan
CASENT0744503	lsbf_274	Acropyga.decedens	w	NA	worker	NA	NA	Brazil_LTS_3	NA	NA	ANTSCAN_XS_19	19-35	https://dx.doi.org/10.35097/6qzm8bkxagq1q08x	/mnt/LSDF/antscan/processed/5x/	NA	NA	unstained	tray_21	5x	2.44 µm	500 µm Al	3000	100	0.01 s	Acropyga	decedens	valid	Acropyga decedens	Formicidae	Formicinae	Plagiolepidini	Roger, 1862	https://www.antwiki.org/wiki/Acropyga	47414	OIST	NA	Rodrigo M. Feitosa	NA	fumika	M.L.C. Bartz	tsbf	NA	2011-07	2011-08	NA	NA	NA	NA	Brazil
CASENT0744518	lsbf_270	Acropyga.goeldii	m	NA	male	NA	NA	Brazil_LTS_3	NA	NA	ANTSCAN_XS_20	20-02	https://dx.doi.org/10.35097/1nkm67hms0b9adzp	/mnt/LSDF/antscan/processed/5x/	NA	NA	unstained	tray_11	5x	2.44 µm	500 µm Al	3000	100	0.01 s	Acropyga	goeldii	valid	Acropyga goeldii	Formicidae	Formicinae	Plagiolepidini	Roger, 1862	https://www.antwiki.org/wiki/Acropyga	45890	OIST	NA	Rodrigo M. Feitosa	NA	fumika	M.L.C. Bartz	tsbf	NA	2011-12	2012-01	NA	NA	NA	NA	Brazil
CASENT0744519	lsbf_270	Acropyga.goeldii	m	NA	male	NA	NA	Brazil_LTS_3	NA	NA	ANTSCAN_XS_20	20-03	https://dx.doi.org/10.35097/skf0fttxvz8z6e2y	/mnt/LSDF/antscan/processed/5x/	NA	NA	unstained	tray_11	5x	2.44 µm	500 µm Al	3000	100	0.01 s	Acropyga	goeldii	valid	Acropyga goeldii	Formicidae	Formicinae	Plagiolepidini	Roger, 1862	https://www.antwiki.org/wiki/Acropyga	45891	OIST	NA	Rodrigo M. Feitosa	NA	fumika	M.L.C. Bartz	tsbf	NA	2011-12	2012-01	NA	NA	NA	NA	Brazil
CASENT0744198	lsbf_270	Acropyga.goeldii	w	NA	worker	NA	NA	Brazil_LTS_3	NA	NA	ANTSCAN_XS_20	20-04	https://dx.doi.org/10.35097/3s0r77th0pv76en8	/mnt/LSDF/antscan/processed/5x/	NA	NA	unstained	tray_11	5x	2.44 µm	500 µm Al	3000	100	0.01 s	Acropyga	goeldii	valid	Acropyga goeldii	Formicidae	Formicinae	Plagiolepidini	Roger, 1862	https://www.antwiki.org/wiki/Acropyga	45892	OIST	NA	Rodrigo M. Feitosa	NA	fumika	M.L.C. Bartz	tsbf	NA	2011-12	2012-01	NA	NA	NA	NA	Brazil
CASENT0744199	lsbf_270	Acropyga.goeldii	w	NA	worker	NA	NA	Brazil_LTS_3	NA	NA	ANTSCAN_XS_20	20-05	https://dx.doi.org/10.35097/4t0d7rbbn2x1c9qr	/mnt/LSDF/antscan/processed/5x/	NA	NA	unstained	tray_11	5x	2.44 µm	500 µm Al	3000	100	0.01 s	Acropyga	goeldii	valid	Acropyga goeldii	Formicidae	Formicinae	Plagiolepidini	Roger, 1862	https://www.antwiki.org/wiki/Acropyga	45893	OIST	NA	Rodrigo M. Feitosa	NA	fumika	M.L.C. Bartz	tsbf	NA	2011-12	2012-01	NA	NA	NA	NA	Brazil
CASENT0744200	lsbf_270	Acropyga.goeldii	w	NA	worker	NA	NA	Brazil_LTS_3	NA	NA	ANTSCAN_XS_20	20-06	https://dx.doi.org/10.35097/g95gauf0450rn7sy	/mnt/LSDF/antscan/processed/5x/	NA	NA	unstained	tray_11	5x	2.44 µm	500 µm Al	3000	100	0.01 s	Acropyga	goeldii	valid	Acropyga goeldii	Formicidae	Formicinae	Plagiolepidini	Roger, 1862	https://www.antwiki.org/wiki/Acropyga	45894	OIST	NA	Rodrigo M. Feitosa	NA	fumika	M.L.C. Bartz	tsbf	NA	2011-12	2012-01	NA	NA	NA	NA	Brazil
CASENT0745142	FJL171006-05	Acropyga.guianensis	w	NA	worker	NA	NA	LTS GAGA 02	2w	GAGA 02	ANTSCAN_XS_13	13-14	https://dx.doi.org/10.35097/21q7j22ktefnhwqb	/mnt/LSDF/antscan/processed/10x/	NA	NA	unstained	tray_04	10x	1.22 µm	500 µm Al	3000	100	0.01 s	Acropyga	guianensis	valid	Acropyga guianensis	Formicidae	Formicinae	Plagiolepidini	Roger, 1862	https://www.antwiki.org/wiki/Acropyga	51526	OIST	USNM	Jeffrey Sosa-Calvo, Ted R. Schultz	T. Schulz	fgarcia	F. Larabee	hand collection	NA	2017-10-06	NA	NA	under log	nest series	NA	Brazil
CASENT0745143	FJL171006-05	Acropyga.guianensis	w	NA	worker	NA	NA	LTS GAGA 02	2w	GAGA 02	ANTSCAN_XS_13	13-15	https://dx.doi.org/10.35097/t9g53tjfk62xudqn	/mnt/LSDF/antscan/processed/10x/	NA	NA	unstained	tray_04	10x	1.22 µm	500 µm Al	3000	100	0.01 s	Acropyga	guianensis	valid	Acropyga guianensis	Formicidae	Formicinae	Plagiolepidini	Roger, 1862	https://www.antwiki.org/wiki/Acropyga	51527	OIST	USNM	Jeffrey Sosa-Calvo, Ted R. Schultz	T. Schulz	fgarcia	F. Larabee	hand collection	NA	2017-10-06	NA	NA	under log	nest series	NA	Brazil
OKENT0105001	OK01614	Acropyga.sauteri	Q	NA	queen	NA	NA	Okinawa_LTS_1	NA	NA	ANTSCAN_XS_2	02-33	https://dx.doi.org/10.35097/p440em8fpsbje87s	/mnt/LSDF/antscan/processed/5x/	NA	NA	unstained	tray_06	5x	2.44 µm	500 µm Al	3000	100	0.01 s	Acropyga	sauteri	valid	Acropyga sauteri	Formicidae	Formicinae	Plagiolepidini	Roger, 1862	https://www.antwiki.org/wiki/Acropyga	42495	OIST	NA	Evan P. Economo	S. Iriyama & T. Yoshida	fumika	Tamaki, Maehira	slam trap	NA	2015-12-11	2015-12-25	NA	NA	NA	NA	Japan
CASENT0878081	A.sauteri_1	Acropyga.sauteri	w	NA	worker	NA	NA	LTS_GAGA_05	GAGA Round 2 Original 1 (of 2)	1	ANTSCAN2_XS_4	GAGA-04-20	https://dx.doi.org/10.35097/rd4rd4zpf8sdxnhk	/mnt/LSDF/antscan/processed/GAGA_5x/	NA	NA	unstained	NA	5x	2.44 µm	2 mm pyrolytic graphite	3000	40	NA	Acropyga	sauteri	valid	Acropyga sauteri	Formicidae	Formicinae	Plagiolepidini	Roger, 1862	https://www.antwiki.org/wiki/Acropyga	54686	OIST	NA	GAGA	NA	fumika	P. Hsu	NA	NA	2019-08-30	NA	Broadleaf forest	NA	NA	NA	Taiwan
CASENT0878082	A.sauteri_1	Acropyga.sauteri	w	NA	worker	NA	NA	LTS_GAGA_05	GAGA Round 2 Original 1 (of 2)	1	ANTSCAN2_XS_4	GAGA-04-21	https://dx.doi.org/10.35097/p2b6qg4yjpp615yy	/mnt/LSDF/antscan/processed/GAGA_5x/	NA	NA	unstained	NA	5x	2.44 µm	2 mm pyrolytic graphite	3000	40	NA	Acropyga	sauteri	valid	Acropyga sauteri	Formicidae	Formicinae	Plagiolepidini	Roger, 1862	https://www.antwiki.org/wiki/Acropyga	54687	OIST	NA	GAGA	NA	fumika	P. Hsu	NA	NA	2019-08-30	NA	Broadleaf forest	NA	NA	NA	Taiwan
CASENT0744712	PGH00079	Acropyga.silvestrii	w	NA	worker	NA	NA	Africa_LTS_1	AFRC_01	NA	ANTSCAN_XS_35	35-31	https://dx.doi.org/10.35097/74yhg3uspzbth1xu	/mnt/LSDF/antscan/processed/5x/	NA	NA	unstained	tray_25	5x	2.44 µm	500 µm Al	3000	70	0.01 s	Acropyga	silvestrii	valid	Acropyga silvestrii	Formicidae	Formicinae	Plagiolepidini	Roger, 1862	https://www.antwiki.org/wiki/Acropyga	49855	OIST	NA	Peter G. Hawkes	NA	fumika	P.G. Hawkes	Hand collected in soil	NA	2012-08-08	NA	Primary forest	NA	NA	NA	Uganda
CASENT0744713	PGH00079	Acropyga.silvestrii	aQ	NA	queen	alate	NA	Africa_LTS_1	AFRC_01	NA	ANTSCAN_XS_35	35-32	https://dx.doi.org/10.35097/rd4spf08btwgptz9	/mnt/LSDF/antscan/processed/5x/	NA	NA	unstained	tray_25	5x	2.44 µm	500 µm Al	3000	70	0.01 s	Acropyga	silvestrii	valid	Acropyga silvestrii	Formicidae	Formicinae	Plagiolepidini	Roger, 1862	https://www.antwiki.org/wiki/Acropyga	49856	OIST	NA	Peter G. Hawkes	NA	fumika	P.G. Hawkes	Hand collected in soil	NA	2012-08-08	NA	Primary forest	NA	NA	NA	Uganda
CASENT0744714	PGH00079	Acropyga.silvestrii	m	NA	male	NA	NA	Africa_LTS_1	AFRC_01	NA	ANTSCAN_XS_35	35-33	https://dx.doi.org/10.35097/7nwx6ygbeap9p2rh	/mnt/LSDF/antscan/processed/5x/	NA	NA	unstained	tray_25	5x	2.44 µm	500 µm Al	3000	70	0.01 s	Acropyga	silvestrii	valid	Acropyga silvestrii	Formicidae	Formicinae	Plagiolepidini	Roger, 1862	https://www.antwiki.org/wiki/Acropyga	49857	OIST	NA	Peter G. Hawkes	NA	fumika	P.G. Hawkes	Hand collected in soil	NA	2012-08-08	NA	Primary forest	NA	NA	NA	Uganda
CASENT0745601	EMS3120	Adelomyrmex.samoanus	w	NA	worker	NA	NA	OIST_LTS_1	OIST 01	NA	ANTSCAN_XS_33	33-03	https://dx.doi.org/10.35097/f523ncaywpw6sz5d	/mnt/LSDF/antscan/processed/5x/	NA	NA	unstained	tray_15	5x	2.44 µm	500 µm Al	3000	100	0.01 s	Adelomyrmex	samoanus	valid	Adelomyrmex samoanus	Formicidae	Myrmicinae	Solenopsidini	Emery, 1897	https://www.antwiki.org/wiki/Adelomyrmex	51378	OIST	NA	Francisco Hita Garcia	NA	fumika	Liu, C.	winkler	3 mesh bags, 48h extraction	2015-04-22	NA	montane rainforest	sifted leaf litter	NA	NA	Samoa
CASENT0745602	EMS3120	Adelomyrmex.samoanus	w	NA	worker	NA	NA	OIST_LTS_1	OIST 01	NA	ANTSCAN_XS_33	33-04	https://dx.doi.org/10.35097/rz0qayn8rux3uzts	/mnt/LSDF/antscan/processed/5x/	NA	NA	unstained	tray_15	5x	2.44 µm	500 µm Al	3000	100	0.01 s	Adelomyrmex	samoanus	valid	Adelomyrmex samoanus	Formicidae	Myrmicinae	Solenopsidini	Emery, 1897	https://www.antwiki.org/wiki/Adelomyrmex	51379	OIST	NA	Francisco Hita Garcia	NA	fumika	Liu, C.	winkler	3 mesh bags, 48h extraction	2015-04-22	NA	montane rainforest	sifted leaf litter	NA	NA	Samoa
CASENT0744678	PGH2019-050	Aenictus.afrc-gh01	w	NA	worker	NA	NA	Africa_LTS_1	AFRC_01	NA	ANTSCAN_XS_34	34-47	https://dx.doi.org/10.35097/fugz7p0ag6vg4ukg	/mnt/LSDF/antscan/processed/5x/	NA	NA	unstained	tray_25	5x	2.44 µm	500 µm Al	3000	70	0.01 s	Aenictus	afrc-gh01	unidentified	Aenictus afrc-gh01	Formicidae	Dorylinae	NA	Shuckard, 1840	https://www.antwiki.org/wiki/Aenictus	49821	OIST	NA	Peter G. Hawkes	NA	fumika	P.G. Hawkes	Hand collected, scraping soil to depth of 30 cm	NA	2019-01-10	NA	Primary forest, selectively logged 60 years previously	In soil	NA	NA	Ghana
CASENT0744679	PGH2019-050	Aenictus.afrc-gh01	w	maj	worker	major	NA	Africa_LTS_1	AFRC_01	NA	ANTSCAN_XS_34	34-48	https://dx.doi.org/10.35097/rs8z4pqyhbumwaq5	/mnt/LSDF/antscan/processed/5x/	NA	NA	unstained	tray_25	5x	2.44 µm	500 µm Al	3000	70	0.01 s	Aenictus	afrc-gh01	unidentified	Aenictus afrc-gh01	Formicidae	Dorylinae	NA	Shuckard, 1840	https://www.antwiki.org/wiki/Aenictus	49822	OIST	NA	Peter G. Hawkes	NA	fumika	P.G. Hawkes	Hand collected, scraping soil to depth of 30 cm	NA	2019-01-10	NA	Primary forest, selectively logged 60 years previously	In soil	NA	NA	Ghana
CASENT0878083	A.ceylonicus_1	Aenictus.ceylonicus	w	NA	worker	NA	NA	LTS_GAGA_05	GAGA Round 2 Original 1 (of 2)	2	ANTSCAN2_XS_4	GAGA-04-22	https://dx.doi.org/10.35097/myc5fqfkxwqnb87r	/mnt/LSDF/antscan/processed/GAGA_5x/	NA	NA	unstained	NA	5x	2.44 µm	2 mm pyrolytic graphite	3000	40	NA	Aenictus	ceylonicus	valid	Aenictus ceylonicus	Formicidae	Dorylinae	NA	Shuckard, 1840	https://www.antwiki.org/wiki/Aenictus	54688	OIST	NA	GAGA	NA	fumika	P. Hsu	NA	NA	2019-07-30	NA	Broadleaf forest	NA	NA	NA	Taiwan
CASENT0878084	A.ceylonicus_1	Aenictus.ceylonicus	w	NA	worker	NA	NA	LTS_GAGA_05	GAGA Round 2 Original 1 (of 2)	2	ANTSCAN2_XS_4	GAGA-04-23	https://dx.doi.org/10.35097/w0hsw0mw14fa0rf9	/mnt/LSDF/antscan/processed/GAGA_5x/	NA	NA	unstained	NA	5x	2.44 µm	2 mm pyrolytic graphite	3000	40	NA	Aenictus	ceylonicus	valid	Aenictus ceylonicus	Formicidae	Dorylinae	NA	Shuckard, 1840	https://www.antwiki.org/wiki/Aenictus	54689	OIST	NA	GAGA	NA	fumika	P. Hsu	NA	NA	2019-07-30	NA	Broadleaf forest	NA	NA	NA	Taiwan
OKENT0105002	OK00130	Aenictus.lifuiae	m	NA	male	NA	NA	Okinawa_LTS_1	NA	NA	ANTSCAN_XS_2	02-34	https://dx.doi.org/10.35097/yevmcdkqy12np7sd	/mnt/LSDF/antscan/processed/5x/	NA	gaster truncated	unstained	tray_40	5x_2steps	2.44 µm	500 µm Al	3000	70	0.01 s	Aenictus	lifuiae	valid	Aenictus lifuiae	Formicidae	Dorylinae	NA	Shuckard, 1840	https://www.antwiki.org/wiki/Aenictus	42496	OIST	NA	Evan P. Economo	T. Yoshida	fumika	Kitamura	slam trap	NA	2015-08-07	2015-08-21	NA	NA	NA	NA	Japan
OKENT0105003	OK06488	Aenictus.lifuiae	w	NA	worker	NA	NA	Okinawa_LTS_1	NA	NA	ANTSCAN_XS_2	02-35	https://dx.doi.org/10.35097/1stnz4jk6hhdbwc4	/mnt/LSDF/antscan/processed/5x/	NA	soft tissues badly preserved	unstained	tray_06	5x	2.44 µm	500 µm Al	3000	100	0.01 s	Aenictus	lifuiae	valid	Aenictus lifuiae	Formicidae	Dorylinae	NA	Shuckard, 1840	https://www.antwiki.org/wiki/Aenictus	42497	OIST	NA	Evan P. Economo	T. Yoshida	fumika	Maehira,Iriyama	slam trap	NA	2017-08-17	2017-08-31	NA	NA	NA	NA	Japan
OKENT0105004	OK06647	Aenictus.lifuiae	w	NA	worker	NA	NA	Okinawa_LTS_1	NA	NA	ANTSCAN_XS_2	02-36	https://dx.doi.org/10.35097/5j01f3zyw2brdzva	/mnt/LSDF/antscan/processed/5x/	NA	NA	unstained	tray_06	5x	2.44 µm	500 µm Al	3000	100	0.01 s	Aenictus	lifuiae	valid	Aenictus lifuiae	Formicidae	Dorylinae	NA	Shuckard, 1840	https://www.antwiki.org/wiki/Aenictus	42498	OIST	NA	Evan P. Economo	S. Iriyama & T. Yoshida	fumika	Iriyama,Uchima	slam trap	NA	2017-09-15	2017-09-29	NA	NA	NA	NA	Japan
CASENT0741395	NA	Aenictus.paradentatus	W	NA	worker	NA	colony	LINKSVAYER_BP	NA	NA	ANTSCAN_XS_40	40-13	https://dx.doi.org/10.35097/a4t1rnen93pp8zqx	/mnt/LSDF/antscan/processed/5x/	NA	NA	unstained	tray_29	5x_3steps	2.44 µm	500 µm Al	3000	70	0.01 s	Aenictus	paradentatus	valid	Aenictus paradentatus	Formicidae	Dorylinae	NA	Shuckard, 1840	https://www.antwiki.org/wiki/Aenictus	51795	OIST	OIST	Timothy A. Linksvayer	NA	evropi	Benoit Guénard	NA	NA	NA	NA	NA	NA	NA	NA	NA
CASENT0741424	NA	Aenictus.paradentatus	W	NA	worker	NA	colony	LINKSVAYER_BP	NA	NA	ANTSCAN_XS_40	40-14	https://dx.doi.org/10.35097/3dmvnwazzd9d3c5z	/mnt/LSDF/antscan/processed/5x/	NA	NA	unstained	tray_32	5x_2steps	2.44 µm	500 µm Al	3000	70	0.01 s	Aenictus	paradentatus	valid	Aenictus paradentatus	Formicidae	Dorylinae	NA	Shuckard, 1840	https://www.antwiki.org/wiki/Aenictus	51796	OIST	OIST	Timothy A. Linksvayer	NA	evropi	Benoit Guénard	NA	NA	NA	NA	NA	NA	NA	NA	NA
CASENT0744715	PGH2019-113	Agraulomyrmex.meridionalis	w	NA	worker	NA	NA	Africa_LTS_1	AFRC_01	NA	ANTSCAN_XS_35	35-34	https://dx.doi.org/10.35097/jq7rxgercrwc5dvy	/mnt/LSDF/antscan/processed/10x/	NA	NA	unstained	tray_02	10x	1.22 µm	500 µm Al	3000	100	0.01 s	Agraulomyrmex	meridionalis	valid	Agraulomyrmex meridionalis	Formicidae	Formicinae	Plagiolepidini	Prins, 1983	https://www.antwiki.org/wiki/Agraulomyrmex	49858	OIST	NA	Peter G. Hawkes	NA	fumika	P.G. Hawkes, D. Molenaar, A.J. Hawkes	Hand collected	NA	2019-08-20	NA	Olifants Sandstone Fynbos	Near yellow Oxalis	NA	NA	South Africa
CASENT0744716	PGH2019-113	Agraulomyrmex.meridionalis	w	NA	worker	NA	NA	Africa_LTS_1	AFRC_01	NA	ANTSCAN_XS_35	35-35	https://dx.doi.org/10.35097/hra3s2wt5vvhd3ks	/mnt/LSDF/antscan/processed/5x/	NA	NA	unstained	tray_25	5x	2.44 µm	500 µm Al	3000	70	0.01 s	Agraulomyrmex	meridionalis	valid	Agraulomyrmex meridionalis	Formicidae	Formicinae	Plagiolepidini	Prins, 1983	https://www.antwiki.org/wiki/Agraulomyrmex	49859	OIST	NA	Peter G. Hawkes	NA	fumika	P.G. Hawkes, D. Molenaar, A.J. Hawkes	Hand collected	NA	2019-08-20	NA	Olifants Sandstone Fynbos	Near yellow Oxalis	NA	NA	South Africa
CASENT0745024	GAGA-0033	Allomerus.decemarticulatus	m	NA	male	NA	NA	LTS GAGA 01	3w	GAGA 01	ANTSCAN_XS_10	10-24	https://dx.doi.org/10.35097/fmz9n138zpyukua0	/mnt/LSDF/antscan/processed/5x/	NA	NA	unstained	tray_35	5x_2steps	2.44 µm	500 µm Al	3000	70	0.01 s	Allomerus	decemarticulatus	valid	Allomerus decemarticulatus	Formicidae	Myrmicinae	Attini	Mayr, 1878	https://www.antwiki.org/wiki/Allomerus	54873	OIST	NA	GAGA	NA	fumika	J. Orivel	NA	NA	NA	NA	NA	NA	NA	NA	French Guiana
CASENT0745025	GAGA-0033	Allomerus.decemarticulatus	w	NA	worker	NA	NA	LTS GAGA 01	3w	GAGA 01	ANTSCAN_XS_10	10-25	https://dx.doi.org/10.35097/y8wmm16tm91dnnjs	/mnt/LSDF/antscan/processed/5x/	NA	NA	unstained	tray_19	5x	2.44 µm	500 µm Al	3000	100	0.01 s	Allomerus	decemarticulatus	valid	Allomerus decemarticulatus	Formicidae	Myrmicinae	Attini	Mayr, 1878	https://www.antwiki.org/wiki/Allomerus	54874	OIST	NA	GAGA	NA	fumika	J. Orivel	NA	NA	NA	NA	NA	NA	NA	NA	French Guiana
CASENT0744512	lsbf_264	Allomerus.decemarticulatus	w	NA	worker	NA	NA	Brazil_LTS_3	NA	NA	ANTSCAN_XS_19	19-44	https://dx.doi.org/10.35097/s556hd78mt7yq2rw	/mnt/LSDF/antscan/processed/5x/	NA	NA	unstained	tray_21	5x	2.44 µm	500 µm Al	3000	100	0.01 s	Allomerus	decemarticulatus	valid	Allomerus decemarticulatus	Formicidae	Myrmicinae	Attini	Mayr, 1878	https://www.antwiki.org/wiki/Allomerus	45884	OIST	NA	Rodrigo M. Feitosa	NA	fumika	NA	NA	NA	2006-09	NA	NA	NA	NA	NA	French Guiana
CASENT0744404	lsbf_087	Allomerus.octoarticulatus	Q	NA	queen	NA	NA	Brazil_LTS_2	NA	NA	ANTSCAN_XS_17	17-31	https://dx.doi.org/10.35097/98em0qfxkazeycfb	/mnt/LSDF/antscan/processed/5x/	NA	NA	unstained	tray_31	5x_2steps	2.44 µm	500 µm Al	3000	70	0.01 s	Allomerus	octoarticulatus	valid	Allomerus octoarticulatus	Formicidae	Myrmicinae	Attini	Mayr, 1878	https://www.antwiki.org/wiki/Allomerus	45775	OIST	NA	Rodrigo M. Feitosa	NA	fumika	J. Lattke, M.F.O. Martins, M. Escárraga	hand	NA	2017-12-06	2017-12-12	NA	NA	NA	NA	Brazil
CASENT0744405	lsbf_087	Allomerus.octoarticulatus	w	NA	worker	NA	NA	Brazil_LTS_2	NA	NA	ANTSCAN_XS_17	17-32	https://dx.doi.org/10.35097/dytyny7aa8t0afzx	/mnt/LSDF/antscan/processed/5x/	NA	NA	unstained	tray_20	5x	2.44 µm	500 µm Al	3000	100	0.01 s	Allomerus	octoarticulatus	valid	Allomerus octoarticulatus	Formicidae	Myrmicinae	Attini	Mayr, 1878	https://www.antwiki.org/wiki/Allomerus	45776	OIST	NA	Rodrigo M. Feitosa	NA	fumika	J. Lattke, M.F.O. Martins, M. Escárraga	hand	NA	2017-12-06	2017-12-12	NA	NA	NA	NA	Brazil
CASENT0744406	lsbf_087	Allomerus.octoarticulatus	w	NA	worker	NA	NA	Brazil_LTS_2	NA	NA	ANTSCAN_XS_17	17-33	https://dx.doi.org/10.35097/8a8npq5f5b2yr067	/mnt/LSDF/antscan/processed/5x/	NA	NA	unstained	tray_20	5x	2.44 µm	500 µm Al	3000	100	0.01 s	Allomerus	octoarticulatus	valid	Allomerus octoarticulatus	Formicidae	Myrmicinae	Attini	Mayr, 1878	https://www.antwiki.org/wiki/Allomerus	45777	OIST	NA	Rodrigo M. Feitosa	NA	fumika	J. Lattke, M.F.O. Martins, M. Escárraga	hand	NA	2017-12-06	2017-12-12	NA	NA	NA	NA	Brazil
CASENT0744783	BIO2013ws-2-4	Anillomyrma.sp.	w	NA	worker	NA	NA	Africa_LTS_2	AFRC_01	NA	ANTSCAN_XS_36	36-39	https://dx.doi.org/10.35097/ar73v9f4kxmu6tx0	/mnt/LSDF/antscan/processed/10x/	NA	NA	unstained	tray_30	10x	1.22 µm	500 µm Al	3000	70	0.01 s	Anillomyrma	sp.	unidentified	Anillomyrma sp.	Formicidae	Myrmicinae	Solenopsidini	Emery, 1913	https://www.antwiki.org/wiki/Anillomyrma	49926	OIST	NA	Peter G. Hawkes	NA	fumika	P.G. Hawkes, J. Fisher	Hand collected	NA	2013-03-20	NA	Open undifferentiated woodland	NA	NA	NA	Mozambique
CASENT0744416	lsbf_110	Anochetus.altisquamis	w	NA	worker	NA	NA	Brazil_LTS_2	NA	NA	ANTSCAN_XS_17	17-43	https://dx.doi.org/10.35097/2c3824wtccm1r7t1	/mnt/LSDF/antscan/processed/5x/	NA	NA	unstained	tray_28	5x_2steps	2.44 µm	500 µm Al	3000	70	0.01 s	Anochetus	altisquamis	valid	Anochetus altisquamis	Formicidae	Ponerinae	Ponerini	Mayr, 1861	https://www.antwiki.org/wiki/Anochetus	47326	OIST	NA	Rodrigo M. Feitosa	NA	fumika	R. Feitosa, N. Ladino, A. Ferreira, M. Martins	hand	NA	2018-07-14	2018-07-19	NA	NA	NA	NA	Brazil
CASENT0744417	lsbf_110	Anochetus.altisquamis	m	NA	male	NA	NA	Brazil_LTS_2	NA	NA	ANTSCAN_XS_17	17-44	https://dx.doi.org/10.35097/u49py3xr51xgwjd5	/mnt/LSDF/antscan/processed/5x/	NA	NA	unstained	tray_37	5x_3steps	2.44 µm	500 µm Al	3000	70	0.01 s	Anochetus	altisquamis	valid	Anochetus altisquamis	Formicidae	Ponerinae	Ponerini	Mayr, 1861	https://www.antwiki.org/wiki/Anochetus	47327	OIST	NA	Rodrigo M. Feitosa	NA	fumika	R. Feitosa, N. Ladino, A. Ferreira, M. Martins	hand	NA	2018-07-14	2018-07-19	NA	NA	NA	NA	Brazil
CASENT0744020	lsbf_057	Anochetus.cf.mayri	w	NA	worker	NA	NA	Brazil_LTS_5	NA	NA	ANTSCAN_XS_23	23-30	https://dx.doi.org/10.35097/kf1ppx99stxbqt9d	/mnt/LSDF/antscan/processed/5x/	NA	NA	unstained	tray_14	5x_2steps	2.44 µm	500 µm Al	3000	100	0.01 s	Anochetus	cf.mayri	unidentified	Anochetus cf.mayri	Formicidae	Ponerinae	Ponerini	Mayr, 1861	https://www.antwiki.org/wiki/Anochetus	49141	OIST	NA	Rodrigo M. Feitosa	NA	fumika	R. Feitosa, N. Ladino, A. Ferreira, M. Martins	winkler	NA	2018-07-14	2018-07-19	NA	NA	NA	NA	Brazil
CASENT0745026	GAGA-0042	Anochetus.emarginatus	w	NA	worker	NA	NA	LTS GAGA 01	4w	GAGA 01	ANTSCAN_XS_10	10-27	https://dx.doi.org/10.35097/78snsfted9fqn3bw	/mnt/LSDF/antscan/processed/5x/	NA	NA	unstained	tray_36	5x_3steps	2.44 µm	500 µm Al	3000	70	0.01 s	Anochetus	emarginatus	valid	Anochetus emarginatus	Formicidae	Ponerinae	Ponerini	Mayr, 1861	https://www.antwiki.org/wiki/Anochetus	54984	OIST	NA	GAGA	NA	fumika	J. Orivel	NA	NA	NA	NA	NA	NA	NA	NA	French Guiana
CASENT0744281	lsbf_148	Anochetus.horridus	w	NA	worker	NA	NA	Brazil_LTS_4	NA	NA	ANTSCAN_XS_22	22-24	https://dx.doi.org/10.35097/yp5n7x21445xu36v	/mnt/LSDF/antscan/processed/5x/	NA	NA	unstained	tray_29	5x_3steps	2.44 µm	500 µm Al	3000	70	0.01 s	Anochetus	horridus	valid	Anochetus horridus	Formicidae	Ponerinae	Ponerini	Mayr, 1861	https://www.antwiki.org/wiki/Anochetus	47548	OIST	NA	Rodrigo M. Feitosa	NA	fumika	A.C. Ferreira, AntCourse 2018	winkler	NA	2018-08-21	2018-09-01	NA	NA	NA	NA	French Guiana
CASENT0745578	FHG01020	Anochetus.katonae	w	NA	worker	NA	NA	OIST_LTS_1	OIST 01	NA	ANTSCAN_XS_32	32-35	https://dx.doi.org/10.35097/8xj05jceanm2k4vm	/mnt/LSDF/antscan/processed/5x/	NA	NA	unstained	tray_15	5x	2.44 µm	500 µm Al	3000	100	0.01 s	Anochetus	katonae	valid	Anochetus katonae	Formicidae	Ponerinae	Ponerini	Mayr, 1861	https://www.antwiki.org/wiki/Anochetus	51208	OIST	NA	Francisco Hita Garcia	NA	fumika	F.Hita Garcia	ex leaf litter	NA	2012-08-06	2012-08-10	rainforest edge	ex leaf litter & rotten log	NA	NA	Uganda
CASENT0745579	FHG01020	Anochetus.katonae	Q	NA	queen	NA	NA	OIST_LTS_1	OIST 01	NA	ANTSCAN_XS_32	32-36	https://dx.doi.org/10.35097/0t972zuuumcz042e	/mnt/LSDF/antscan/processed/5x/	NA	NA	unstained	tray_15	5x	2.44 µm	500 µm Al	3000	100	0.01 s	Anochetus	katonae	valid	Anochetus katonae	Formicidae	Ponerinae	Ponerini	Mayr, 1861	https://www.antwiki.org/wiki/Anochetus	51209	OIST	NA	Francisco Hita Garcia	NA	fumika	F.Hita Garcia	ex leaf litter	NA	2012-08-06	2012-08-10	rainforest edge	ex leaf litter & rotten log	NA	NA	Uganda
CASENT0744450	lsbf_159	Anochetus.mayri	w	NA	worker	NA	NA	Brazil_LTS_1	NA	NA	ANTSCAN_XS_17	17-08	https://dx.doi.org/10.35097/7fcd1cer1bt3keb8	/mnt/LSDF/antscan/processed/5x/	NA	NA	unstained	tray_20	5x	2.44 µm	500 µm Al	3000	100	0.01 s	Anochetus	mayri	valid	Anochetus mayri	Formicidae	Ponerinae	Ponerini	Mayr, 1861	https://www.antwiki.org/wiki/Anochetus	47287	OIST	NA	Rodrigo M. Feitosa	NA	fumika	A.C. Ferreira, AntCourse 2018	winkler	NA	2018-08-21	2018-09-01	NA	NA	NA	NA	French Guiana
CASENT0877608	HR007	Anochetus.risii	w	NA	worker	NA	species	LTS GAGA 04	GAGA 03	0w	ANTSCAN2_XS_2	GAGA-02-11	https://dx.doi.org/10.35097/vwv7xqv7sw509q3r	/mnt/LSDF/antscan/processed/GAGA_5x/	NA	NA	unstained	NA	5x	2.44 µm	2 mm pyrolytic graphite	3000	40	NA	Anochetus	risii	valid	Anochetus risii	Formicidae	Ponerinae	Ponerini	Mayr, 1861	https://www.antwiki.org/wiki/Anochetus	54343	OIST	NA	GAGA	NA	fumika	H. Ran	NA	NA	2018-11-15	NA	Mountain grassland	NA	NA	NA	China
CASENT0877609	HR007	Anochetus.risii	w	NA	worker	NA	species	LTS GAGA 04	GAGA 03	0w	ANTSCAN2_XS_2	GAGA-02-12	https://dx.doi.org/10.35097/hfqcrf5ztkuf9cen	/mnt/LSDF/antscan/processed/GAGA_5x/	NA	NA	unstained	NA	5x	2.44 µm	2 mm pyrolytic graphite	3000	40	NA	Anochetus	risii	valid	Anochetus risii	Formicidae	Ponerinae	Ponerini	Mayr, 1861	https://www.antwiki.org/wiki/Anochetus	54344	OIST	NA	GAGA	NA	fumika	H. Ran	NA	NA	2018-11-15	NA	Mountain grassland	NA	NA	NA	China
CASENT0744922	PGH2019-045	Anochetus.sp.	w	NA	worker	NA	NA	Africa_LTS_4	AFRC_02	NA	ANTSCAN_XS_28	28-01	https://dx.doi.org/10.35097/2nrgf3s1tb7943fj	/mnt/LSDF/antscan/processed/5x/	NA	NA	unstained	tray_27	5x_2steps	2.44 µm	500 µm Al	3000	70	0.01 s	Anochetus	sp.	unidentified	Anochetus sp.	Formicidae	Ponerinae	Ponerini	Mayr, 1861	https://www.antwiki.org/wiki/Anochetus	50065	OIST	NA	Peter G. Hawkes	NA	fumika	P.G. Hawkes	Hand collected	NA	2019-01-10	NA	Primary forest, not previously logged	Foragers in leaf litter	NA	NA	Ghana
CASENT0744343	lsbf_109	Anochetus.sp.n.inermis.group	w	NA	worker	NA	NA	Brazil_LTS_5	NA	NA	ANTSCAN_XS_23	23-13	https://dx.doi.org/10.35097/ehuycyc5v0jntryb	/mnt/LSDF/antscan/processed/5x/	NA	NA	unstained	tray_14	5x_2steps	2.44 µm	500 µm Al	3000	100	0.01 s	Anochetus	sp.n. inermis group	unidentified	Anochetus sp.n. inermis group	Formicidae	Ponerinae	Ponerini	Mayr, 1861	https://www.antwiki.org/wiki/Anochetus	49124	OIST	NA	Rodrigo M. Feitosa	NA	fumika	R. Feitosa, N. Ladino, A. Ferreira, M. Martins	hand	NA	2018-07-14	2018-07-19	NA	NA	NA	NA	Brazil
CASENT0744723	EXB2018-020	Anoplolepis.custodiens	w	NA	worker	NA	NA	Africa_LTS_1	AFRC_01	NA	ANTSCAN_XS_35	35-42	https://dx.doi.org/10.35097/x7xsk4x8hsa24rp4	/mnt/LSDF/antscan/processed/5x/	NA	NA	unstained	tray_29	5x_3steps	2.44 µm	500 µm Al	3000	70	0.01 s	Anoplolepis	custodiens	valid	Anoplolepis custodiens	Formicidae	Formicinae	Plagiolepidini	Santschi, 1914	https://www.antwiki.org/wiki/Anoplolepis	49866	OIST	NA	Peter G. Hawkes	NA	fumika	P.G. Hawkes	Hand collected	NA	2018-02-06	NA	Grassland	Under rock	NA	NA	South Africa
CASENT0744724	EXB2018-020	Anoplolepis.custodiens	w	NA	worker	NA	NA	Africa_LTS_1	AFRC_01	NA	ANTSCAN_XS_35	35-43	https://dx.doi.org/10.35097/0ue83nr04yqzdk5y	/mnt/LSDF/antscan/processed/5x/	NA	NA	unstained	tray_38	5x_2steps	2.44 µm	500 µm Al	3000	70	0.01 s	Anoplolepis	custodiens	valid	Anoplolepis custodiens	Formicidae	Formicinae	Plagiolepidini	Santschi, 1914	https://www.antwiki.org/wiki/Anoplolepis	49867	OIST	NA	Peter G. Hawkes	NA	fumika	P.G. Hawkes	Hand collected	NA	2018-02-06	NA	Grassland	Under rock	NA	NA	South Africa
CASENT0744725	EXB2018-020	Anoplolepis.custodiens	w	NA	worker	NA	NA	Africa_LTS_1	AFRC_01	NA	ANTSCAN_XS_35	35-44	https://dx.doi.org/10.35097/hd73fm3tr86fuaqg	/mnt/LSDF/antscan/processed/5x/	NA	NA	unstained	tray_34	5x_3steps	2.44 µm	500 µm Al	3000	70	0.01 s	Anoplolepis	custodiens	valid	Anoplolepis custodiens	Formicidae	Formicinae	Plagiolepidini	Santschi, 1914	https://www.antwiki.org/wiki/Anoplolepis	49868	OIST	NA	Peter G. Hawkes	NA	fumika	P.G. Hawkes	Hand collected	NA	2018-02-06	NA	Grassland	Under rock	NA	NA	South Africa
CASENT0744726	EXB2018-020	Anoplolepis.custodiens	w	NA	worker	NA	NA	Africa_LTS_1	AFRC_01	NA	ANTSCAN_XS_35	35-45	https://dx.doi.org/10.35097/ta6ufvcqfbuvu2j0	/mnt/LSDF/antscan/processed/5x/	NA	NA	unstained	tray_34	5x_3steps	2.44 µm	500 µm Al	3000	70	0.01 s	Anoplolepis	custodiens	valid	Anoplolepis custodiens	Formicidae	Formicinae	Plagiolepidini	Santschi, 1914	https://www.antwiki.org/wiki/Anoplolepis	49869	OIST	NA	Peter G. Hawkes	NA	fumika	P.G. Hawkes	Hand collected	NA	2018-02-06	NA	Grassland	Under rock	NA	NA	South Africa
CASENT0744727	EXB2018-020	Anoplolepis.custodiens	w	NA	worker	NA	NA	Africa_LTS_1	AFRC_01	NA	ANTSCAN_S	S-48	https://dx.doi.org/10.35097/7egqrhxydxmh7gsz	/mnt/LSDF/antscan/processed/2x/	NA	NA	unstained	tray_50	2x_3steps	6.11 µm	500 µm Al	3000	70	0.01 s	Anoplolepis	custodiens	valid	Anoplolepis custodiens	Formicidae	Formicinae	Plagiolepidini	Santschi, 1914	https://www.antwiki.org/wiki/Anoplolepis	49870	OIST	NA	Peter G. Hawkes	NA	fumika	P.G. Hawkes	Hand collected	NA	2018-02-06	NA	Grassland	Under rock	NA	NA	South Africa
CASENT0744728	EXB2018-020	Anoplolepis.custodiens	m	NA	male	NA	NA	Africa_LTS_1	AFRC_01	NA	ANTSCAN_S	S-49	https://dx.doi.org/10.35097/9mxjeqtvq06cz1rk	/mnt/LSDF/antscan/processed/2x/	NA	head truncated	unstained	tray_49	2x_3steps	6.11 µm	500 µm Al	3000	70	0.01 s	Anoplolepis	custodiens	valid	Anoplolepis custodiens	Formicidae	Formicinae	Plagiolepidini	Santschi, 1914	https://www.antwiki.org/wiki/Anoplolepis	49871	OIST	NA	Peter G. Hawkes	NA	fumika	P.G. Hawkes	Hand collected	NA	2018-02-06	NA	Grassland	Under rock	NA	NA	South Africa
CASENT0744520	antscan_macau_1	Anoplolepis.gracilipes	w	NA	worker	NA	species	Macau_LTS_1	Macau_original_1	1	ANTSCAN_XS_1	01-01	https://dx.doi.org/10.35097/p1b9vc9w3mxpqes1	/mnt/LSDF/antscan/processed/5x/	NA	cotton, dried	unstained	tray_40	5x_2steps	2.44 µm	500 µm Al	3000	70	0.01 s	Anoplolepis	gracilipes	valid	Anoplolepis gracilipes	Formicidae	Formicinae	Plagiolepidini	Santschi, 1914	https://www.antwiki.org/wiki/Anoplolepis	42119	OIST	Benoit Guenard, HKU	Benoit Guenard	NA	fumika	Francois Brassard	ground_bait	NA	2019-04-23	NA	NA	NA	NA	NA	China
OKENT0105005	OK07446	Anoplolepis.gracilipes	Gynandromorph	NA	gynandromorph	NA	species	Okinawa_LTS_1	NA	NA	ANTSCAN_XS_2	02-37	https://dx.doi.org/10.35097/auaka000javh3h1v	/mnt/LSDF/antscan/processed/5x/	NA	cotton	unstained	tray_40	5x_2steps	2.44 µm	500 µm Al	3000	70	0.01 s	Anoplolepis	gracilipes	valid	Anoplolepis gracilipes	Formicidae	Formicinae	Plagiolepidini	Santschi, 1914	https://www.antwiki.org/wiki/Anoplolepis	42499	OIST	NA	Evan P. Economo	T. Yoshida	fumika	Tamaki.Suzuki.Uchima	slam trap	NA	2017-12-22	2018-01-05	NA	NA	NA	NA	Japan
OKENT0105006	OK01987	Anoplolepis.gracilipes	m	NA	male	NA	species	Okinawa_LTS_1	NA	NA	ANTSCAN_XS_2	02-38	https://dx.doi.org/10.35097/brbj5548yhep5q2a	/mnt/LSDF/antscan/processed/5x/	NA	cotton	unstained	tray_40	5x_2steps	2.44 µm	500 µm Al	3000	70	0.01 s	Anoplolepis	gracilipes	valid	Anoplolepis gracilipes	Formicidae	Formicinae	Plagiolepidini	Santschi, 1914	https://www.antwiki.org/wiki/Anoplolepis	42500	OIST	NA	Evan P. Economo	S. Iriyama & T. Yoshida	fumika	Kinjo, Yoshida	slam trap	NA	2016-07-27	2016-08-10	NA	NA	NA	NA	Japan
OKENT0105007	OK11557	Anoplolepis.gracilipes	m	NA	male	NA	species	Okinawa_LTS_1	NA	NA	ANTSCAN_XS_2	02-39	https://dx.doi.org/10.35097/7dw8hca0360wnnqm	/mnt/LSDF/antscan/processed/5x/	NA	cotton	unstained	tray_40	5x_2steps	2.44 µm	500 µm Al	3000	70	0.01 s	Anoplolepis	gracilipes	valid	Anoplolepis gracilipes	Formicidae	Formicinae	Plagiolepidini	Santschi, 1914	https://www.antwiki.org/wiki/Anoplolepis	42501	OIST	NA	Evan P. Economo	T. Yoshida	fumika	Kinjo, Suzuki	slam trap	NA	2019-06-19	2019-07-03	NA	NA	NA	NA	Japan
OKENT0105008	OK04910	Anoplolepis.gracilipes	Q	NA	queen	NA	species	Okinawa_LTS_1	NA	NA	ANTSCAN_XS_2	02-40	https://dx.doi.org/10.35097/0qvn9qcpbhvsnjbb	/mnt/LSDF/antscan/processed/5x/	NA	NA	unstained	tray_34	5x_3steps	2.44 µm	500 µm Al	3000	70	0.01 s	Anoplolepis	gracilipes	valid	Anoplolepis gracilipes	Formicidae	Formicinae	Plagiolepidini	Santschi, 1914	https://www.antwiki.org/wiki/Anoplolepis	42502	OIST	NA	Evan P. Economo	T. Yoshida	fumika	Uekama, Kuniyoshi	slam trap	NA	2017-03-24	2017-04-07	NA	NA	NA	NA	Japan
OKENT0105009	OK05056	Anoplolepis.gracilipes	Q	NA	queen	NA	species	Okinawa_LTS_1	NA	NA	ANTSCAN_XS_2	02-41	https://dx.doi.org/10.35097/saesum6z0nrwmmt8	/mnt/LSDF/antscan/processed/5x/	NA	NA	unstained	tray_34	5x_3steps	2.44 µm	500 µm Al	3000	70	0.01 s	Anoplolepis	gracilipes	valid	Anoplolepis gracilipes	Formicidae	Formicinae	Plagiolepidini	Santschi, 1914	https://www.antwiki.org/wiki/Anoplolepis	42503	OIST	NA	Evan P. Economo	T. Yoshida	fumika	Tamaki, Suzuki	slam trap	NA	2017-04-21	2017-05-05	NA	NA	NA	NA	Japan
OKENT0105010	OK02795	Anoplolepis.gracilipes	w	NA	worker	NA	species	Okinawa_LTS_1	NA	NA	ANTSCAN_XS_2	02-42	https://dx.doi.org/10.35097/87xwxk9eew1aktsn	/mnt/LSDF/antscan/processed/5x/	NA	cotton	unstained	tray_40	5x_2steps	2.44 µm	500 µm Al	3000	70	0.01 s	Anoplolepis	gracilipes	valid	Anoplolepis gracilipes	Formicidae	Formicinae	Plagiolepidini	Santschi, 1914	https://www.antwiki.org/wiki/Anoplolepis	42504	OIST	NA	Evan P. Economo	G. Fischer	fumika	Iriyama, Uekama	slam trap	NA	2016-11-30	2016-12-14	NA	NA	NA	NA	Japan
CASENT0741288	ASCP_BG-014	Anoplolepis.gracilipes	W	NA	worker	NA	colony	LINKSVAYER_BP	NA	NA	ANTSCAN_XS_15	15-22	https://dx.doi.org/10.35097/untfn2qwvq2bdwju	/mnt/LSDF/antscan/processed/5x/	NA	NA	iodine	tray_39	5x_2steps	2.44 µm	500 µm Al	3000	70	0.01 s	Anoplolepis	gracilipes	valid	Anoplolepis gracilipes	Formicidae	Formicinae	Plagiolepidini	Santschi, 1914	https://www.antwiki.org/wiki/Anoplolepis	51751	OIST	OIST	Timothy A. Linksvayer	NA	evropi	Benoit Guénard	NA	NA	2018-06-07	NA	NA	NA	NA	NA	Vietnam
CASENT0741439	NA	Anoplolepis.gracilipes	W	NA	worker	NA	colony	LINKSVAYER_BP	NA	NA	ANTSCAN_XS_40	40-29	https://dx.doi.org/10.35097/u81u9rxq1f34nes4	/mnt/LSDF/antscan/processed/5x/	NA	NA	unstained	tray_29	5x_3steps	2.44 µm	500 µm Al	3000	70	0.01 s	Anoplolepis	gracilipes	valid	Anoplolepis gracilipes	Formicidae	Formicinae	Plagiolepidini	Santschi, 1914	https://www.antwiki.org/wiki/Anoplolepis	51810	OIST	OIST	Timothy A. Linksvayer	NA	evropi	Benoit Guénard	NA	NA	NA	NA	NA	NA	NA	NA	NA
CASENT0878029	A.gracilipes_1	Anoplolepis.gracilipes	w	NA	worker	NA	species	LTS_GAGA_05	GAGA Round 2 Original 1 (of 2)	1w	ANTSCAN2_XS_3	GAGA-03-20	https://dx.doi.org/10.35097/8z7vz071t2f9xna5	/mnt/LSDF/antscan/processed/GAGA_5x/	NA	NA	unstained	NA	5x	2.44 µm	2 mm pyrolytic graphite	3000	40	NA	Anoplolepis	gracilipes	valid	Anoplolepis gracilipes	Formicidae	Formicinae	Plagiolepidini	Santschi, 1914	https://www.antwiki.org/wiki/Anoplolepis	54591	OIST	NA	GAGA	NA	fumika	P. Hsu	NA	NA	2019-09-06	NA	Coastal forest	NA	NA	NA	Taiwan
CASENT0878030	A.gracilipes_1	Anoplolepis.gracilipes	w	NA	worker	NA	species	LTS_GAGA_05	GAGA Round 2 Original 1 (of 2)	1w	ANTSCAN2_XS_3	GAGA-03-21	https://dx.doi.org/10.35097/ys6mubja0pggv5tk	/mnt/LSDF/antscan/processed/GAGA_5x/	NA	NA	unstained	NA	5x	2.44 µm	2 mm pyrolytic graphite	3000	40	NA	Anoplolepis	gracilipes	valid	Anoplolepis gracilipes	Formicidae	Formicinae	Plagiolepidini	Santschi, 1914	https://www.antwiki.org/wiki/Anoplolepis	54592	OIST	NA	GAGA	NA	fumika	P. Hsu	NA	NA	2019-09-06	NA	Coastal forest	NA	NA	NA	Taiwan
CASENT0744717	TQM2010-wp156-4	Anoplolepis.steingroeveri	w	NA	worker	NA	NA	Africa_LTS_1	AFRC_01	NA	ANTSCAN_XS_35	35-36	https://dx.doi.org/10.35097/67ax9uza5kdxu8br	/mnt/LSDF/antscan/processed/5x/	NA	NA	unstained	tray_22	5x	2.44 µm	500 µm Al	3000	100	0.01 s	Anoplolepis	steingroeveri	valid	Anoplolepis steingroeveri	Formicidae	Formicinae	Plagiolepidini	Santschi, 1914	https://www.antwiki.org/wiki/Anoplolepis	49860	OIST	NA	Peter G. Hawkes	NA	fumika	P.G. Hawkes, J. Fisher	Hand collected	NA	2010-12-02	NA	Commiphora spp. - Grewia flava Open to Closed Woodland	NA	NA	NA	South Africa
CASENT0744718	TQM2010-wp156-4	Anoplolepis.steingroeveri	w	NA	worker	NA	NA	Africa_LTS_1	AFRC_01	NA	ANTSCAN_XS_35	35-37	https://dx.doi.org/10.35097/kaxy7r137dbx3s12	/mnt/LSDF/antscan/processed/5x/	NA	NA	unstained	tray_34	5x_3steps	2.44 µm	500 µm Al	3000	70	0.01 s	Anoplolepis	steingroeveri	valid	Anoplolepis steingroeveri	Formicidae	Formicinae	Plagiolepidini	Santschi, 1914	https://www.antwiki.org/wiki/Anoplolepis	49861	OIST	NA	Peter G. Hawkes	NA	fumika	P.G. Hawkes, J. Fisher	Hand collected	NA	2010-12-02	NA	Commiphora spp. - Grewia flava Open to Closed Woodland	NA	NA	NA	South Africa
CASENT0744719	TQM2010-wp156-4	Anoplolepis.steingroeveri	w	NA	worker	NA	NA	Africa_LTS_1	AFRC_01	NA	ANTSCAN_XS_35	35-38	https://dx.doi.org/10.35097/q6hjkkxed8ahkbb4	/mnt/LSDF/antscan/processed/5x/	NA	NA	unstained	tray_38	5x_2steps	2.44 µm	500 µm Al	3000	70	0.01 s	Anoplolepis	steingroeveri	valid	Anoplolepis steingroeveri	Formicidae	Formicinae	Plagiolepidini	Santschi, 1914	https://www.antwiki.org/wiki/Anoplolepis	49862	OIST	NA	Peter G. Hawkes	NA	fumika	P.G. Hawkes, J. Fisher	Hand collected	NA	2010-12-02	NA	Commiphora spp. - Grewia flava Open to Closed Woodland	NA	NA	NA	South Africa
CASENT0744720	TQM2010-wp156-4	Anoplolepis.steingroeveri	w	NA	worker	NA	NA	Africa_LTS_1	AFRC_01	NA	ANTSCAN_XS_35	35-39	https://dx.doi.org/10.35097/nh6jc7nrgywfctuk	/mnt/LSDF/antscan/processed/5x/	NA	NA	unstained	tray_34	5x_3steps	2.44 µm	500 µm Al	3000	70	0.01 s	Anoplolepis	steingroeveri	valid	Anoplolepis steingroeveri	Formicidae	Formicinae	Plagiolepidini	Santschi, 1914	https://www.antwiki.org/wiki/Anoplolepis	49863	OIST	NA	Peter G. Hawkes	NA	fumika	P.G. Hawkes, J. Fisher	Hand collected	NA	2010-12-02	NA	Commiphora spp. - Grewia flava Open to Closed Woodland	NA	NA	NA	South Africa
CASENT0744721	TQM2010-wp156-4	Anoplolepis.steingroeveri	w	NA	worker	NA	NA	Africa_LTS_1	AFRC_01	NA	ANTSCAN_XS_35	35-40	https://dx.doi.org/10.35097/wgvgjknm3wa4zz8q	/mnt/LSDF/antscan/processed/5x/	NA	NA	unstained	tray_34	5x_3steps	2.44 µm	500 µm Al	3000	70	0.01 s	Anoplolepis	steingroeveri	valid	Anoplolepis steingroeveri	Formicidae	Formicinae	Plagiolepidini	Santschi, 1914	https://www.antwiki.org/wiki/Anoplolepis	49864	OIST	NA	Peter G. Hawkes	NA	fumika	P.G. Hawkes, J. Fisher	Hand collected	NA	2010-12-02	NA	Commiphora spp. - Grewia flava Open to Closed Woodland	NA	NA	NA	South Africa
CASENT0744722	TQM2010-wp156-4	Anoplolepis.steingroeveri	Q	NA	queen	NA	NA	Africa_LTS_1	AFRC_01	NA	ANTSCAN_XS_35	35-41	https://dx.doi.org/10.35097/ywf55w792sxjdza9	/mnt/LSDF/antscan/processed/5x/	NA	NA	unstained	tray_34	5x_3steps	2.44 µm	500 µm Al	3000	70	0.01 s	Anoplolepis	steingroeveri	valid	Anoplolepis steingroeveri	Formicidae	Formicinae	Plagiolepidini	Santschi, 1914	https://www.antwiki.org/wiki/Anoplolepis	49865	OIST	NA	Peter G. Hawkes	NA	fumika	P.G. Hawkes, J. Fisher	Hand collected	NA	2010-12-02	NA	Commiphora spp. - Grewia flava Open to Closed Woodland	NA	NA	NA	South Africa
CASENT0878078	JZS_037933	Aphaenogaster.cf.araneoides	w	NA	worker	NA	NA	LTS_GAGA_05	GAGA Round 2 Original 1 (of 2)	8w	ANTSCAN2_XS_4	GAGA-04-17	https://dx.doi.org/10.35097/evwzvkb23nwzce3b	/mnt/LSDF/antscan/processed/GAGA_5x/	NA	NA	unstained	NA	5x	2.44 µm	2 mm pyrolytic graphite	3000	40	NA	Aphaenogaster	cf.araneoides	unidentified	Aphaenogaster cf.araneoides	Formicidae	Myrmicinae	Stenammini	Mayr, 1853	https://www.antwiki.org/wiki/Aphaenogaster	54683	OIST	NA	GAGA	NA	fumika	J. Shik	NA	NA	2017-05-11	NA	Rainforest	NA	NA	NA	Panama
OKENT0105011	OK02002	Aphaenogaster.concolor	w	NA	worker	NA	NA	Okinawa_LTS_1	NA	NA	ANTSCAN_XS_2	02-43	https://dx.doi.org/10.35097/ss8uravy3tvfj97a	/mnt/LSDF/antscan/processed/5x/	NA	cotton	unstained	tray_40	5x_2steps	2.44 µm	500 µm Al	3000	70	0.01 s	Aphaenogaster	concolor	valid	Aphaenogaster concolor	Formicidae	Myrmicinae	Stenammini	Mayr, 1853	https://www.antwiki.org/wiki/Aphaenogaster	43292	OIST	NA	Evan P. Economo	S. Iriyama & T. Yoshida	fumika	Tamaki, Iriyama	slam trap	NA	2016-07-29	2016-08-12	NA	NA	NA	NA	Japan
CASENT0877613	HR033	Aphaenogaster.exasperata	w	NA	worker	NA	species	LTS GAGA 04	GAGA 03	0w	ANTSCAN2_XS_2	GAGA-02-16	https://dx.doi.org/10.35097/53kqwrjvwc16rd19	/mnt/LSDF/antscan/processed/GAGA_5x/	NA	soft tissues badly preseved, air bubble inside specimen	unstained	NA	5x	2.44 µm	2 mm pyrolytic graphite	3000	40	NA	Aphaenogaster	exasperata	valid	Aphaenogaster exasperata	Formicidae	Myrmicinae	Stenammini	Mayr, 1853	https://www.antwiki.org/wiki/Aphaenogaster	54348	OIST	NA	GAGA	NA	fumika	H. Ran	NA	NA	2019-07-15	NA	NA	NA	NA	NA	China
OKENT0105263	OK05493	Aphaenogaster.famelica	w	NA	worker	NA	NA	Okinawa_LTS_4	NA	NA	ANTSCAN_XS_8	08-07	https://dx.doi.org/10.35097/zu56zzkvue2tew7r	/mnt/LSDF/antscan/processed/5x/	NA	soft tissues badly preserved	unstained	tray_18	5x	2.44 µm	500 µm Al	3000	100	0.01 s	Aphaenogaster	famelica	valid	Aphaenogaster famelica	Formicidae	Myrmicinae	Stenammini	Mayr, 1853	https://www.antwiki.org/wiki/Aphaenogaster	44332	OIST	NA	Evan P. Economo	M. Yoshimura	fumika	Masashi Yoshimura	Colony sampling	NA	NA	NA	NA	NA	NA	NA	Japan
CASENT0877622	KIZ52	Aphaenogaster.famelica	w	NA	worker	NA	NA	LTS GAGA 04	GAGA 03	0w	ANTSCAN2_XS_2	GAGA-02-25	https://dx.doi.org/10.35097/g766x301j1gpqw17	/mnt/LSDF/antscan/processed/GAGA_5x/	NA	NA	unstained	NA	5x	2.44 µm	2 mm pyrolytic graphite	3000	40	NA	Aphaenogaster	famelica	valid	Aphaenogaster famelica	Formicidae	Myrmicinae	Stenammini	Mayr, 1853	https://www.antwiki.org/wiki/Aphaenogaster	54357	OIST	NA	GAGA	NA	fumika	H. Ran	NA	NA	2019-05-10	NA	Mountain grassland	NA	NA	NA	China
CASENT0877623	KIZ52	Aphaenogaster.famelica	w	NA	worker	NA	NA	LTS GAGA 04	GAGA 03	0w	ANTSCAN2_XS_2	GAGA-02-26	https://dx.doi.org/10.35097/ke4nxjd0h750t9pf	/mnt/LSDF/antscan/processed/GAGA_5x/	NA	NA	unstained	NA	5x	2.44 µm	2 mm pyrolytic graphite	3000	40	NA	Aphaenogaster	famelica	valid	Aphaenogaster famelica	Formicidae	Myrmicinae	Stenammini	Mayr, 1853	https://www.antwiki.org/wiki/Aphaenogaster	54358	OIST	NA	GAGA	NA	fumika	H. Ran	NA	NA	2019-05-10	NA	Mountain grassland	NA	NA	NA	China
CASENT0745599	ANTC39536	Aphaenogaster.gonacantha	w	NA	worker	NA	NA	OIST_LTS_1	OIST 01	NA	ANTSCAN_S	S-20	https://dx.doi.org/10.35097/ptwhzqs2fd5y2e7z	/mnt/LSDF/antscan/processed/2x/	NA	NA	unstained	tray_47	2x_4steps	6.11 µm	500 µm Al	3000	70	0.01 s	Aphaenogaster	gonacantha	valid	Aphaenogaster gonacantha	Formicidae	Myrmicinae	Stenammini	Mayr, 1853	https://www.antwiki.org/wiki/Aphaenogaster	NA	OIST	NA	Francisco Hita Garcia	NA	NA	NA	NA	NA	NA	NA	NA	NA	NA	NA	NA
CASENT0745600	ANTC39536	Aphaenogaster.gonacantha	w	NA	worker	NA	NA	OIST_LTS_1	OIST 01	NA	ANTSCAN_S	S-21	https://dx.doi.org/10.35097/3e9pem9202s476ed	/mnt/LSDF/antscan/processed/2x/	NA	NA	unstained	tray_47	2x_4steps	6.11 µm	500 µm Al	3000	70	0.01 s	Aphaenogaster	gonacantha	valid	Aphaenogaster gonacantha	Formicidae	Myrmicinae	Stenammini	Mayr, 1853	https://www.antwiki.org/wiki/Aphaenogaster	NA	OIST	NA	Francisco Hita Garcia	NA	NA	NA	NA	NA	NA	NA	NA	NA	NA	NA	NA
OKENT0105346	OK05520	Aphaenogaster.gracillima	Q	NA	queen	NA	NA	Okinawa_LTS_5	NA	NA	ANTSCAN_XS_9	09-22	https://dx.doi.org/10.35097/xa2r6mdyz02hya4c	/mnt/LSDF/antscan/processed/5x/	NA	NA	unstained	tray_34	5x_3steps	2.44 µm	500 µm Al	3000	70	0.01 s	Aphaenogaster	gracillima	valid	Aphaenogaster gracillima	Formicidae	Myrmicinae	Stenammini	Mayr, 1853	https://www.antwiki.org/wiki/Aphaenogaster	44415	OIST	NA	Evan P. Economo	M. Yoshimura	fumika	Masashi Yoshimura	Colony sampling	NA	NA	NA	NA	NA	NA	NA	Japan
OKENT0105347	OK05520	Aphaenogaster.gracillima	w	NA	worker	NA	NA	Okinawa_LTS_5	NA	NA	ANTSCAN_XS_9	09-23	https://dx.doi.org/10.35097/ngdekhmk27ksccj2	/mnt/LSDF/antscan/processed/5x/	NA	cotton	unstained	tray_18	5x	2.44 µm	500 µm Al	3000	100	0.01 s	Aphaenogaster	gracillima	valid	Aphaenogaster gracillima	Formicidae	Myrmicinae	Stenammini	Mayr, 1853	https://www.antwiki.org/wiki/Aphaenogaster	44416	OIST	NA	Evan P. Economo	M. Yoshimura	fumika	Masashi Yoshimura	Colony sampling	NA	NA	NA	NA	NA	NA	NA	Japan
OKENT0105348	OK05520	Aphaenogaster.gracillima	w	NA	worker	NA	NA	Okinawa_LTS_5	NA	NA	ANTSCAN_XS_9	09-24	https://dx.doi.org/10.35097/d9tfshjnzr84dp03	/mnt/LSDF/antscan/processed/5x/	NA	NA	unstained	tray_35	5x_2steps	2.44 µm	500 µm Al	3000	70	0.01 s	Aphaenogaster	gracillima	valid	Aphaenogaster gracillima	Formicidae	Myrmicinae	Stenammini	Mayr, 1853	https://www.antwiki.org/wiki/Aphaenogaster	44417	OIST	NA	Evan P. Economo	M. Yoshimura	fumika	Masashi Yoshimura	Colony sampling	NA	NA	NA	NA	NA	NA	NA	Japan
OKENT0105349	OK05520	Aphaenogaster.gracillima	m	NA	male	NA	NA	Okinawa_LTS_5	NA	NA	ANTSCAN_XS_9	09-25	https://dx.doi.org/10.35097/9qeb8hh7pcp0s2x8	/mnt/LSDF/antscan/processed/5x/	NA	NA	unstained	tray_35	5x_2steps	2.44 µm	500 µm Al	3000	70	0.01 s	Aphaenogaster	gracillima	valid	Aphaenogaster gracillima	Formicidae	Myrmicinae	Stenammini	Mayr, 1853	https://www.antwiki.org/wiki/Aphaenogaster	44418	OIST	NA	Evan P. Economo	M. Yoshimura	fumika	Masashi Yoshimura	Colony sampling	NA	NA	NA	NA	NA	NA	NA	Japan
CASENT0743782	ANTC39504	Aphaenogaster.japonica	aQ	NA	queen	alate	NA	Korea_LTS_1	Korea_original_1	2 w	ANTSCAN_XS_2	02-11	https://dx.doi.org/10.35097/6bthuskawgn7t4hx	/mnt/LSDF/antscan/processed/5x/	NA	cotton	unstained	tray_40	5x_2steps	2.44 µm	500 µm Al	3000	70	0.01 s	Aphaenogaster	japonica	valid	Aphaenogaster japonica	Formicidae	Myrmicinae	Stenammini	Mayr, 1853	https://www.antwiki.org/wiki/Aphaenogaster	42179	OIST	Yoon Seon-Woo	Yoon Seon-Woo	NA	fumika	Yoon Seon-Woo	NA	NA	2018-09-06	NA	NA	NA	NA	NA	South Korea
CASENT0743783	ANTC39504	Aphaenogaster.japonica	m	NA	male	NA	NA	Korea_LTS_1	Korea_original_1	2 w	ANTSCAN_XS_2	02-12	https://dx.doi.org/10.35097/vbn193jtdx1c4bhb	/mnt/LSDF/antscan/processed/5x/	NA	cotton	unstained	tray_40	5x_2steps	2.44 µm	500 µm Al	3000	70	0.01 s	Aphaenogaster	japonica	valid	Aphaenogaster japonica	Formicidae	Myrmicinae	Stenammini	Mayr, 1853	https://www.antwiki.org/wiki/Aphaenogaster	42180	OIST	Yoon Seon-Woo	Yoon Seon-Woo	NA	fumika	Yoon Seon-Woo	NA	NA	2018-09-06	NA	NA	NA	NA	NA	South Korea
CASENT0743784	ANTC39504	Aphaenogaster.japonica	w	NA	worker	NA	NA	Korea_LTS_1	Korea_original_1	2 w	ANTSCAN_XS_2	02-13	https://dx.doi.org/10.35097/n5n119zg7r75e40j	/mnt/LSDF/antscan/processed/5x/	NA	cotton	unstained	tray_40	5x_2steps	2.44 µm	500 µm Al	3000	70	0.01 s	Aphaenogaster	japonica	valid	Aphaenogaster japonica	Formicidae	Myrmicinae	Stenammini	Mayr, 1853	https://www.antwiki.org/wiki/Aphaenogaster	42181	OIST	Yoon Seon-Woo	Yoon Seon-Woo	NA	fumika	Yoon Seon-Woo	NA	NA	2018-09-06	NA	NA	NA	NA	NA	South Korea
CASENT0743785	ANTC39504	Aphaenogaster.japonica	w	NA	worker	NA	NA	Korea_LTS_1	Korea_original_1	2 w	ANTSCAN_XS_2	02-14	https://dx.doi.org/10.35097/88zewfn85vxva9zv	/mnt/LSDF/antscan/processed/5x/	NA	NA	unstained	tray_40	5x_2steps	2.44 µm	500 µm Al	3000	70	0.01 s	Aphaenogaster	japonica	valid	Aphaenogaster japonica	Formicidae	Myrmicinae	Stenammini	Mayr, 1853	https://www.antwiki.org/wiki/Aphaenogaster	42182	OIST	Yoon Seon-Woo	Yoon Seon-Woo	NA	fumika	Yoon Seon-Woo	NA	NA	2018-09-06	NA	NA	NA	NA	NA	South Korea
OKENT0105434	OK05545	Aphaenogaster.japonica	aQ	NA	queen	alate	NA	Okinawa_LTS_6	NA	NA	ANTSCAN_XS_27	27-09	https://dx.doi.org/10.35097/r3w933nxuy9namyq	/mnt/LSDF/antscan/processed/5x/	NA	NA	unstained	tray_36	5x_3steps	2.44 µm	500 µm Al	3000	70	0.01 s	Aphaenogaster	japonica	valid	Aphaenogaster japonica	Formicidae	Myrmicinae	Stenammini	Mayr, 1853	https://www.antwiki.org/wiki/Aphaenogaster	44503	OIST	NA	Evan P. Economo	M. Yoshimura	fumika	Ichinose	Colony sampling	NA	NA	NA	NA	NA	NA	NA	Japan
OKENT0105435	OK05545	Aphaenogaster.japonica	w	NA	worker	NA	NA	Okinawa_LTS_6	NA	NA	ANTSCAN_XS_27	27-10	https://dx.doi.org/10.35097/xyvac3jq38uq7nsj	/mnt/LSDF/antscan/processed/5x/	NA	NA	unstained	tray_14	5x_2steps	2.44 µm	500 µm Al	3000	100	0.01 s	Aphaenogaster	japonica	valid	Aphaenogaster japonica	Formicidae	Myrmicinae	Stenammini	Mayr, 1853	https://www.antwiki.org/wiki/Aphaenogaster	44504	OIST	NA	Evan P. Economo	M. Yoshimura	fumika	Ichinose	Colony sampling	NA	NA	NA	NA	NA	NA	NA	Japan
OKENT0105436	OK05545	Aphaenogaster.japonica	w	NA	worker	NA	NA	Okinawa_LTS_6	NA	NA	ANTSCAN_XS_27	27-11	https://dx.doi.org/10.35097/q8czwzhupb87qzv2	/mnt/LSDF/antscan/processed/5x/	NA	NA	unstained	tray_14	5x_2steps	2.44 µm	500 µm Al	3000	100	0.01 s	Aphaenogaster	japonica	valid	Aphaenogaster japonica	Formicidae	Myrmicinae	Stenammini	Mayr, 1853	https://www.antwiki.org/wiki/Aphaenogaster	44505	OIST	NA	Evan P. Economo	M. Yoshimura	fumika	Ichinose	Colony sampling	NA	NA	NA	NA	NA	NA	NA	Japan
OKENT0105437	OK05545	Aphaenogaster.japonica	m	NA	male	NA	NA	Okinawa_LTS_6	NA	NA	ANTSCAN_XS_27	27-12	https://dx.doi.org/10.35097/bn2trmzz2k61pzfa	/mnt/LSDF/antscan/processed/5x/	NA	NA	unstained	tray_38	5x_2steps	2.44 µm	500 µm Al	3000	70	0.01 s	Aphaenogaster	japonica	valid	Aphaenogaster japonica	Formicidae	Myrmicinae	Stenammini	Mayr, 1853	https://www.antwiki.org/wiki/Aphaenogaster	44506	OIST	NA	Evan P. Economo	M. Yoshimura	fumika	Ichinose	Colony sampling	NA	NA	NA	NA	NA	NA	NA	Japan
CASENT0743786	ANTC39503	Aphaenogaster.lepida	w	NA	worker	NA	NA	Korea_LTS_1	Korea_original_1	2 w	ANTSCAN_XS_2	02-15	https://dx.doi.org/10.35097/m3syd2j45k1gg3vg	/mnt/LSDF/antscan/processed/5x/	NA	NA	unstained	tray_40	5x_2steps	2.44 µm	500 µm Al	3000	70	0.01 s	Aphaenogaster	lepida	valid	Aphaenogaster lepida	Formicidae	Myrmicinae	Stenammini	Mayr, 1853	https://www.antwiki.org/wiki/Aphaenogaster	42183	OIST	Yoon Seon-Woo	Yoon Seon-Woo	NA	fumika	Yoon Seon-Woo	NA	NA	2019-04-16	NA	NA	NA	NA	NA	South Korea
CASENT0743787	ANTC39503	Aphaenogaster.lepida	w	NA	worker	NA	NA	Korea_LTS_1	Korea_original_1	2 w	ANTSCAN_XS_2	02-16	https://dx.doi.org/10.35097/w1txvtvqdm685e8g	/mnt/LSDF/antscan/processed/5x/	NA	NA	unstained	tray_40	5x_2steps	2.44 µm	500 µm Al	3000	70	0.01 s	Aphaenogaster	lepida	valid	Aphaenogaster lepida	Formicidae	Myrmicinae	Stenammini	Mayr, 1853	https://www.antwiki.org/wiki/Aphaenogaster	42184	OIST	Yoon Seon-Woo	Yoon Seon-Woo	NA	fumika	Yoon Seon-Woo	NA	NA	2019-04-16	NA	NA	NA	NA	NA	South Korea
CASENT0745234	ES18A135	Aphaenogaster.pallida	w	NA	worker	NA	NA	LTS OIST 03	OIST 03	2w & 2m	ANTSCAN_XS_41	41-14	https://dx.doi.org/10.35097/5p02sqxqajhxvdju	/mnt/LSDF/antscan/processed/5x/	NA	NA	unstained	tray_32	5x_2steps	2.44 µm	500 µm Al	3000	70	0.01 s	Aphaenogaster	pallida	valid	Aphaenogaster pallida	Formicidae	Myrmicinae	Stenammini	Mayr, 1853	https://www.antwiki.org/wiki/Aphaenogaster	51635	OIST	FHGC	Enrico Schifani	E. Schifani	fgarcia	E. Schifani	NA	NA	2018-10-15	NA	coastal shrub	NA	NA	NA	Italy
CASENT0745235	ES18A135	Aphaenogaster.pallida	w	NA	worker	NA	NA	LTS OIST 03	OIST 03	2w & 2m	ANTSCAN_XS_41	41-15	https://dx.doi.org/10.35097/xjjct0kudq8fpnv9	/mnt/LSDF/antscan/processed/5x/	NA	NA	unstained	tray_32	5x_2steps	2.44 µm	500 µm Al	3000	70	0.01 s	Aphaenogaster	pallida	valid	Aphaenogaster pallida	Formicidae	Myrmicinae	Stenammini	Mayr, 1853	https://www.antwiki.org/wiki/Aphaenogaster	51636	OIST	FHGC	Enrico Schifani	E. Schifani	fgarcia	E. Schifani	NA	NA	2018-10-15	NA	coastal shrub	NA	NA	NA	Italy
CASENT0745236	ES18A135	Aphaenogaster.pallida	aQ	NA	queen	alate	NA	LTS OIST 03	OIST 03	2w & 2m	ANTSCAN_XS_41	41-16	https://dx.doi.org/10.35097/f0uyshu4wd4vwmzd	/mnt/LSDF/antscan/processed/5x/	NA	NA	unstained	tray_37	5x_3steps	2.44 µm	500 µm Al	3000	70	0.01 s	Aphaenogaster	pallida	valid	Aphaenogaster pallida	Formicidae	Myrmicinae	Stenammini	Mayr, 1853	https://www.antwiki.org/wiki/Aphaenogaster	51637	OIST	FHGC	Enrico Schifani	E. Schifani	fgarcia	E. Schifani	NA	NA	2018-10-15	NA	coastal shrub	NA	NA	NA	Italy
CASENT0745237	ES18A135	Aphaenogaster.pallida	aQ	NA	queen	alate	NA	LTS OIST 03	OIST 03	2w & 2m	ANTSCAN_XS_41	41-17	https://dx.doi.org/10.35097/ud1uxb78cw8e3uk0	/mnt/LSDF/antscan/processed/5x/	NA	NA	unstained	tray_41	5x_3steps	2.44 µm	500 µm Al	3000	70	0.01 s	Aphaenogaster	pallida	valid	Aphaenogaster pallida	Formicidae	Myrmicinae	Stenammini	Mayr, 1853	https://www.antwiki.org/wiki/Aphaenogaster	51638	OIST	FHGC	Enrico Schifani	E. Schifani	fgarcia	E. Schifani	NA	NA	2018-10-15	NA	coastal shrub	NA	NA	NA	Italy
CASENT0745238	ES18A135	Aphaenogaster.pallida	m	NA	male	NA	NA	LTS OIST 03	OIST 03	2w & 2m	ANTSCAN_XS_41	41-18	https://dx.doi.org/10.35097/f9fv7b5350djff7c	/mnt/LSDF/antscan/processed/5x/	NA	NA	unstained	tray_32	5x_2steps	2.44 µm	500 µm Al	3000	70	0.01 s	Aphaenogaster	pallida	valid	Aphaenogaster pallida	Formicidae	Myrmicinae	Stenammini	Mayr, 1853	https://www.antwiki.org/wiki/Aphaenogaster	51639	OIST	FHGC	Enrico Schifani	E. Schifani	fgarcia	E. Schifani	NA	NA	2018-10-15	NA	coastal shrub	NA	NA	NA	Italy
CASENT0745239	ES18A135	Aphaenogaster.pallida	m	NA	male	NA	NA	LTS OIST 03	OIST 03	2w & 2m	ANTSCAN_XS_41	41-19	https://dx.doi.org/10.35097/w9wudzz6xa2xwy86	/mnt/LSDF/antscan/processed/5x/	NA	NA	unstained	tray_41	5x_3steps	2.44 µm	500 µm Al	3000	70	0.01 s	Aphaenogaster	pallida	valid	Aphaenogaster pallida	Formicidae	Myrmicinae	Stenammini	Mayr, 1853	https://www.antwiki.org/wiki/Aphaenogaster	51640	OIST	FHGC	Enrico Schifani	E. Schifani	fgarcia	E. Schifani	NA	NA	2018-10-15	NA	coastal shrub	NA	NA	NA	Italy
CASENT0745224	ES17A181	Aphaenogaster.sardoa	m	NA	male	NA	NA	LTS OIST 03	OIST 03	1m	ANTSCAN_XS_41	41-04	https://dx.doi.org/10.35097/7j1rjqmp0twdsjz0	/mnt/LSDF/antscan/processed/5x/	NA	NA	unstained	tray_24	5x_2steps	2.44 µm	500 µm Al	3000	70	0.01 s	Aphaenogaster	sardoa	valid	Aphaenogaster sardoa	Formicidae	Myrmicinae	Stenammini	Mayr, 1853	https://www.antwiki.org/wiki/Aphaenogaster	51623	OIST	FHGC	Enrico Schifani	E. Schifani	fgarcia	E. Schifani	NA	NA	2017-08-30	NA	in garden	NA	NA	NA	Italy
CASENT0745225	ES17A261	Aphaenogaster.sardoa	w	NA	worker	NA	NA	LTS OIST 03	OIST 03	2w	ANTSCAN_XS_41	41-05	https://dx.doi.org/10.35097/1a6cuawp4pmfuu3s	/mnt/LSDF/antscan/processed/5x/	NA	NA	unstained	tray_32	5x_2steps	2.44 µm	500 µm Al	3000	70	0.01 s	Aphaenogaster	sardoa	valid	Aphaenogaster sardoa	Formicidae	Myrmicinae	Stenammini	Mayr, 1853	https://www.antwiki.org/wiki/Aphaenogaster	51624	OIST	FHGC	Enrico Schifani	E. Schifani	fgarcia	E. Schifani	NA	NA	2017-10-07	NA	open area, dunes, near road	NA	NA	NA	Italy
CASENT0745049	GAGA-084	Aphaenogaster.subterranea	w	NA	worker	NA	colony	LTS GAGA 01	8w	GAGA 01	ANTSCAN_XS_11	11-02	https://dx.doi.org/10.35097/py25q4a4mkwcg31x	/mnt/LSDF/antscan/processed/5x/	NA	head truncated	unstained	tray_19	5x	2.44 µm	500 µm Al	3000	100	0.01 s	Aphaenogaster	subterranea	valid	Aphaenogaster subterranea	Formicidae	Myrmicinae	Stenammini	Mayr, 1853	https://www.antwiki.org/wiki/Aphaenogaster	54899	OIST	NA	GAGA	NA	fumika	B. Marko	NA	NA	2017-06-09	NA	Broadleaf forest	NA	NA	NA	Romania
CASENT0745050	GAGA-084	Aphaenogaster.subterranea	w	NA	worker	NA	colony	LTS GAGA 01	8w	GAGA 01	ANTSCAN_XS_11	11-03	https://dx.doi.org/10.35097/b5sfpg60rv96d16p	/mnt/LSDF/antscan/processed/5x/	NA	NA	unstained	tray_24	5x_2steps	2.44 µm	500 µm Al	3000	70	0.01 s	Aphaenogaster	subterranea	valid	Aphaenogaster subterranea	Formicidae	Myrmicinae	Stenammini	Mayr, 1853	https://www.antwiki.org/wiki/Aphaenogaster	54900	OIST	NA	GAGA	NA	fumika	B. Marko	NA	NA	2017-06-09	NA	Broadleaf forest	NA	NA	NA	Romania
CASENT0745051	GAGA-084	Aphaenogaster.subterranea	aQ	NA	queen	alate	colony	LTS GAGA 01	8w	GAGA 01	ANTSCAN_XS_11	11-04	https://dx.doi.org/10.35097/9yt0cxrby4cjxsq5	/mnt/LSDF/antscan/processed/5x/	NA	NA	unstained	tray_24	5x_2steps	2.44 µm	500 µm Al	3000	70	0.01 s	Aphaenogaster	subterranea	valid	Aphaenogaster subterranea	Formicidae	Myrmicinae	Stenammini	Mayr, 1853	https://www.antwiki.org/wiki/Aphaenogaster	54901	OIST	NA	GAGA	NA	fumika	B. Marko	NA	NA	2017-06-09	NA	Broadleaf forest	NA	NA	NA	Romania
CASENT0745228	ES18A078	Aphaenogaster.subterranea	w	NA	worker	NA	species	LTS OIST 03	OIST 03	2w	ANTSCAN_XS_41	41-08	https://dx.doi.org/10.35097/4ru02yteu988qzvj	/mnt/LSDF/antscan/processed/5x/	NA	gaster blurry	unstained	tray_32	5x_2steps	2.44 µm	500 µm Al	3000	70	0.01 s	Aphaenogaster	subterranea	valid	Aphaenogaster subterranea	Formicidae	Myrmicinae	Stenammini	Mayr, 1853	https://www.antwiki.org/wiki/Aphaenogaster	51629	OIST	FHGC	Enrico Schifani	E. Schifani	fgarcia	E. Schifani	NA	NA	2018-06-30	NA	open field	NA	NA	NA	Italy
CASENT0745229	ES18A078	Aphaenogaster.subterranea	Q	NA	queen	NA	species	LTS OIST 03	OIST 03	2w	ANTSCAN_XS_41	41-09	https://dx.doi.org/10.35097/h4hgze1j6uw1vjsp	/mnt/LSDF/antscan/processed/5x/	NA	NA	unstained	tray_24	5x_2steps	2.44 µm	500 µm Al	3000	70	0.01 s	Aphaenogaster	subterranea	valid	Aphaenogaster subterranea	Formicidae	Myrmicinae	Stenammini	Mayr, 1853	https://www.antwiki.org/wiki/Aphaenogaster	51630	OIST	FHGC	Enrico Schifani	E. Schifani	fgarcia	E. Schifani	NA	NA	2018-06-30	NA	open field	NA	NA	NA	Italy
CASENT0745230	ES18A078	Aphaenogaster.subterranea	m	NA	male	NA	species	LTS OIST 03	OIST 03	2w	ANTSCAN_XS_41	41-10	https://dx.doi.org/10.35097/tkxjvqax297dgjw3	/mnt/LSDF/antscan/processed/5x/	NA	NA	unstained	tray_32	5x_2steps	2.44 µm	500 µm Al	3000	70	0.01 s	Aphaenogaster	subterranea	valid	Aphaenogaster subterranea	Formicidae	Myrmicinae	Stenammini	Mayr, 1853	https://www.antwiki.org/wiki/Aphaenogaster	51631	OIST	FHGC	Enrico Schifani	E. Schifani	fgarcia	E. Schifani	NA	NA	2018-06-30	NA	open field	NA	NA	NA	Italy
CASENT0745231	ES18A078	Aphaenogaster.subterranea	m	NA	male	NA	species	LTS OIST 03	OIST 03	2w	ANTSCAN_XS_41	41-11	https://dx.doi.org/10.35097/4gvhatwaxs1hgzv2	/mnt/LSDF/antscan/processed/5x/	NA	NA	unstained	tray_32	5x_2steps	2.44 µm	500 µm Al	3000	70	0.01 s	Aphaenogaster	subterranea	valid	Aphaenogaster subterranea	Formicidae	Myrmicinae	Stenammini	Mayr, 1853	https://www.antwiki.org/wiki/Aphaenogaster	51632	OIST	FHGC	Enrico Schifani	E. Schifani	fgarcia	E. Schifani	NA	NA	2018-06-30	NA	open field	NA	NA	NA	Italy
OKENT0105303	OK05507	Aphaenogaster.tipuna	w	NA	worker	NA	NA	Okinawa_LTS_4	NA	NA	ANTSCAN_XS_8	08-37	https://dx.doi.org/10.35097/f2wz669x2jhqus5b	/mnt/LSDF/antscan/processed/5x/	NA	NA	unstained	tray_42	5x_2steps	2.44 µm	500 µm Al	3000	70	0.01 s	Aphaenogaster	tipuna	valid	Aphaenogaster tipuna	Formicidae	Myrmicinae	Stenammini	Mayr, 1853	https://www.antwiki.org/wiki/Aphaenogaster	44372	OIST	NA	Evan P. Economo	M. Yoshimura	fumika	Masashi Yoshimura	Colony sampling	NA	NA	NA	NA	NA	NA	NA	Japan
OKENT0105304	OK05507	Aphaenogaster.tipuna	w	NA	worker	NA	NA	Okinawa_LTS_4	NA	NA	ANTSCAN_XS_8	08-38	https://dx.doi.org/10.35097/c1jk61ga354dkb8x	/mnt/LSDF/antscan/processed/5x/	NA	NA	unstained	tray_42	5x_2steps	2.44 µm	500 µm Al	3000	70	0.01 s	Aphaenogaster	tipuna	valid	Aphaenogaster tipuna	Formicidae	Myrmicinae	Stenammini	Mayr, 1853	https://www.antwiki.org/wiki/Aphaenogaster	44373	OIST	NA	Evan P. Economo	M. Yoshimura	fumika	Masashi Yoshimura	Colony sampling	NA	NA	NA	NA	NA	NA	NA	Japan
OKENT0105305	OK05507	Aphaenogaster.tipuna	m	NA	male	NA	NA	Okinawa_LTS_4	NA	NA	ANTSCAN_XS_8	08-39	https://dx.doi.org/10.35097/bsd0vdanws4trqrj	/mnt/LSDF/antscan/processed/5x/	NA	NA	unstained	tray_42	5x_2steps	2.44 µm	500 µm Al	3000	70	0.01 s	Aphaenogaster	tipuna	valid	Aphaenogaster tipuna	Formicidae	Myrmicinae	Stenammini	Mayr, 1853	https://www.antwiki.org/wiki/Aphaenogaster	44374	OIST	NA	Evan P. Economo	M. Yoshimura	fumika	Masashi Yoshimura	Colony sampling	NA	NA	NA	NA	NA	NA	NA	Japan
OKENT0105302	OK05507	Aphaenogaster.tipuna	aQ	NA	queen	alate	NA	Okinawa_LTS_4	NA	NA	ANTSCAN_S_1	S-14	https://dx.doi.org/10.35097/mf9n0cwtqsawv0tc	/mnt/LSDF/antscan/processed/2x/	NA	NA	unstained	tray_47	2x_4steps	6.11 µm	500 µm Al	3000	70	0.01 s	Aphaenogaster	tipuna	valid	Aphaenogaster tipuna	Formicidae	Myrmicinae	Stenammini	Mayr, 1853	https://www.antwiki.org/wiki/Aphaenogaster	44371	OIST	NA	Evan P. Economo	M. Yoshimura	fumika	Masashi Yoshimura	Colony sampling	NA	NA	NA	NA	NA	NA	NA	Japan
CASENT0745221	ES16A077	Aphaenogaster.trinacriae	w	NA	worker	NA	NA	LTS OIST 03	OIST 03	1w & 1m	ANTSCAN_XS_41	41-01	https://dx.doi.org/10.35097/756undnw5cp911k0	/mnt/LSDF/antscan/processed/5x/	NA	NA	unstained	tray_32	5x_2steps	2.44 µm	500 µm Al	3000	70	0.01 s	Aphaenogaster	trinacriae	valid	Aphaenogaster trinacriae	Formicidae	Myrmicinae	Stenammini	Mayr, 1853	https://www.antwiki.org/wiki/Aphaenogaster	51619	OIST	FHGC	Enrico Schifani	E. Schifani	fgarcia	E. Schifani	NA	NA	2016-07-23	NA	forest	NA	NA	NA	Italy
CASENT0745222	ES16A077	Aphaenogaster.trinacriae	w	NA	worker	NA	NA	LTS OIST 03	OIST 03	1w & 1m	ANTSCAN_XS_41	41-02	https://dx.doi.org/10.35097/dqpuh67xanfk96qa	/mnt/LSDF/antscan/processed/5x/	NA	NA	unstained	tray_32	5x_2steps	2.44 µm	500 µm Al	3000	70	0.01 s	Aphaenogaster	trinacriae	valid	Aphaenogaster trinacriae	Formicidae	Myrmicinae	Stenammini	Mayr, 1853	https://www.antwiki.org/wiki/Aphaenogaster	51620	OIST	FHGC	Enrico Schifani	E. Schifani	fgarcia	E. Schifani	NA	NA	2016-07-23	NA	forest	NA	NA	NA	Italy
CASENT0745223	ES16A077	Aphaenogaster.trinacriae	m	NA	male	NA	NA	LTS OIST 03	OIST 03	1w & 1m	ANTSCAN_XS_41	41-03	https://dx.doi.org/10.35097/mf5cm7z48zfu50cc	/mnt/LSDF/antscan/processed/5x/	NA	NA	unstained	tray_32	5x_2steps	2.44 µm	500 µm Al	3000	70	0.01 s	Aphaenogaster	trinacriae	valid	Aphaenogaster trinacriae	Formicidae	Myrmicinae	Stenammini	Mayr, 1853	https://www.antwiki.org/wiki/Aphaenogaster	51622	OIST	FHGC	Enrico Schifani	E. Schifani	fgarcia	E. Schifani	NA	NA	2016-07-23	NA	forest	NA	NA	NA	Italy
CASENT0744661	PGH2019-067	Apomyrma.stygia	w	NA	worker	NA	NA	Africa_LTS_1	AFRC_01	NA	ANTSCAN_XS_34	34-30	https://dx.doi.org/10.35097/u56nz07ayfq8xzu7	/mnt/LSDF/antscan/processed/5x/	NA	NA	unstained	tray_15	5x	2.44 µm	500 µm Al	3000	100	0.01 s	Apomyrma	stygia	valid	Apomyrma stygia	Formicidae	Apomyrminae	NA	Brown, Gotwald & Levieux, 1971	https://www.antwiki.org/wiki/Apomyrma	50145	OIST	NA	Peter G. Hawkes	NA	fumika	P.G. Hawkes	Hand collected, scraping soil	NA	2019-01-10	NA	Primary forest, selectively logged 60 years previously	Nest in soil at depth of 5 cm	NA	NA	Ghana
CASENT0744662	PGH2019-067	Apomyrma.stygia	w	NA	worker	NA	NA	Africa_LTS_1	AFRC_01	NA	ANTSCAN_XS_34	34-31	https://dx.doi.org/10.35097/0f82wypw5nk87t6x	/mnt/LSDF/antscan/processed/5x/	NA	NA	unstained	tray_15	5x	2.44 µm	500 µm Al	3000	100	0.01 s	Apomyrma	stygia	valid	Apomyrma stygia	Formicidae	Apomyrminae	NA	Brown, Gotwald & Levieux, 1971	https://www.antwiki.org/wiki/Apomyrma	50146	OIST	NA	Peter G. Hawkes	NA	fumika	P.G. Hawkes	Hand collected, scraping soil	NA	2019-01-10	NA	Primary forest, selectively logged 60 years previously	Nest in soil at depth of 5 cm	NA	NA	Ghana
CASENT0745127	TRS100402-03	Apterostigma.megacephala	aQ	NA	queen	alate	NA	LTS GAGA 02	0	GAGA 02	ANTSCAN_XS_12	12-47	https://dx.doi.org/10.35097/05abyq0a3ek57gms	/mnt/LSDF/antscan/processed/5x/	NA	NA	unstained	tray_37	5x_3steps	2.44 µm	500 µm Al	3000	70	0.01 s	Apterostigma	megacephala	valid	Apterostigma megacephala	Formicidae	Myrmicinae	Attini	Mayr, 1865	https://www.antwiki.org/wiki/Apterostigma	51510	OIST	USNM	Jeffrey Sosa-Calvo, Ted R. Schultz	T. Schulz	fgarcia	C Lopes, TR Schultz, J Sosa-Calvo	hand collection	NA	2010-04-02	NA	forest edge	in ground	nest series	NA	Brazil
CASENT0745128	TRS100402-12	Apterostigma.megacephala	m	NA	male	NA	NA	LTS GAGA 02	0	GAGA 02	ANTSCAN_XS_12	12-48	https://dx.doi.org/10.35097/363ggx1dkht0mmek	/mnt/LSDF/antscan/processed/5x/	NA	NA	unstained	tray_37	5x_3steps	2.44 µm	500 µm Al	3000	70	0.01 s	Apterostigma	megacephala	valid	Apterostigma megacephala	Formicidae	Myrmicinae	Attini	Mayr, 1865	https://www.antwiki.org/wiki/Apterostigma	51512	OIST	USNM	Jeffrey Sosa-Calvo, Ted R. Schultz	T. Schulz	fgarcia	C Lopes, TR Schultz, J Sosa-Calvo	hand collection	NA	2010-04-02	NA	forest edge	in ground	nest series	NA	Brazil
CASENT0745137	TRS170923-03	Apterostigma.megacephala	w	NA	worker	NA	NA	LTS GAGA 02	1w	GAGA 02	ANTSCAN_XS_13	13-09	https://dx.doi.org/10.35097/jnsadku8q70mpjq4	/mnt/LSDF/antscan/processed/5x/	NA	NA	unstained	tray_28	5x_2steps	2.44 µm	500 µm Al	3000	70	0.01 s	Apterostigma	megacephala	valid	Apterostigma megacephala	Formicidae	Myrmicinae	Attini	Mayr, 1865	https://www.antwiki.org/wiki/Apterostigma	51523	OIST	USNM	Jeffrey Sosa-Calvo, Ted R. Schultz	T. Schulz	fgarcia	TR Schultz, J Sosa-Calvo	hand collection	NA	2017-09-23	NA	forest edge	in ground	nest series	NA	Brazil
CASENT0745138	TRS170923-03	Apterostigma.megacephala	w	NA	worker	NA	NA	LTS GAGA 02	1w	GAGA 02	ANTSCAN_XS_13	13-10	https://dx.doi.org/10.35097/d3a8f1rpchud6uhg	/mnt/LSDF/antscan/processed/5x/	NA	NA	unstained	tray_28	5x_2steps	2.44 µm	500 µm Al	3000	70	0.01 s	Apterostigma	megacephala	valid	Apterostigma megacephala	Formicidae	Myrmicinae	Attini	Mayr, 1865	https://www.antwiki.org/wiki/Apterostigma	51524	OIST	USNM	Jeffrey Sosa-Calvo, Ted R. Schultz	T. Schulz	fgarcia	TR Schultz, J Sosa-Calvo	hand collection	NA	2017-09-23	NA	forest edge	in ground	nest series	NA	Brazil
CASENT0744290	lsbf_154	Apterostigma.sp.	w	NA	worker	NA	NA	Brazil_LTS_5	NA	NA	ANTSCAN_XS_22	22-33	https://dx.doi.org/10.35097/8ppwj4y2ahq3a3ea	/mnt/LSDF/antscan/processed/5x/	NA	NA	unstained	tray_13	5x	2.44 µm	500 µm Al	3000	100	0.01 s	Apterostigma	sp.	unidentified	Apterostigma sp.	Formicidae	Myrmicinae	Attini	Mayr, 1865	https://www.antwiki.org/wiki/Apterostigma	46018	OIST	NA	Rodrigo M. Feitosa	NA	fumika	A.C. Ferreira, AntCourse 2018	winkler	NA	2018-08-21	2018-09-01	NA	NA	NA	NA	French Guiana
CASENT0744329	lsbf_169	Apterostigma.sp.	w	NA	worker	NA	NA	Brazil_LTS_5	NA	NA	ANTSCAN_XS_22	22-47	https://dx.doi.org/10.35097/fpj88zg3v8n0aww4	/mnt/LSDF/antscan/processed/5x/	NA	NA	unstained	tray_38	5x_2steps	2.44 µm	500 µm Al	3000	70	0.01 s	Apterostigma	sp.	unidentified	Apterostigma sp.	Formicidae	Myrmicinae	Attini	Mayr, 1865	https://www.antwiki.org/wiki/Apterostigma	46032	OIST	NA	Rodrigo M. Feitosa	NA	fumika	R.M. Feitosa, T.S. Silva, A.C. Ferreira	winkler	NA	2016-09-15	2016-09-18	NA	NA	NA	NA	Brazil
CASENT0744418	lsbf_149	Apterostigma.urichii	w	NA	worker	NA	NA	Brazil_LTS_2	NA	NA	ANTSCAN_XS_17	17-45	https://dx.doi.org/10.35097/yp8ggghu4s6agujn	/mnt/LSDF/antscan/processed/5x/	NA	NA	unstained	tray_28	5x_2steps	2.44 µm	500 µm Al	3000	70	0.01 s	Apterostigma	urichii	valid	Apterostigma urichii	Formicidae	Myrmicinae	Attini	Mayr, 1865	https://www.antwiki.org/wiki/Apterostigma	45789	OIST	NA	Rodrigo M. Feitosa	NA	fumika	A.C. Ferreira, AntCourse 2018	winkler	NA	2018-08-21	2018-09-01	NA	NA	NA	NA	French Guiana
CASENT0744419	lsbf_149	Apterostigma.urichii	w	NA	worker	NA	NA	Brazil_LTS_2	NA	NA	ANTSCAN_XS_17	17-46	https://dx.doi.org/10.35097/8k3g4ayg7vb2cbc1	/mnt/LSDF/antscan/processed/5x/	NA	NA	unstained	tray_28	5x_2steps	2.44 µm	500 µm Al	3000	70	0.01 s	Apterostigma	urichii	valid	Apterostigma urichii	Formicidae	Myrmicinae	Attini	Mayr, 1865	https://www.antwiki.org/wiki/Apterostigma	45790	OIST	NA	Rodrigo M. Feitosa	NA	fumika	A.C. Ferreira, AntCourse 2018	winkler	NA	2018-08-21	2018-09-01	NA	NA	NA	NA	French Guiana
CASENT0744784	CEPF-TZ-10-AS-21	Atopomyrmex.mocquerysi	w	NA	worker	NA	NA	Africa_LTS_2	AFRC_01	NA	ANTSCAN_XS_36	36-40	https://dx.doi.org/10.35097/u8f6cwrzp1j9ph41	/mnt/LSDF/antscan/processed/5x/	NA	NA	unstained	tray_32	5x_2steps	2.44 µm	500 µm Al	3000	70	0.01 s	Atopomyrmex	mocquerysi	valid	Atopomyrmex mocquerysi	Formicidae	Myrmicinae	Crematogastrini	André, 1889	https://www.antwiki.org/wiki/Atopomyrmex	49927	OIST	NA	Peter G. Hawkes	NA	fumika	P.G. Hawkes, M. Bhoke, U. Richard	Hand collected	NA	2007-10-30	2007-11-04	ground water forest	NA	NA	NA	Tanzania
CASENT0744785	CEPF-TZ-10-AS-21	Atopomyrmex.mocquerysi	w	NA	worker	NA	NA	Africa_LTS_2	AFRC_01	NA	ANTSCAN_XS_36	36-41	https://dx.doi.org/10.35097/nymrrgnjfqnkes96	/mnt/LSDF/antscan/processed/5x/	NA	NA	unstained	tray_32	5x_2steps	2.44 µm	500 µm Al	3000	70	0.01 s	Atopomyrmex	mocquerysi	valid	Atopomyrmex mocquerysi	Formicidae	Myrmicinae	Crematogastrini	André, 1889	https://www.antwiki.org/wiki/Atopomyrmex	49928	OIST	NA	Peter G. Hawkes	NA	fumika	P.G. Hawkes, M. Bhoke, U. Richard	Hand collected	NA	2007-10-30	2007-11-04	ground water forest	NA	NA	NA	Tanzania
CASENT0744786	CEPF-TZ-10-AS-21	Atopomyrmex.mocquerysi	w	maj	worker	major	NA	Africa_LTS_2	AFRC_01	NA	ANTSCAN_XS_36	36-42	https://dx.doi.org/10.35097/mjntbm96hyucv0hr	/mnt/LSDF/antscan/processed/5x/	NA	NA	unstained	tray_24	5x_2steps	2.44 µm	500 µm Al	3000	70	0.01 s	Atopomyrmex	mocquerysi	valid	Atopomyrmex mocquerysi	Formicidae	Myrmicinae	Crematogastrini	André, 1889	https://www.antwiki.org/wiki/Atopomyrmex	49929	OIST	NA	Peter G. Hawkes	NA	fumika	P.G. Hawkes, M. Bhoke, U. Richard	Hand collected	NA	2007-10-30	2007-11-04	ground water forest	NA	NA	NA	Tanzania
CASENT0744787	CEPF-TZ-10-AS-21	Atopomyrmex.mocquerysi	w	maj	worker	major	NA	Africa_LTS_2	AFRC_01	NA	ANTSCAN_XS_36	36-43	https://dx.doi.org/10.35097/2mc6c12v38amq6tf	/mnt/LSDF/antscan/processed/5x/	NA	NA	unstained	tray_29	5x_3steps	2.44 µm	500 µm Al	3000	70	0.01 s	Atopomyrmex	mocquerysi	valid	Atopomyrmex mocquerysi	Formicidae	Myrmicinae	Crematogastrini	André, 1889	https://www.antwiki.org/wiki/Atopomyrmex	49930	OIST	NA	Peter G. Hawkes	NA	fumika	P.G. Hawkes, M. Bhoke, U. Richard	Hand collected	NA	2007-10-30	2007-11-04	ground water forest	NA	NA	NA	Tanzania
CASENT0744597	a05_t3_p21_m07	Atta.sexdens	w	NA	worker	NA	NA	Brazil_LTS_6	NA	NA	ANTSCAN_XS_24	24-27	https://dx.doi.org/10.35097/75sscwfdze1u0ah8	/mnt/LSDF/antscan/processed/5x/	NA	NA	unstained	tray_14	5x_2steps	2.44 µm	500 µm Al	3000	100	0.01 s	Atta	sexdens	valid	Atta sexdens	Formicidae	Myrmicinae	Attini	Fabricius, 1804	https://www.antwiki.org/wiki/Atta	46145	OIST	NA	Rodrigo M. Feitosa	NA	fumika	R.M. Feitosa, G.P. Camacho, M.F.O. Martins	pitfall	NA	2016-03-08	2016-03-12	NA	NA	NA	NA	Brazil
CASENT0744598	a05_t3_p21_m07	Atta.sexdens	w	NA	worker	NA	NA	Brazil_LTS_6	NA	NA	ANTSCAN_XS_24	24-28	https://dx.doi.org/10.35097/2ccvdp0vahgh97ve	/mnt/LSDF/antscan/processed/5x/	NA	NA	unstained	tray_34	5x_3steps	2.44 µm	500 µm Al	3000	70	0.01 s	Atta	sexdens	valid	Atta sexdens	Formicidae	Myrmicinae	Attini	Fabricius, 1804	https://www.antwiki.org/wiki/Atta	46146	OIST	NA	Rodrigo M. Feitosa	NA	fumika	R.M. Feitosa, G.P. Camacho, M.F.O. Martins	pitfall	NA	2016-03-08	2016-03-12	NA	NA	NA	NA	Brazil
CASENT0744599	a05_t3_p21_m07	Atta.sexdens	w	NA	worker	NA	NA	Brazil_LTS_6	NA	NA	ANTSCAN_XS_24	24-29	https://dx.doi.org/10.35097/s4ud6cddmahc7mgh	/mnt/LSDF/antscan/processed/5x/	NA	NA	unstained	tray_36	5x_3steps	2.44 µm	500 µm Al	3000	70	0.01 s	Atta	sexdens	valid	Atta sexdens	Formicidae	Myrmicinae	Attini	Fabricius, 1804	https://www.antwiki.org/wiki/Atta	46147	OIST	NA	Rodrigo M. Feitosa	NA	fumika	R.M. Feitosa, G.P. Camacho, M.F.O. Martins	pitfall	NA	2016-03-08	2016-03-12	NA	NA	NA	NA	Brazil
CASENT0744601	a05_t3_p21_m07	Atta.sexdens	w	NA	worker	NA	NA	Brazil_LTS_6	NA	NA	ANTSCAN_M_1	M-38	https://dx.doi.org/10.35097/673s7uf8u5tc36f7	/mnt/LSDF/antscan/processed/2x/	NA	NA	unstained	tray_56	2x_5steps	6.11 µm	500 µm Al	3000	70	0.01 s	Atta	sexdens	valid	Atta sexdens	Formicidae	Myrmicinae	Attini	Fabricius, 1804	https://www.antwiki.org/wiki/Atta	46149	OIST	NA	Rodrigo M. Feitosa	NA	fumika	R.M. Feitosa, G.P. Camacho, M.F.O. Martins	pitfall	NA	2016-03-08	2016-03-12	NA	NA	NA	NA	Brazil
CASENT0744600	a05_t3_p21_m07	Atta.sexdens	w	NA	worker	NA	NA	Brazil_LTS_6	NA	NA	ANTSCAN_S_1	S-96	https://dx.doi.org/10.35097/499b51yf1uf6ukt9	/mnt/LSDF/antscan/processed/2x/	NA	NA	unstained	tray_49	2x_3steps	6.11 µm	500 µm Al	3000	70	0.01 s	Atta	sexdens	valid	Atta sexdens	Formicidae	Myrmicinae	Attini	Fabricius, 1804	https://www.antwiki.org/wiki/Atta	46148	OIST	NA	Rodrigo M. Feitosa	NA	fumika	R.M. Feitosa, G.P. Camacho, M.F.O. Martins	pitfall	NA	2016-03-08	2016-03-12	NA	NA	NA	NA	Brazil
CASENT0744323	lsbf_075	Atta.sp.	w	NA	worker	NA	NA	Brazil_LTS_5	NA	NA	ANTSCAN_XS_22	22-41	https://dx.doi.org/10.35097/t0equz07a31qd8dd	/mnt/LSDF/antscan/processed/5x/	NA	NA	unstained	tray_22	5x	2.44 µm	500 µm Al	3000	100	0.01 s	Atta	sp.	unidentified	Atta sp.	Formicidae	Myrmicinae	Attini	Fabricius, 1804	https://www.antwiki.org/wiki/Atta	46026	OIST	NA	Rodrigo M. Feitosa	NA	fumika	R.M. Feitosa, A.M. Oliveira, W. Franco	hand	NA	2017-07-25	2017-07-28	NA	NA	NA	NA	Brazil
CASENT0744324	lsbf_075	Atta.sp.	w	NA	worker	NA	NA	Brazil_LTS_5	NA	NA	ANTSCAN_XS_22	22-42	https://dx.doi.org/10.35097/s66z4dpwy3k5m4ae	/mnt/LSDF/antscan/processed/5x/	NA	NA	unstained	tray_11	5x	2.44 µm	500 µm Al	3000	100	0.01 s	Atta	sp.	unidentified	Atta sp.	Formicidae	Myrmicinae	Attini	Fabricius, 1804	https://www.antwiki.org/wiki/Atta	46027	OIST	NA	Rodrigo M. Feitosa	NA	fumika	R.M. Feitosa, A.M. Oliveira, W. Franco	hand	NA	2017-07-25	2017-07-28	NA	NA	NA	NA	Brazil
CASENT0709539	UGM160130-01	Atta.texana	W	NA	worker	NA	colony	LINKSVAYER_BP	NA	NA	ANTSCAN_XS_14	14-30	https://dx.doi.org/10.35097/eq6kzatjx9wh5377	/mnt/LSDF/antscan/processed/5x/	NA	NA	iodine	tray_28	5x_2steps	2.44 µm	500 µm Al	3000	70	0.01 s	Atta	texana	valid	Atta texana	Formicidae	Myrmicinae	Attini	Fabricius, 1804	https://www.antwiki.org/wiki/Atta	51734	OIST	OIST	Timothy A. Linksvayer	NA	evropi	Ulrich Mueller	NA	NA	2016-01-01	NA	NA	NA	NA	NA	United States
CASENT0745566	FHG00280	Axinidris.acholli	w	NA	worker	NA	NA	OIST_LTS_1	OIST 01	NA	ANTSCAN_XS_32	32-23	https://dx.doi.org/10.35097/5k4skyn645h16f90	/mnt/LSDF/antscan/processed/5x/	NA	NA	unstained	tray_27	5x_2steps	2.44 µm	500 µm Al	3000	70	0.01 s	Axinidris	acholli	valid	Axinidris acholli	Formicidae	Dolichoderinae	Tapinomini	Weber, 1941	https://www.antwiki.org/wiki/Axinidris	51196	OIST	NA	Francisco Hita Garcia	NA	fumika	F. Hita Garcia	hand collection	NA	2008-07-01	2008-08-01	secondary rainforest	vegetation	NA	NA	Kenya
CASENT0745567	FHG00280	Axinidris.acholli	w	NA	worker	NA	NA	OIST_LTS_1	OIST 01	NA	ANTSCAN_XS_32	32-24	https://dx.doi.org/10.35097/a1xawjkw5m3tmjhb	/mnt/LSDF/antscan/processed/5x/	NA	NA	unstained	tray_27	5x_2steps	2.44 µm	500 µm Al	3000	70	0.01 s	Axinidris	acholli	valid	Axinidris acholli	Formicidae	Dolichoderinae	Tapinomini	Weber, 1941	https://www.antwiki.org/wiki/Axinidris	51197	OIST	NA	Francisco Hita Garcia	NA	fumika	F. Hita Garcia	hand collection	NA	2008-07-01	2008-08-01	secondary rainforest	vegetation	NA	NA	Kenya
CASENT0744663	LN-RC1-Afog01	Axinidris.hypoclinoides	w	NA	worker	NA	NA	Africa_LTS_1	AFRC_01	NA	ANTSCAN_XS_34	34-32	https://dx.doi.org/10.35097/tnsv1xtg6z9n4x8v	/mnt/LSDF/antscan/processed/5x/	NA	NA	unstained	tray_25	5x	2.44 µm	500 µm Al	3000	70	0.01 s	Axinidris	hypoclinoides	valid	Axinidris hypoclinoides	Formicidae	Dolichoderinae	Tapinomini	Weber, 1941	https://www.antwiki.org/wiki/Axinidris	49806	OIST	NA	Peter G. Hawkes	NA	fumika	Niemand, L.	Canopy fog	NA	2013-07-03	NA	Primary forest	NA	NA	NA	Republic of the Congo
CASENT0744664	LN-RC1-Afog01	Axinidris.hypoclinoides	w	NA	worker	NA	NA	Africa_LTS_1	AFRC_01	NA	ANTSCAN_XS_34	34-33	https://dx.doi.org/10.35097/ew85b7dscuu2u2wy	/mnt/LSDF/antscan/processed/5x/	NA	NA	unstained	tray_25	5x	2.44 µm	500 µm Al	3000	70	0.01 s	Axinidris	hypoclinoides	valid	Axinidris hypoclinoides	Formicidae	Dolichoderinae	Tapinomini	Weber, 1941	https://www.antwiki.org/wiki/Axinidris	49807	OIST	NA	Peter G. Hawkes	NA	fumika	Niemand, L.	Canopy fog	NA	2013-07-03	NA	Primary forest	NA	NA	NA	Republic of the Congo
CASENT0744304	lsbf_030	Azteca.cf.chartifex	w	NA	worker	NA	NA	Brazil_LTS_2	NA	NA	ANTSCAN_XS_18	18-07	https://dx.doi.org/10.35097/5w02w2s5cg0uygg9	/mnt/LSDF/antscan/processed/5x/	NA	NA	unstained	tray_20	5x	2.44 µm	500 µm Al	3000	100	0.01 s	Azteca	cf.chartifex	unidentified	Azteca cf.chartifex	Formicidae	Dolichoderinae	Leptomyrmecini	Forel, 1878	https://www.antwiki.org/wiki/Azteca	48877	OIST	NA	Rodrigo M. Feitosa	NA	fumika	A.C. Ferreira, R.M. Feitosa, T.S. Silva	hand	NA	2016-09-07	NA	NA	NA	NA	NA	Brazil
CASENT0744305	lsbf_030	Azteca.cf.chartifex	w	NA	worker	NA	NA	Brazil_LTS_2	NA	NA	ANTSCAN_XS_18	18-08	https://dx.doi.org/10.35097/yudv3m883dasj467	/mnt/LSDF/antscan/processed/5x/	NA	NA	unstained	tray_20	5x	2.44 µm	500 µm Al	3000	100	0.01 s	Azteca	cf.chartifex	unidentified	Azteca cf.chartifex	Formicidae	Dolichoderinae	Leptomyrmecini	Forel, 1878	https://www.antwiki.org/wiki/Azteca	48878	OIST	NA	Rodrigo M. Feitosa	NA	fumika	A.C. Ferreira, R.M. Feitosa, T.S. Silva	hand	NA	2016-09-07	NA	NA	NA	NA	NA	Brazil
CASENT0744306	lsbf_030	Azteca.cf.chartifex	w	NA	worker	NA	NA	Brazil_LTS_2	NA	NA	ANTSCAN_XS_18	18-09	https://dx.doi.org/10.35097/sgpwcmv0k96evxst	/mnt/LSDF/antscan/processed/5x/	NA	NA	unstained	tray_28	5x_2steps	2.44 µm	500 µm Al	3000	70	0.01 s	Azteca	cf.chartifex	unidentified	Azteca cf.chartifex	Formicidae	Dolichoderinae	Leptomyrmecini	Forel, 1878	https://www.antwiki.org/wiki/Azteca	48879	OIST	NA	Rodrigo M. Feitosa	NA	fumika	A.C. Ferreira, R.M. Feitosa, T.S. Silva	hand	NA	2016-09-07	NA	NA	NA	NA	NA	Brazil
CASENT0745027	GAGA-0044	Azteca.ovaticeps	w	NA	worker	NA	NA	LTS GAGA 01	6w	GAGA 01	ANTSCAN_XS_10	10-28	https://dx.doi.org/10.35097/n4j791wh89y0dfbd	/mnt/LSDF/antscan/processed/5x/	NA	NA	unstained	tray_19	5x	2.44 µm	500 µm Al	3000	100	0.01 s	Azteca	ovaticeps	valid	Azteca ovaticeps	Formicidae	Dolichoderinae	Leptomyrmecini	Forel, 1878	https://www.antwiki.org/wiki/Azteca	54985	OIST	NA	GAGA	NA	fumika	J. Orivel	NA	NA	NA	NA	NA	NA	NA	NA	French Guiana
CASENT0745028	GAGA-0044	Azteca.ovaticeps	w	NA	worker	NA	NA	LTS GAGA 01	6w	GAGA 01	ANTSCAN_XS_10	10-29	https://dx.doi.org/10.35097/h57q0h4k0gjrytk9	/mnt/LSDF/antscan/processed/5x/	NA	NA	unstained	tray_19	5x	2.44 µm	500 µm Al	3000	100	0.01 s	Azteca	ovaticeps	valid	Azteca ovaticeps	Formicidae	Dolichoderinae	Leptomyrmecini	Forel, 1878	https://www.antwiki.org/wiki/Azteca	54986	OIST	NA	GAGA	NA	fumika	J. Orivel	NA	NA	NA	NA	NA	NA	NA	NA	French Guiana
CASENT0744101	lsbf_094	Azteca.sp.	w	NA	worker	NA	NA	Brazil_LTS_3	NA	NA	ANTSCAN_XS_20	20-31	https://dx.doi.org/10.35097/9qc5fumc8xr6m72p	/mnt/LSDF/antscan/processed/5x/	NA	NA	unstained	tray_09	5x_2steps	2.44 µm	500 µm Al	3000	100	0.01 s	Azteca	sp.	unidentified	Azteca sp.	Formicidae	Dolichoderinae	Leptomyrmecini	Forel, 1878	https://www.antwiki.org/wiki/Azteca	47458	OIST	NA	Rodrigo M. Feitosa	NA	fumika	R.M. Feitosa, G.P. Camacho, M.F.O. Martins	hand	NA	2016-03-08	2016-03-12	NA	NA	NA	NA	Brazil
CASENT0744102	lsbf_094	Azteca.sp.	w	NA	worker	NA	NA	Brazil_LTS_3	NA	NA	ANTSCAN_XS_20	20-32	https://dx.doi.org/10.35097/zfqytq6gu131enzq	/mnt/LSDF/antscan/processed/5x/	NA	NA	unstained	tray_09	5x_2steps	2.44 µm	500 µm Al	3000	100	0.01 s	Azteca	sp.	unidentified	Azteca sp.	Formicidae	Dolichoderinae	Leptomyrmecini	Forel, 1878	https://www.antwiki.org/wiki/Azteca	47459	OIST	NA	Rodrigo M. Feitosa	NA	fumika	R.M. Feitosa, G.P. Camacho, M.F.O. Martins	hand	NA	2016-03-08	2016-03-12	NA	NA	NA	NA	Brazil
CASENT0744103	lsbf_094	Azteca.sp.	w	NA	worker	NA	NA	Brazil_LTS_3	NA	NA	ANTSCAN_XS_20	20-33	https://dx.doi.org/10.35097/ne9yanytsrw0bqbs	/mnt/LSDF/antscan/processed/5x/	NA	NA	unstained	tray_09	5x_2steps	2.44 µm	500 µm Al	3000	100	0.01 s	Azteca	sp.	unidentified	Azteca sp.	Formicidae	Dolichoderinae	Leptomyrmecini	Forel, 1878	https://www.antwiki.org/wiki/Azteca	47460	OIST	NA	Rodrigo M. Feitosa	NA	fumika	R.M. Feitosa, G.P. Camacho, M.F.O. Martins	hand	NA	2016-03-08	2016-03-12	NA	NA	NA	NA	Brazil
CASENT0744006	lsbf_099	Azteca.sp.	w	NA	worker	NA	NA	Brazil_LTS_5	NA	NA	ANTSCAN_XS_23	23-16	https://dx.doi.org/10.35097/vja7ch7c80fhvr66	/mnt/LSDF/antscan/processed/5x/	NA	anteriorly truncated	unstained	tray_14	5x_2steps	2.44 µm	500 µm Al	3000	100	0.01 s	Azteca	sp.	unidentified	Azteca sp.	Formicidae	Dolichoderinae	Leptomyrmecini	Forel, 1878	https://www.antwiki.org/wiki/Azteca	47588	OIST	NA	Rodrigo M. Feitosa	NA	fumika	R.M. Feitosa, E.Z. Albuquerque, R. Silva	winkler	NA	2016-08-25	2016-08-29	NA	NA	NA	NA	Brazil
CASENT0744007	lsbf_099	Azteca.sp.	w	NA	worker	NA	NA	Brazil_LTS_5	NA	NA	ANTSCAN_XS_23	23-17	https://dx.doi.org/10.35097/tkvcu5mz6qwmsyvx	/mnt/LSDF/antscan/processed/5x/	NA	NA	unstained	tray_14	5x_2steps	2.44 µm	500 µm Al	3000	100	0.01 s	Azteca	sp.	unidentified	Azteca sp.	Formicidae	Dolichoderinae	Leptomyrmecini	Forel, 1878	https://www.antwiki.org/wiki/Azteca	47589	OIST	NA	Rodrigo M. Feitosa	NA	fumika	R.M. Feitosa, E.Z. Albuquerque, R. Silva	winkler	NA	2016-08-25	2016-08-29	NA	NA	NA	NA	Brazil
CASENT0744545	lsbf_179	Azteca.sp.	w	NA	worker	NA	NA	Brazil_LTS_5	NA	NA	ANTSCAN_XS_24	24-02	https://dx.doi.org/10.35097/723wywd8b2gffv4h	/mnt/LSDF/antscan/processed/5x/	NA	NA	unstained	tray_14	5x_2steps	2.44 µm	500 µm Al	3000	100	0.01 s	Azteca	sp.	unidentified	Azteca sp.	Formicidae	Dolichoderinae	Leptomyrmecini	Forel, 1878	https://www.antwiki.org/wiki/Azteca	47632	OIST	NA	Rodrigo M. Feitosa	NA	fumika	R.M. Feitosa, T.S. Silva, A.C. Ferreira	hand	NA	2016-09-15	2016-09-18	NA	NA	NA	NA	Brazil
CASENT0744546	lsbf_179	Azteca.sp.	w	NA	worker	NA	NA	Brazil_LTS_5	NA	NA	ANTSCAN_XS_24	24-03	https://dx.doi.org/10.35097/uwxtabrptj2k8pb5	/mnt/LSDF/antscan/processed/5x/	NA	NA	unstained	tray_29	5x_3steps	2.44 µm	500 µm Al	3000	70	0.01 s	Azteca	sp.	unidentified	Azteca sp.	Formicidae	Dolichoderinae	Leptomyrmecini	Forel, 1878	https://www.antwiki.org/wiki/Azteca	47633	OIST	NA	Rodrigo M. Feitosa	NA	fumika	R.M. Feitosa, T.S. Silva, A.C. Ferreira	hand	NA	2016-09-15	2016-09-18	NA	NA	NA	NA	Brazil
CASENT0744547	lsbf_179	Azteca.sp.	w	NA	worker	NA	NA	Brazil_LTS_5	NA	NA	ANTSCAN_XS_24	24-04	https://dx.doi.org/10.35097/jcjqtp5vgnm3gemy	/mnt/LSDF/antscan/processed/5x/	NA	NA	unstained	tray_38	5x_2steps	2.44 µm	500 µm Al	3000	70	0.01 s	Azteca	sp.	unidentified	Azteca sp.	Formicidae	Dolichoderinae	Leptomyrmecini	Forel, 1878	https://www.antwiki.org/wiki/Azteca	47634	OIST	NA	Rodrigo M. Feitosa	NA	fumika	R.M. Feitosa, T.S. Silva, A.C. Ferreira	hand	NA	2016-09-15	2016-09-18	NA	NA	NA	NA	Brazil
CASENT0744296	lsbf_164	Basiceros.militaris	w	NA	worker	NA	NA	Brazil_LTS_5	NA	NA	ANTSCAN_XS_22	22-39	https://dx.doi.org/10.35097/9059c9vcrudcsg8r	/mnt/LSDF/antscan/processed/5x/	NA	NA	unstained	tray_14	5x_2steps	2.44 µm	500 µm Al	3000	100	0.01 s	Basiceros	militaris	valid	Basiceros militaris	Formicidae	Myrmicinae	Attini	Schulz, W.A., 1906	https://www.antwiki.org/wiki/Basiceros	46024	OIST	NA	Rodrigo M. Feitosa	NA	fumika	R.M. Feitosa, T.S. Silva, A.C. Ferreira	winkler	NA	2016-09-15	2016-09-18	NA	NA	NA	NA	Brazil
CASENT0745135	JSC171004-08	Blepharidatta.brasiliensis	w	NA	worker	NA	NA	LTS GAGA 02	1w	GAGA 02	ANTSCAN_XS_13	13-07	https://dx.doi.org/10.35097/e6ec0k0xvz9h4yfp	/mnt/LSDF/antscan/processed/5x/	NA	NA	unstained	tray_16	5x	2.44 µm	500 µm Al	3000	100	0.01 s	Blepharidatta	brasiliensis	valid	Blepharidatta brasiliensis	Formicidae	Myrmicinae	Attini	Wheeler, W.M., 1915	https://www.antwiki.org/wiki/Blepharidatta	51520	OIST	USNM	Jeffrey Sosa-Calvo, Ted R. Schultz	T. Schulz	fgarcia	J Sosa-Calvo, C Rabeling, TR Schultz, FJ Larabee	hand collection	NA	2017-10-04	NA	secondary forest	in rotten log	nest series	NA	Brazil
CASENT0745136	JSC171004-08	Blepharidatta.brasiliensis	w	NA	worker	NA	NA	LTS GAGA 02	1w	GAGA 02	ANTSCAN_XS_13	13-08	https://dx.doi.org/10.35097/zgyb6mr166h7a0pa	/mnt/LSDF/antscan/processed/5x/	NA	NA	unstained	tray_16	5x	2.44 µm	500 µm Al	3000	100	0.01 s	Blepharidatta	brasiliensis	valid	Blepharidatta brasiliensis	Formicidae	Myrmicinae	Attini	Wheeler, W.M., 1915	https://www.antwiki.org/wiki/Blepharidatta	51521	OIST	USNM	Jeffrey Sosa-Calvo, Ted R. Schultz	T. Schulz	fgarcia	J Sosa-Calvo, C Rabeling, TR Schultz, FJ Larabee	hand collection	NA	2017-10-04	NA	secondary forest	in rotten log	nest series	NA	Brazil
CASENT0744515	lsbf_232	Blepharidatta.brasiliensis	w	NA	worker	NA	NA	Brazil_LTS_3	NA	NA	ANTSCAN_XS_19	19-47	https://dx.doi.org/10.35097/zh6w4wu80xythnfc	/mnt/LSDF/antscan/processed/5x/	NA	NA	unstained	tray_21	5x	2.44 µm	500 µm Al	3000	100	0.01 s	Blepharidatta	brasiliensis	valid	Blepharidatta brasiliensis	Formicidae	Myrmicinae	Attini	Wheeler, W.M., 1915	https://www.antwiki.org/wiki/Blepharidatta	45887	OIST	NA	Rodrigo M. Feitosa	NA	fumika	R.M. Feitosa, E.Z. Albuquerque, R. Silva	winkler	NA	2016-08-25	2016-08-29	NA	NA	NA	NA	Brazil
CASENT0744070	lsbf_233	Blepharidatta.conops	w	NA	worker	NA	NA	Brazil_LTS_3	NA	NA	ANTSCAN_XS_19	19-23	https://dx.doi.org/10.35097/kagn67tm7cssbvxr	/mnt/LSDF/antscan/processed/5x/	NA	NA	unstained	tray_21	5x	2.44 µm	500 µm Al	3000	100	0.01 s	Blepharidatta	conops	valid	Blepharidatta conops	Formicidae	Myrmicinae	Attini	Wheeler, W.M., 1915	https://www.antwiki.org/wiki/Blepharidatta	45863	OIST	NA	Rodrigo M. Feitosa	NA	fumika	J.L.M. Diniz	hand	NA	1986-02-18	NA	NA	NA	NA	NA	Brazil
CASENT0744071	lsbf_233	Blepharidatta.conops	m	NA	male	NA	NA	Brazil_LTS_3	NA	NA	ANTSCAN_XS_19	19-24	https://dx.doi.org/10.35097/erghap36tvpnj503	/mnt/LSDF/antscan/processed/5x/	NA	NA	unstained	tray_31	5x_2steps	2.44 µm	500 µm Al	3000	70	0.01 s	Blepharidatta	conops	valid	Blepharidatta conops	Formicidae	Myrmicinae	Attini	Wheeler, W.M., 1915	https://www.antwiki.org/wiki/Blepharidatta	45864	OIST	NA	Rodrigo M. Feitosa	NA	fumika	J.L.M. Diniz	hand	NA	1986-02-18	NA	NA	NA	NA	NA	Brazil
CASENT0744072	lsbf_233	Blepharidatta.conops	Q	NA	queen	NA	NA	Brazil_LTS_3	NA	NA	ANTSCAN_XS_19	19-25	https://dx.doi.org/10.35097/5dgsdv69pqxh6vup	/mnt/LSDF/antscan/processed/5x/	NA	NA	unstained	tray_31	5x_2steps	2.44 µm	500 µm Al	3000	70	0.01 s	Blepharidatta	conops	valid	Blepharidatta conops	Formicidae	Myrmicinae	Attini	Wheeler, W.M., 1915	https://www.antwiki.org/wiki/Blepharidatta	45865	OIST	NA	Rodrigo M. Feitosa	NA	fumika	J.L.M. Diniz	hand	NA	1986-02-18	NA	NA	NA	NA	NA	Brazil
CASENT0744393	a06_t1_p17_m05	Blepharidatta.conops	w	NA	worker	NA	NA	Brazil_LTS_4	NA	NA	ANTSCAN_XS_21	21-37	https://dx.doi.org/10.35097/z6uzp7e9tx5z8ycf	/mnt/LSDF/antscan/processed/5x/	NA	NA	unstained	tray_11	5x	2.44 µm	500 µm Al	3000	100	0.01 s	Blepharidatta	conops	valid	Blepharidatta conops	Formicidae	Myrmicinae	Attini	Wheeler, W.M., 1915	https://www.antwiki.org/wiki/Blepharidatta	45974	OIST	NA	Rodrigo M. Feitosa	NA	fumika	R.M. Feitosa, G.P. Camacho, M.F.O. Martins	pitfall	NA	2016-03-08	2016-03-12	NA	NA	NA	NA	Brazil
CASENT0744394	a06_t1_p17_m05	Blepharidatta.conops	w	NA	worker	NA	NA	Brazil_LTS_4	NA	NA	ANTSCAN_XS_21	21-38	https://dx.doi.org/10.35097/pyryjsp9wnt9wnvs	/mnt/LSDF/antscan/processed/5x/	NA	NA	unstained	tray_11	5x	2.44 µm	500 µm Al	3000	100	0.01 s	Blepharidatta	conops	valid	Blepharidatta conops	Formicidae	Myrmicinae	Attini	Wheeler, W.M., 1915	https://www.antwiki.org/wiki/Blepharidatta	45975	OIST	NA	Rodrigo M. Feitosa	NA	fumika	R.M. Feitosa, G.P. Camacho, M.F.O. Martins	pitfall	NA	2016-03-08	2016-03-12	NA	NA	NA	NA	Brazil
CASENT0745215	ES16A017	Bothriomyrmex.corsicus	w	NA	worker	NA	NA	LTS OIST 03	OIST 03	1w	ANTSCAN_XS_40	40-43	https://dx.doi.org/10.35097/suj71qe00xrzsymd	/mnt/LSDF/antscan/processed/5x/	NA	soft tissues badly preserved	unstained	tray_21	5x	2.44 µm	500 µm Al	3000	100	0.01 s	Bothriomyrmex	corsicus	valid	Bothriomyrmex corsicus	Formicidae	Dolichoderinae	Bothriomyrmecini	Emery, 1869	https://www.antwiki.org/wiki/Bothriomyrmex	51613	OIST	FHGC	Enrico Schifani	E. Schifani	fgarcia	E. Schifani	NA	NA	2016-04-30	NA	forest	NA	NA	NA	Italy
CASENT0745216	ES16A017	Bothriomyrmex.corsicus	w	NA	worker	NA	NA	LTS OIST 03	OIST 03	1w	ANTSCAN_XS_40	40-44	https://dx.doi.org/10.35097/72vzf61t9yk3fwkc	/mnt/LSDF/antscan/processed/5x/	NA	soft tissues badly preserved	unstained	tray_21	5x	2.44 µm	500 µm Al	3000	100	0.01 s	Bothriomyrmex	corsicus	valid	Bothriomyrmex corsicus	Formicidae	Dolichoderinae	Bothriomyrmecini	Emery, 1869	https://www.antwiki.org/wiki/Bothriomyrmex	51614	OIST	FHGC	Enrico Schifani	E. Schifani	fgarcia	E. Schifani	NA	NA	2016-04-30	NA	forest	NA	NA	NA	Italy
CASENT0745153	FGCCT03	Bothriomyrmex.meridionalis	w	NA	worker	NA	NA	OIST_LTS_2	OIST 03	2w	ANTSCAN_XS_13	13-25	https://dx.doi.org/10.35097/abx9h0v1tfmku7wy	/mnt/LSDF/antscan/processed/5x/	NA	NA	unstained	tray_16	5x	2.44 µm	500 µm Al	3000	100	0.01 s	Bothriomyrmex	meridionalis	valid	Bothriomyrmex meridionalis	Formicidae	Dolichoderinae	Bothriomyrmecini	Emery, 1869	https://www.antwiki.org/wiki/Bothriomyrmex	51540	OIST	FHGC	Francisco Hita Garcia	Fede García	fgarcia	Fede García	NA	NA	2009-04-12	NA	NA	NA	NA	NA	Spain
CASENT0745154	FGCCT03	Bothriomyrmex.meridionalis	w	NA	worker	NA	NA	OIST_LTS_2	OIST 03	2w	ANTSCAN_XS_13	13-26	https://dx.doi.org/10.35097/y7eekq1v352td76u	/mnt/LSDF/antscan/processed/5x/	NA	NA	unstained	tray_16	5x	2.44 µm	500 µm Al	3000	100	0.01 s	Bothriomyrmex	meridionalis	valid	Bothriomyrmex meridionalis	Formicidae	Dolichoderinae	Bothriomyrmecini	Emery, 1869	https://www.antwiki.org/wiki/Bothriomyrmex	51541	OIST	FHGC	Francisco Hita Garcia	Fede García	fgarcia	Fede García	NA	NA	2009-04-12	NA	NA	NA	NA	NA	Spain
CASENT0745155	FGCCT03	Bothriomyrmex.meridionalis	Q	NA	queen	NA	NA	OIST_LTS_2	OIST 03	2w	ANTSCAN_XS_13	13-27	https://dx.doi.org/10.35097/rf62mxjwu5pnh3nt	/mnt/LSDF/antscan/processed/5x/	NA	NA	unstained	tray_16	5x	2.44 µm	500 µm Al	3000	100	0.01 s	Bothriomyrmex	meridionalis	valid	Bothriomyrmex meridionalis	Formicidae	Dolichoderinae	Bothriomyrmecini	Emery, 1869	https://www.antwiki.org/wiki/Bothriomyrmex	51545	OIST	FHGC	Francisco Hita Garcia	Fede García	fgarcia	Fede García	NA	NA	2009-04-12	NA	NA	NA	NA	NA	Spain
CASENT0745156	FGCCT03	Bothriomyrmex.meridionalis	m	NA	male	NA	NA	OIST_LTS_2	OIST 03	2w	ANTSCAN_XS_13	13-28	https://dx.doi.org/10.35097/uvfechnvur03fwvm	/mnt/LSDF/antscan/processed/5x/	NA	NA	unstained	tray_16	5x	2.44 µm	500 µm Al	3000	100	0.01 s	Bothriomyrmex	meridionalis	valid	Bothriomyrmex meridionalis	Formicidae	Dolichoderinae	Bothriomyrmecini	Emery, 1869	https://www.antwiki.org/wiki/Bothriomyrmex	51546	OIST	FHGC	Francisco Hita Garcia	Fede García	fgarcia	Fede García	NA	NA	2009-04-12	NA	NA	NA	NA	NA	Spain
CASENT0745157	FGCCT03	Bothriomyrmex.meridionalis	m	NA	male	NA	NA	OIST_LTS_2	OIST 03	2w	ANTSCAN_XS_13	13-29	https://dx.doi.org/10.35097/rjpqcgj0perdk0hm	/mnt/LSDF/antscan/processed/5x/	NA	NA	unstained	tray_16	5x	2.44 µm	500 µm Al	3000	100	0.01 s	Bothriomyrmex	meridionalis	valid	Bothriomyrmex meridionalis	Formicidae	Dolichoderinae	Bothriomyrmecini	Emery, 1869	https://www.antwiki.org/wiki/Bothriomyrmex	51547	OIST	FHGC	Francisco Hita Garcia	Fede García	fgarcia	Fede García	NA	NA	2009-04-12	NA	NA	NA	NA	NA	Spain
CASENT0744925	BIO2013ws-4-1	Bothroponera.cf.kruegeri	w	NA	worker	NA	NA	Africa_LTS_4	AFRC_02	NA	ANTSCAN_S_1	S-42	https://dx.doi.org/10.35097/4ahhmgs7y7bemcrk	/mnt/LSDF/antscan/processed/2x/	NA	NA	unstained	tray_48	2x_3steps	6.11 µm	500 µm Al	3000	70	0.01 s	Bothroponera	cf.kruegeri	invalid	Bothroponera cf.kruegeri	Formicidae	Ponerinae	Ponerini	Mayr, 1862	https://www.antwiki.org/wiki/Bothroponera	50068	OIST	NA	Peter G. Hawkes	NA	fumika	P.G. Hawkes, J. Fisher	Pitfall trap	NA	2013-03-23	2013-03-25	Mopani woodland	NA	NA	NA	Mozambique
CASENT0744923	CEPF-TZ-02-AS-003	Bothroponera.fugax	w	NA	worker	NA	NA	Africa_LTS_4	AFRC_02	NA	ANTSCAN_XS_28	28-02	https://dx.doi.org/10.35097/7crpm3mbdrbhdrtq	/mnt/LSDF/antscan/processed/5x/	NA	NA	unstained	tray_29	5x_3steps	2.44 µm	500 µm Al	3000	70	0.01 s	Bothroponera	fugax	valid	Bothroponera fugax	Formicidae	Ponerinae	Ponerini	Mayr, 1862	https://www.antwiki.org/wiki/Bothroponera	50066	OIST	NA	Peter G. Hawkes	NA	fumika	P.G. Hawkes, J. Makwati, R. Mtana	Hand collected	NA	2005-08-23	2005-08-26	primary forest	NA	NA	NA	Tanzania
CASENT0744924	CEPF-TZ-02-AS-003	Bothroponera.fugax	Q	NA	queen	NA	NA	Africa_LTS_4	AFRC_02	NA	ANTSCAN_XS_28	28-03	https://dx.doi.org/10.35097/rmxet2zkc9knbtw9	/mnt/LSDF/antscan/processed/5x/	NA	NA	unstained	tray_34	5x_3steps	2.44 µm	500 µm Al	3000	70	0.01 s	Bothroponera	fugax	valid	Bothroponera fugax	Formicidae	Ponerinae	Ponerini	Mayr, 1862	https://www.antwiki.org/wiki/Bothroponera	50067	OIST	NA	Peter G. Hawkes	NA	fumika	P.G. Hawkes, J. Makwati, R. Mtana	Hand collected	NA	2005-08-23	2005-08-26	primary forest	NA	NA	NA	Tanzania
CASENT0744926	PGH2019-028	Bothroponera.pachyderma	w	NA	worker	NA	NA	Africa_LTS_4	AFRC_02	NA	ANTSCAN_S_1	S-36	https://dx.doi.org/10.35097/8926r7hug5y778uv	/mnt/LSDF/antscan/processed/2x/	NA	NA	unstained	tray_49	2x_3steps	6.11 µm	500 µm Al	3000	70	0.01 s	Bothroponera	pachyderma	valid	Bothroponera pachyderma	Formicidae	Ponerinae	Ponerini	Mayr, 1862	https://www.antwiki.org/wiki/Bothroponera	50069	OIST	NA	Peter G. Hawkes	NA	fumika	P.G. Hawkes	Hand collected	NA	2019-01-08	NA	Primary forest, selectively logged 60 years previously	Under rotten log	NA	NA	Ghana
CASENT0744927	PGH2019-028	Bothroponera.pachyderma	aQ	NA	queen	alate	NA	Africa_LTS_4	AFRC_02	NA	ANTSCAN_S_1	S-44	https://dx.doi.org/10.35097/a3fmdr3ruabu3td1	/mnt/LSDF/antscan/processed/2x/	NA	NA	unstained	tray_49	2x_3steps	6.11 µm	500 µm Al	3000	70	0.01 s	Bothroponera	pachyderma	valid	Bothroponera pachyderma	Formicidae	Ponerinae	Ponerini	Mayr, 1862	https://www.antwiki.org/wiki/Bothroponera	50070	OIST	NA	Peter G. Hawkes	NA	fumika	P.G. Hawkes	Hand collected	NA	2019-01-08	NA	Primary forest, selectively logged 60 years previously	Under rotten log	NA	NA	Ghana
CASENT0840847	D4-GAGA-151	Bothroponera.perroti	w	NA	worker	NA	NA	LTS GAGA 01	0	GAGA 01	ANTSCAN_XS_11	11-17	https://dx.doi.org/10.35097/h80zc3qtjhwre0nc	/mnt/LSDF/antscan/processed/5x/	NA	NA	unstained	tray_24	5x_2steps	2.44 µm	500 µm Al	3000	70	0.01 s	Bothroponera	perroti	valid	Bothroponera perroti	Formicidae	Ponerinae	Ponerini	Mayr, 1862	https://www.antwiki.org/wiki/Bothroponera	55022	OIST	NA	GAGA	NA	fumika	B. Fisher	NA	NA	2018-02-09	NA	Rainforest	NA	NA	NA	Madagascar
CASENT0840852	D4-GAGA-155	Bothroponera.perroti	w	NA	worker	NA	NA	LTS GAGA 01	0	GAGA 01	ANTSCAN_XS_11	11-20	https://dx.doi.org/10.35097/0tnhuzett3kdc60q	/mnt/LSDF/antscan/processed/5x/	NA	NA	unstained	tray_36	5x_3steps	2.44 µm	500 µm Al	3000	70	0.01 s	Bothroponera	perroti	valid	Bothroponera perroti	Formicidae	Ponerinae	Ponerini	Mayr, 1862	https://www.antwiki.org/wiki/Bothroponera	55025	OIST	NA	GAGA	NA	fumika	B. Fisher	NA	NA	2018-02-09	NA	Rainforest	NA	NA	NA	Madagascar
CASENT0744928	PGH2019-032	Bothroponera.soror	w	NA	worker	NA	NA	Africa_LTS_4	AFRC_02	NA	ANTSCAN_XS_28	28-04	https://dx.doi.org/10.35097/23dnws0rekx0pyyd	/mnt/LSDF/antscan/processed/5x/	NA	NA	unstained	tray_34	5x_3steps	2.44 µm	500 µm Al	3000	70	0.01 s	Bothroponera	soror	valid	Bothroponera soror	Formicidae	Ponerinae	Ponerini	Mayr, 1862	https://www.antwiki.org/wiki/Bothroponera	50071	OIST	NA	Peter G. Hawkes	NA	fumika	P.G. Hawkes	Hand collected	NA	2019-01-08	NA	Primary forest, selectively logged 60 years previously	In rotten log	NA	NA	Ghana
CASENT0744929	PGH00076	Bothroponera.talpa	w	NA	worker	NA	NA	Africa_LTS_4	AFRC_02	NA	ANTSCAN_XS_28	28-05	https://dx.doi.org/10.35097/28uf8qh2yewugqvn	/mnt/LSDF/antscan/processed/5x/	NA	NA	unstained	tray_34	5x_3steps	2.44 µm	500 µm Al	3000	70	0.01 s	Bothroponera	talpa	valid	Bothroponera talpa	Formicidae	Ponerinae	Ponerini	Mayr, 1862	https://www.antwiki.org/wiki/Bothroponera	50072	OIST	NA	Peter G. Hawkes	NA	fumika	P.G. Hawkes	Hand collected	NA	2012-08-12	NA	Primary forest	Moist soil	NA	NA	Uganda
CASENT0744930	PGH00076	Bothroponera.talpa	aQ	NA	queen	alate	NA	Africa_LTS_4	AFRC_02	NA	ANTSCAN_S_1	S-45	https://dx.doi.org/10.35097/c6th22r677n6t8hz	/mnt/LSDF/antscan/processed/2x/	NA	posteriorly truncated	unstained	tray_48	2x_3steps	6.11 µm	500 µm Al	3000	70	0.01 s	Bothroponera	talpa	valid	Bothroponera talpa	Formicidae	Ponerinae	Ponerini	Mayr, 1862	https://www.antwiki.org/wiki/Bothroponera	50073	OIST	NA	Peter G. Hawkes	NA	fumika	P.G. Hawkes	Hand collected	NA	2012-08-12	NA	Primary forest	Moist soil	NA	NA	Uganda
CASENT0709256	PSW17812	Brachymyrmex.depilis	W	NA	worker	NA	colony	LINKSVAYER_BP	NA	NA	ANTSCAN_XS_14	14-48	https://dx.doi.org/10.35097/zwv694vpm7babr8x	/mnt/LSDF/antscan/processed/10x/	NA	NA	iodine	tray_04	10x	1.22 µm	500 µm Al	3000	100	0.01 s	Brachymyrmex	depilis	valid	Brachymyrmex depilis	Formicidae	Formicinae	Myrmelachistini	Mayr, 1868	https://www.antwiki.org/wiki/Brachymyrmex	51696	OIST	OIST	Timothy A. Linksvayer	NA	evropi	Phil Ward	NA	NA	2017-04-29	NA	serpentine grassland	under stone	NA	NA	United States
CASENT0744157	lsbf_131	Brachymyrmex.donisthorpei	w	NA	worker	NA	NA	Brazil_LTS_1	NA	NA	ANTSCAN_XS_16	16-10	https://dx.doi.org/10.35097/k62ccaxt0geck8be	/mnt/LSDF/antscan/processed/10x/	NA	NA	unstained	tray_04	10x	1.22 µm	500 µm Al	3000	100	0.01 s	Brachymyrmex	donisthorpei	valid	Brachymyrmex donisthorpei	Formicidae	Formicinae	Myrmelachistini	Mayr, 1868	https://www.antwiki.org/wiki/Brachymyrmex	45702	OIST	NA	Rodrigo M. Feitosa	NA	fumika	R.M. Feitosa, T.S. Silva, A.C. Ferreira	winkler	NA	2016-09-15	2016-09-18	NA	NA	NA	NA	Brazil
OKENT0105398	OK05535	Brachymyrmex.patagonis	aQ	NA	queen	alate	NA	Okinawa_LTS_5	NA	NA	ANTSCAN_XS_26	26-23	https://dx.doi.org/10.35097/c4kk33ze08bcv4mp	/mnt/LSDF/antscan/processed/5x/	NA	NA	unstained	tray_38	5x_2steps	2.44 µm	500 µm Al	3000	70	0.01 s	Brachymyrmex	patagonis	invalid	Brachymyrmex patagonicus	Formicidae	Formicinae	Myrmelachistini	Mayr, 1868	https://www.antwiki.org/wiki/Brachymyrmex	44467	OIST	NA	Evan P. Economo	M. Yoshimura	fumika	M. Murakami	Colony sampling	NA	NA	NA	NA	NA	NA	NA	Japan
OKENT0105399	OK05535	Brachymyrmex.patagonis	w	NA	worker	NA	NA	Okinawa_LTS_5	NA	NA	ANTSCAN_XS_26	26-24	https://dx.doi.org/10.35097/ye4pyzecza2y5g1r	/mnt/LSDF/antscan/processed/5x/	NA	NA	unstained	tray_12	5x	2.44 µm	500 µm Al	3000	100	0.01 s	Brachymyrmex	patagonis	invalid	Brachymyrmex patagonicus	Formicidae	Formicinae	Myrmelachistini	Mayr, 1868	https://www.antwiki.org/wiki/Brachymyrmex	44468	OIST	NA	Evan P. Economo	M. Yoshimura	fumika	M. Murakami	Colony sampling	NA	NA	NA	NA	NA	NA	NA	Japan
OKENT0105400	OK05535	Brachymyrmex.patagonis	m	NA	male	NA	NA	Okinawa_LTS_5	NA	NA	ANTSCAN_XS_26	26-25	https://dx.doi.org/10.35097/bkxgynjpvsdv8xb5	/mnt/LSDF/antscan/processed/5x/	NA	NA	unstained	tray_12	5x	2.44 µm	500 µm Al	3000	100	0.01 s	Brachymyrmex	patagonis	invalid	Brachymyrmex patagonicus	Formicidae	Formicinae	Myrmelachistini	Mayr, 1868	https://www.antwiki.org/wiki/Brachymyrmex	44469	OIST	NA	Evan P. Economo	M. Yoshimura	fumika	M. Murakami	Colony sampling	NA	NA	NA	NA	NA	NA	NA	Japan
CASENT0744294	lsbf_066	Brachymyrmex.sp.	w	NA	worker	NA	NA	Brazil_LTS_5	NA	NA	ANTSCAN_XS_22	22-37	https://dx.doi.org/10.35097/5h8rj1ptnzuqjrs0	/mnt/LSDF/antscan/processed/10x/	NA	NA	unstained	tray_02	10x	1.22 µm	500 µm Al	3000	100	0.01 s	Brachymyrmex	sp.	unidentified	Brachymyrmex sp.	Formicidae	Formicinae	Myrmelachistini	Mayr, 1868	https://www.antwiki.org/wiki/Brachymyrmex	46022	OIST	NA	Rodrigo M. Feitosa	NA	fumika	R. Feitosa, N. Ladino, A. Ferreira, M. Martins	winkler	NA	2018-07-14	2018-07-19	NA	NA	NA	NA	Brazil
CASENT0744344	lsbf_195	Brachymyrmex.sp.	w	NA	worker	NA	NA	Brazil_LTS_5	NA	NA	ANTSCAN_XS_23	23-14	https://dx.doi.org/10.35097/uyt9uk1tdwrzehfw	/mnt/LSDF/antscan/processed/5x/	NA	NA	unstained	tray_12	5x	2.44 µm	500 µm Al	3000	100	0.01 s	Brachymyrmex	sp.	unidentified	Brachymyrmex sp.	Formicidae	Formicinae	Myrmelachistini	Mayr, 1868	https://www.antwiki.org/wiki/Brachymyrmex	46047	OIST	NA	Rodrigo M. Feitosa	NA	fumika	T.S.R. Silva, T.T. Jory, W. Franco, R.M. Feitosa	winkler	NA	2019-08-01	NA	NA	NA	NA	NA	Brazil
CASENT0744345	lsbf_195	Brachymyrmex.sp.	Q	NA	queen	NA	NA	Brazil_LTS_5	NA	NA	ANTSCAN_XS_23	23-15	https://dx.doi.org/10.35097/u3cmcfah1zqpwzj0	/mnt/LSDF/antscan/processed/5x/	NA	NA	unstained	tray_14	5x_2steps	2.44 µm	500 µm Al	3000	100	0.01 s	Brachymyrmex	sp.	unidentified	Brachymyrmex sp.	Formicidae	Formicinae	Myrmelachistini	Mayr, 1868	https://www.antwiki.org/wiki/Brachymyrmex	46048	OIST	NA	Rodrigo M. Feitosa	NA	fumika	T.S.R. Silva, T.T. Jory, W. Franco, R.M. Feitosa	winkler	NA	2019-08-01	NA	NA	NA	NA	NA	Brazil
OKENT0105012	OK00376	Brachyponera.luteipes	Q	NA	queen	NA	NA	Okinawa_LTS_1	NA	NA	ANTSCAN_XS_2	02-44	https://dx.doi.org/10.35097/kqjkfysbn0vndtdu	/mnt/LSDF/antscan/processed/5x/	NA	NA	unstained	tray_40	5x_2steps	2.44 µm	500 µm Al	3000	70	0.01 s	Brachyponera	luteipes	valid	Brachyponera luteipes	Formicidae	Ponerinae	Ponerini	Emery, 1900	https://www.antwiki.org/wiki/Brachyponera	42506	OIST	NA	Evan P. Economo	G. Fischer	fumika	Miyagi, Maehira, Yoshida	slam trap	NA	2015-10-16	2015-10-30	NA	NA	NA	NA	Japan
OKENT0105013	OK01727	Brachyponera.luteipes	w	NA	worker	NA	NA	Okinawa_LTS_1	NA	NA	ANTSCAN_XS_2	02-45	https://dx.doi.org/10.35097/y2rndh2c3a75192n	/mnt/LSDF/antscan/processed/5x/	NA	NA	unstained	tray_06	5x	2.44 µm	500 µm Al	3000	100	0.01 s	Brachyponera	luteipes	valid	Brachyponera luteipes	Formicidae	Ponerinae	Ponerini	Emery, 1900	https://www.antwiki.org/wiki/Brachyponera	42507	OIST	NA	Evan P. Economo	G. Fischer	fumika	Maehira, Yoshida	slam trap	NA	2016-06-08	2016-06-22	NA	NA	NA	NA	Japan
CASENT0744086	antscan_macau_2	Brachyponera.nr.obscurans	w	NA	worker	NA	NA	Macau_LTS_1	Macau_original_1	3	ANTSCAN_XS_1	01-45	https://dx.doi.org/10.35097/pg4f2z6x0qfwedkv	/mnt/LSDF/antscan/processed/5x/	NA	NA	unstained	tray_06	5x	2.44 µm	500 µm Al	3000	100	0.01 s	Brachyponera	cf. obscurans	unidentified	Brachyponera cf. obscurans	Formicidae	Ponerinae	Ponerini	Emery, 1900	https://www.antwiki.org/wiki/Brachyponera	42155	OIST	Benoit Guenard, HKU	Benoit Guenard	NA	fumika	Francois Brassard	winkler	NA	2019-06-25	NA	NA	NA	NA	NA	China
CASENT0744931	TQM2010-wp168-4	Brachyponera.sennaarensis	Q	NA	queen	NA	NA	Africa_LTS_4	AFRC_02	NA	ANTSCAN_XS_28	28-06	https://dx.doi.org/10.35097/zhrgefktczhm3ttw	/mnt/LSDF/antscan/processed/5x/	NA	NA	unstained	tray_29	5x_3steps	2.44 µm	500 µm Al	3000	70	0.01 s	Brachyponera	sennaarensis	valid	Brachyponera sennaarensis	Formicidae	Ponerinae	Ponerini	Emery, 1900	https://www.antwiki.org/wiki/Brachyponera	50074	OIST	NA	Peter G. Hawkes	NA	fumika	P.G. Hawkes, J. Fisher	Hand collected	NA	2010-12-03	NA	Sclerocarya-Boscia-Acacia tortilis Open to Closed Woodland Mosaic	NA	NA	NA	South Africa
CASENT0744932	TQM2010-wp140-4	Brachyponera.sennaarensis	w	NA	worker	NA	NA	Africa_LTS_4	AFRC_02	NA	ANTSCAN_XS_28	28-07	https://dx.doi.org/10.35097/eap8u9d3jw0j8j8u	/mnt/LSDF/antscan/processed/5x/	NA	NA	unstained	tray_27	5x_2steps	2.44 µm	500 µm Al	3000	70	0.01 s	Brachyponera	sennaarensis	valid	Brachyponera sennaarensis	Formicidae	Ponerinae	Ponerini	Emery, 1900	https://www.antwiki.org/wiki/Brachyponera	50075	OIST	NA	Peter G. Hawkes	NA	fumika	P.G. Hawkes, J. Fisher	Hand collected	NA	2010-01-12	NA	Sclerocarya-Boscia-Acacia tortilis Open to Closed Woodland Mosaic	NA	NA	NA	South Africa
CASENT0744933	TQM2010-wp140-4	Brachyponera.sennaarensis	w	NA	worker	NA	NA	Africa_LTS_4	AFRC_02	NA	ANTSCAN_XS_28	28-08	https://dx.doi.org/10.35097/dyqur91sz9z9nv0q	/mnt/LSDF/antscan/processed/5x/	NA	NA	unstained	tray_27	5x_2steps	2.44 µm	500 µm Al	3000	70	0.01 s	Brachyponera	sennaarensis	valid	Brachyponera sennaarensis	Formicidae	Ponerinae	Ponerini	Emery, 1900	https://www.antwiki.org/wiki/Brachyponera	50076	OIST	NA	Peter G. Hawkes	NA	fumika	P.G. Hawkes, J. Fisher	Hand collected	NA	2010-01-12	NA	Sclerocarya-Boscia-Acacia tortilis Open to Closed Woodland Mosaic	NA	NA	NA	South Africa
CASENT0744934	HWA2013-DS-032	Brachyponera.sennaarensis	w	NA	worker	NA	NA	Africa_LTS_4	AFRC_02	NA	ANTSCAN_XS_28	28-09	https://dx.doi.org/10.35097/qv45tvm5mrsk1tmy	/mnt/LSDF/antscan/processed/5x/	NA	NA	unstained	tray_27	5x_2steps	2.44 µm	500 µm Al	3000	70	0.01 s	Brachyponera	sennaarensis	valid	Brachyponera sennaarensis	Formicidae	Ponerinae	Ponerini	Emery, 1900	https://www.antwiki.org/wiki/Brachyponera	50077	OIST	NA	Peter G. Hawkes	NA	fumika	P.G. Hawkes	Hand collected	NA	2013-11-17	NA	Guibourtia conjugata open woodland	NA	NA	NA	Zimbabwe
CASENT0744935	HWA2013-DS-032	Brachyponera.sennaarensis	m	NA	male	NA	NA	Africa_LTS_4	AFRC_02	NA	ANTSCAN_XS_28	28-10	https://dx.doi.org/10.35097/aua7vznzy91t730g	/mnt/LSDF/antscan/processed/5x/	NA	NA	unstained	tray_34	5x_3steps	2.44 µm	500 µm Al	3000	70	0.01 s	Brachyponera	sennaarensis	valid	Brachyponera sennaarensis	Formicidae	Ponerinae	Ponerini	Emery, 1900	https://www.antwiki.org/wiki/Brachyponera	50078	OIST	NA	Peter G. Hawkes	NA	fumika	P.G. Hawkes	Hand collected	NA	2013-11-17	NA	Guibourtia conjugata open woodland	NA	NA	NA	Zimbabwe
CASENT0744521	antscan_macau_3	Buniapone.amblyops	w	NA	worker	NA	species	Macau_LTS_1	Macau_original_1	NA	ANTSCAN_XS_1	01-02	https://dx.doi.org/10.35097/gymh4xaz77xxsvew	/mnt/LSDF/antscan/processed/5x/	NA	NA	unstained	tray_40	5x_2steps	2.44 µm	500 µm Al	3000	70	0.01 s	Buniapone	amblyops	valid	Buniapone amblyops	Formicidae	Ponerinae	Ponerini	Schmidt & Shattuck, 2014	https://www.antwiki.org/wiki/Buniapone	42120	OIST	Benoit Guenard, HKU	Benoit Guenard	NA	fumika	Francois Brassard	subterranean_trap	NA	2019-05-14	2019-06-04	NA	NA	NA	NA	China
CASENT0745549	FHG00072	Calyptomyrmex.brunneus	w	NA	worker	NA	NA	OIST_LTS_1	OIST 01	NA	ANTSCAN_XS_32	32-07	https://dx.doi.org/10.35097/w5v5nndkgy87mv6v	/mnt/LSDF/antscan/processed/5x/	NA	NA	unstained	tray_13	5x	2.44 µm	500 µm Al	3000	100	0.01 s	Calyptomyrmex	brunneus	valid	Calyptomyrmex brunneus	Formicidae	Myrmicinae	Crematogastrini	Emery, 1887	https://www.antwiki.org/wiki/Calyptomyrmex	51179	OIST	NA	Francisco Hita Garcia	NA	fumika	F. Hita Garcia	sifted leaf litter	NA	2008-08-01	NA	primary rainforest	leaf litter	NA	NA	Kenya
CASENT0745550	FHG00072	Calyptomyrmex.brunneus	w	NA	worker	NA	NA	OIST_LTS_1	OIST 01	NA	ANTSCAN_XS_32	32-08	https://dx.doi.org/10.35097/nkdwsvw40wskweh7	/mnt/LSDF/antscan/processed/5x/	NA	NA	unstained	tray_13	5x	2.44 µm	500 µm Al	3000	100	0.01 s	Calyptomyrmex	brunneus	valid	Calyptomyrmex brunneus	Formicidae	Myrmicinae	Crematogastrini	Emery, 1887	https://www.antwiki.org/wiki/Calyptomyrmex	51180	OIST	NA	Francisco Hita Garcia	NA	fumika	F. Hita Garcia	sifted leaf litter	NA	2008-08-01	NA	primary rainforest	leaf litter	NA	NA	Kenya
OKENT0105014	OK03510	Camponotus.albosparsus	w	NA	worker	NA	NA	Okinawa_LTS_1	NA	NA	ANTSCAN_XS_2	02-46	https://dx.doi.org/10.35097/k80q60cgrvpaeqtm	/mnt/LSDF/antscan/processed/5x/	NA	NA	unstained	tray_40	5x_2steps	2.44 µm	500 µm Al	3000	70	0.01 s	Camponotus	albosparsus	valid	Camponotus albosparsus	Formicidae	Formicinae	Camponotini	Mayr, 1861	https://www.antwiki.org/wiki/Camponotus	42508	OIST	NA	Evan P. Economo	T. Yoshida	fumika	Monsters' Agrotech	slam trap	NA	2018-12-13	2019-01-03	NA	NA	NA	NA	Japan
OKENT0105015	OK03632	Camponotus.bishamon	w	NA	worker	NA	NA	Okinawa_LTS_1	NA	NA	ANTSCAN_XS_2	02-47	https://dx.doi.org/10.35097/9jp8j3h8vdhxjjh8	/mnt/LSDF/antscan/processed/5x/	NA	NA	unstained	tray_40	5x_2steps	2.44 µm	500 µm Al	3000	70	0.01 s	Camponotus	bishamon	valid	Camponotus bishamon	Formicidae	Formicinae	Camponotini	Mayr, 1861	https://www.antwiki.org/wiki/Camponotus	42509	OIST	NA	Evan P. Economo	T. Yoshida	fumika	Yaeyama Nature Agency	slam trap	NA	2019-10-02	2019-10-26	NA	NA	NA	NA	Japan
CASENT0744253	a05_t3_p08_m02	Camponotus.blandus	w	NA	worker	NA	NA	Brazil_LTS_2	NA	NA	ANTSCAN_XS_18	18-31	https://dx.doi.org/10.35097/fhbcmtgt8k1p139c	/mnt/LSDF/antscan/processed/5x/	NA	NA	unstained	tray_31	5x_2steps	2.44 µm	500 µm Al	3000	70	0.01 s	Camponotus	blandus	valid	Camponotus blandus	Formicidae	Formicinae	Camponotini	Mayr, 1861	https://www.antwiki.org/wiki/Camponotus	45823	OIST	NA	Rodrigo M. Feitosa	NA	fumika	R.M. Feitosa, G.P. Camacho, M.F.O. Martins	pitfall	NA	2016-03-08	2016-03-12	NA	NA	NA	NA	Brazil
CASENT0744254	a05_t3_p08_m02	Camponotus.blandus	w	soldier	worker	major	NA	Brazil_LTS_2	NA	NA	ANTSCAN_XS_18	18-32	https://dx.doi.org/10.35097/0nab3nk7db9yq2ct	/mnt/LSDF/antscan/processed/5x/	NA	NA	unstained	tray_41	5x_3steps	2.44 µm	500 µm Al	3000	70	0.01 s	Camponotus	blandus	valid	Camponotus blandus	Formicidae	Formicinae	Camponotini	Mayr, 1861	https://www.antwiki.org/wiki/Camponotus	45824	OIST	NA	Rodrigo M. Feitosa	NA	fumika	R.M. Feitosa, G.P. Camacho, M.F.O. Martins	pitfall	NA	2016-03-08	2016-03-12	NA	NA	NA	NA	Brazil
CASENT0744737	PGH00084	Camponotus.brutus	w	NA	worker	NA	NA	Africa_LTS_1	AFRC_01	NA	ANTSCAN_XS_36	36-03	https://dx.doi.org/10.35097/fyajf6w5nepfnj92	/mnt/LSDF/antscan/processed/5x/	NA	NA	unstained	tray_36	5x_3steps	2.44 µm	500 µm Al	3000	70	0.01 s	Camponotus	brutus	valid	Camponotus brutus	Formicidae	Formicinae	Camponotini	Mayr, 1861	https://www.antwiki.org/wiki/Camponotus	49880	OIST	NA	Peter G. Hawkes	NA	fumika	P.G. Hawkes	Hand collected	NA	2012-08-08	NA	Primary forest	On trees	NA	NA	Uganda
CASENT0744738	PGH00084	Camponotus.brutus	w	maj	worker	major	NA	Africa_LTS_1	AFRC_01	NA	ANTSCAN_M	M-14	https://dx.doi.org/10.35097/yubqyztey6gfx8z5	/mnt/LSDF/antscan/processed/2x/	NA	NA	unstained	tray_52	2x_3steps	6.11 µm	500 µm Al	3000	70	0.01 s	Camponotus	brutus	valid	Camponotus brutus	Formicidae	Formicinae	Camponotini	Mayr, 1861	https://www.antwiki.org/wiki/Camponotus	49881	OIST	NA	Peter G. Hawkes	NA	fumika	P.G. Hawkes	Hand collected	NA	2012-08-08	NA	Primary forest	On trees	NA	NA	Uganda
CASENT0877562	HR038	Camponotus.cf.fedtschenkoi	w	minor	worker	minor	NA	LTS GAGA 03	GAGA 03	0w	ANTSCAN2_XS_1	GAGA-01-16	https://dx.doi.org/10.35097/z4e0pra82m5c1q05	/mnt/LSDF/antscan/processed/GAGA_5x/	NA	NA	unstained	NA	5x	2.44 µm	2 mm pyrolytic graphite	3000	40	NA	Camponotus	cf.fedtschenkoi	unidentified	Camponotus cf.fedtschenkoi	Formicidae	Formicinae	Camponotini	Mayr, 1861	https://www.antwiki.org/wiki/Camponotus	54297	OIST	NA	GAGA	NA	fumika	H. Ran	NA	NA	2019-07-13	NA	NA	NA	NA	NA	China
CASENT0877563	HR038	Camponotus.cf.fedtschenkoi	w	med	worker	media	NA	LTS GAGA 03	GAGA 03	0w	ANTSCAN2_XS_1	GAGA-01-17	https://dx.doi.org/10.35097/k7t4kz4pw8f29raw	/mnt/LSDF/antscan/processed/GAGA_5x/	NA	NA	unstained	NA	5x	2.44 µm	2 mm pyrolytic graphite	3000	40	NA	Camponotus	cf.fedtschenkoi	unidentified	Camponotus cf.fedtschenkoi	Formicidae	Formicinae	Camponotini	Mayr, 1861	https://www.antwiki.org/wiki/Camponotus	54298	OIST	NA	GAGA	NA	fumika	H. Ran	NA	NA	2019-07-13	NA	NA	NA	NA	NA	China
CASENT0877564	HR038	Camponotus.cf.fedtschenkoi	w	med	worker	media	NA	LTS GAGA 03	GAGA 03	0w	ANTSCAN2_XS_1	GAGA-01-18	https://dx.doi.org/10.35097/x6uhmpg5y1rh1bnz	/mnt/LSDF/antscan/processed/GAGA_5x/	NA	NA	unstained	NA	5x	2.44 µm	2 mm pyrolytic graphite	3000	40	NA	Camponotus	cf.fedtschenkoi	unidentified	Camponotus cf.fedtschenkoi	Formicidae	Formicinae	Camponotini	Mayr, 1861	https://www.antwiki.org/wiki/Camponotus	54299	OIST	NA	GAGA	NA	fumika	H. Ran	NA	NA	2019-07-13	NA	NA	NA	NA	NA	China
CASENT0877565	HR038	Camponotus.cf.fedtschenkoi	w	major	worker	major	NA	LTS GAGA 03	GAGA 03	0w	ANTSCAN2_XS_1	GAGA-01-19	https://dx.doi.org/10.35097/17xan0sfca7j6xeh	/mnt/LSDF/antscan/processed/GAGA_5x/	NA	NA	unstained	NA	5x	2.44 µm	2 mm pyrolytic graphite	3000	40	NA	Camponotus	cf.fedtschenkoi	unidentified	Camponotus cf.fedtschenkoi	Formicidae	Formicinae	Camponotini	Mayr, 1861	https://www.antwiki.org/wiki/Camponotus	54300	OIST	NA	GAGA	NA	fumika	H. Ran	NA	NA	2019-07-13	NA	NA	NA	NA	NA	China
CASENT0877566	HR038	Camponotus.cf.fedtschenkoi	w	major	worker	major	NA	LTS GAGA 03	GAGA 03	0w	ANTSCAN2_XS_1	GAGA-01-20	https://dx.doi.org/10.35097/k27s29xyy8ky7xu1	/mnt/LSDF/antscan/processed/GAGA_5x/	NA	NA	unstained	NA	5x	2.44 µm	2 mm pyrolytic graphite	3000	40	NA	Camponotus	cf.fedtschenkoi	unidentified	Camponotus cf.fedtschenkoi	Formicidae	Formicinae	Camponotini	Mayr, 1861	https://www.antwiki.org/wiki/Camponotus	54301	OIST	NA	GAGA	NA	fumika	H. Ran	NA	NA	2019-07-13	NA	NA	NA	NA	NA	China
CASENT0741338	NA	Camponotus.cf.nearcticus	W	NA	worker	NA	colony	LINKSVAYER_BP	NA	NA	ANTSCAN_XS_15	15-02	https://dx.doi.org/10.35097/ryfy56h36dgg10w1	/mnt/LSDF/antscan/processed/5x/	NA	NA	iodine	tray_39	5x_2steps	2.44 µm	500 µm Al	3000	70	0.01 s	Camponotus	cf.nearcticus	unidentified	Camponotus cf.nearcticus	Formicidae	Formicinae	Camponotini	Mayr, 1861	https://www.antwiki.org/wiki/Camponotus	51766	OIST	OIST	Timothy A. Linksvayer	NA	evropi	Timothy A. Linksvayer	NA	NA	NA	NA	NA	NA	NA	NA	NA
CASENT0744562	a06_t1_p09_m01	Camponotus.cingulatus	w	NA	worker	NA	NA	Brazil_LTS_6	NA	NA	ANTSCAN_XS_24	24-13	https://dx.doi.org/10.35097/yhyzsyj5a4erfce2	/mnt/LSDF/antscan/processed/5x/	NA	NA	unstained	tray_36	5x_3steps	2.44 µm	500 µm Al	3000	70	0.01 s	Camponotus	cingulatus	valid	Camponotus cingulatus	Formicidae	Formicinae	Camponotini	Mayr, 1861	https://www.antwiki.org/wiki/Camponotus	46110	OIST	NA	Rodrigo M. Feitosa	NA	fumika	R.M. Feitosa, G.P. Camacho, M.F.O. Martins	pitfall	NA	2016-03-08	2016-03-12	NA	NA	NA	NA	Brazil
CASENT0744563	a06_t1_p09_m01	Camponotus.cingulatus	w	soldier	worker	major	NA	Brazil_LTS_6	NA	NA	ANTSCAN_XS_24	24-14	https://dx.doi.org/10.35097/aztpyus0aaukhmg3	/mnt/LSDF/antscan/processed/5x/	NA	NA	unstained	tray_36	5x_3steps	2.44 µm	500 µm Al	3000	70	0.01 s	Camponotus	cingulatus	valid	Camponotus cingulatus	Formicidae	Formicinae	Camponotini	Mayr, 1861	https://www.antwiki.org/wiki/Camponotus	46111	OIST	NA	Rodrigo M. Feitosa	NA	fumika	R.M. Feitosa, G.P. Camacho, M.F.O. Martins	pitfall	NA	2016-03-08	2016-03-12	NA	NA	NA	NA	Brazil
OKENT0105016	OK07902	Camponotus.devestivus	w	NA	worker	NA	NA	Okinawa_LTS_1	NA	NA	ANTSCAN_XS_2	02-48	https://dx.doi.org/10.35097/35qs4nxgwextf87r	/mnt/LSDF/antscan/processed/5x/	NA	NA	unstained	tray_34	5x_3steps	2.44 µm	500 µm Al	3000	70	0.01 s	Camponotus	devestivus	valid	Camponotus devestivus	Formicidae	Formicinae	Camponotini	Mayr, 1861	https://www.antwiki.org/wiki/Camponotus	42510	OIST	NA	Evan P. Economo	T. Yoshida	fumika	Maehira,Uchima	slam trap	NA	2018-03-09	2018-03-23	NA	NA	NA	NA	Japan
CASENT0744735	TQM2010-wp180-4	Camponotus.fulvopilosus	m	NA	male	NA	NA	Africa_LTS_1	AFRC_01	NA	ANTSCAN_XS_36	36-02	https://dx.doi.org/10.35097/gyyjkdd1rjmwf625	/mnt/LSDF/antscan/processed/2x/	NA	NA	unstained	tray_57	2x_4steps	6.11 µm	500 µm Al	3000	70	0.01 s	Camponotus	fulvopilosus	valid	Camponotus fulvopilosus	Formicidae	Formicinae	Camponotini	Mayr, 1861	https://www.antwiki.org/wiki/Camponotus	49878	OIST	NA	Peter G. Hawkes	NA	fumika	P.G. Hawkes, J. Fisher	Hand collected	NA	2010-12-04	NA	Sclerocarya-Boscia-Acacia tortilis Open to Closed Woodland Mosaic	NA	NA	NA	South Africa
CASENT0744736	TQM2010-wp167-4	Camponotus.fulvopilosus	aQ	NA	queen	alate	NA	Africa_LTS_1	AFRC_01	NA	ANTSCAN_M	M-13	https://dx.doi.org/10.35097/0wggbvsp1phsp4vf	/mnt/LSDF/antscan/processed/2x/	NA	NA	unstained	tray_51	2x_5steps	6.11 µm	500 µm Al	3000	70	0.01 s	Camponotus	fulvopilosus	valid	Camponotus fulvopilosus	Formicidae	Formicinae	Camponotini	Mayr, 1861	https://www.antwiki.org/wiki/Camponotus	49879	OIST	NA	Peter G. Hawkes	NA	fumika	P.G. Hawkes, J. Fisher	Hand collected	NA	2010-12-03	NA	Sclerocarya-Boscia-Acacia tortilis Open to Closed Woodland Mosaic	NA	NA	NA	South Africa
CASENT0744733	TQM2010-wp180-4	Camponotus.fulvopilosus	w	NA	worker	NA	NA	Africa_LTS_1	AFRC_01	NA	ANTSCAN_S	S-50	https://dx.doi.org/10.35097/ddpnxf0cwmakmpyj	/mnt/LSDF/antscan/processed/2x/	NA	NA	unstained	tray_47	2x_4steps	6.11 µm	500 µm Al	3000	70	0.01 s	Camponotus	fulvopilosus	valid	Camponotus fulvopilosus	Formicidae	Formicinae	Camponotini	Mayr, 1861	https://www.antwiki.org/wiki/Camponotus	49876	OIST	NA	Peter G. Hawkes	NA	fumika	P.G. Hawkes, J. Fisher	Hand collected	NA	2010-12-04	NA	Sclerocarya-Boscia-Acacia tortilis Open to Closed Woodland Mosaic	NA	NA	NA	South Africa
CASENT0744734	TQM2010-wp180-4	Camponotus.fulvopilosus	w	maj	worker	major	NA	Africa_LTS_1	AFRC_01	NA	ANTSCAN_S	S-51	https://dx.doi.org/10.35097/1f5adq2730geqfbv	/mnt/LSDF/antscan/processed/2x/	NA	NA	unstained	tray_46	2x_4steps	6.11 µm	500 µm Al	3000	70	0.01 s	Camponotus	fulvopilosus	valid	Camponotus fulvopilosus	Formicidae	Formicinae	Camponotini	Mayr, 1861	https://www.antwiki.org/wiki/Camponotus	49877	OIST	NA	Peter G. Hawkes	NA	fumika	P.G. Hawkes, J. Fisher	Hand collected	NA	2010-12-04	NA	Sclerocarya-Boscia-Acacia tortilis Open to Closed Woodland Mosaic	NA	NA	NA	South Africa
CASENT0741281	PSW17506	Camponotus.hyatti	W	NA	worker	NA	colony	LINKSVAYER_BP	NA	NA	ANTSCAN_XS_15	15-03	https://dx.doi.org/10.35097/1qzpugx5jazxzzy7	/mnt/LSDF/antscan/processed/5x/	NA	soft tissues badly preserved	iodine	tray_39	5x_2steps	2.44 µm	500 µm Al	3000	70	0.01 s	Camponotus	hyatti	valid	Camponotus hyatti	Formicidae	Formicinae	Camponotini	Mayr, 1861	https://www.antwiki.org/wiki/Camponotus	51746	OIST	OIST	Timothy A. Linksvayer	NA	evropi	Phil Ward	NA	NA	2016-04-09	NA	chaparral	ex rotting stump	NA	NA	United States
CASENT0877620	HR003	Camponotus.japonicus	w	NA	worker	NA	species	LTS GAGA 04	GAGA 03	1w	ANTSCAN2_XS_2	GAGA-02-23	https://dx.doi.org/10.35097/bhj7ac138d9ac0na	/mnt/LSDF/antscan/processed/GAGA_5x/	NA	NA	unstained	NA	5x	2.44 µm	2 mm pyrolytic graphite	3000	40	NA	Camponotus	japonicus	valid	Camponotus japonicus	Formicidae	Formicinae	Camponotini	Mayr, 1861	https://www.antwiki.org/wiki/Camponotus	54355	OIST	NA	GAGA	NA	fumika	H. Ran	NA	NA	2018-06-11	NA	Parkland	NA	NA	NA	China
CASENT0877621	HR003	Camponotus.japonicus	w	NA	worker	NA	species	LTS GAGA 04	GAGA 03	1w	ANTSCAN2_XS_2	GAGA-02-24	https://dx.doi.org/10.35097/zdaswtj5uc3rjcuc	/mnt/LSDF/antscan/processed/GAGA_5x/	NA	NA	unstained	NA	5x	2.44 µm	2 mm pyrolytic graphite	3000	40	NA	Camponotus	japonicus	valid	Camponotus japonicus	Formicidae	Formicinae	Camponotini	Mayr, 1861	https://www.antwiki.org/wiki/Camponotus	54356	OIST	NA	GAGA	NA	fumika	H. Ran	NA	NA	2018-06-11	NA	Parkland	NA	NA	NA	China
OKENT0105311	OK05510	Camponotus.japonicus	aQ	NA	queen	alate	species	Okinawa_LTS_4	NA	NA	ANTSCAN_M_1	M-2	https://dx.doi.org/10.35097/drbrr30c96ys8g0h	/mnt/LSDF/antscan/processed/2x/	NA	NA	unstained	tray_53	2x_5steps	6.11 µm	500 µm Al	3000	70	0.01 s	Camponotus	japonicus	valid	Camponotus japonicus	Formicidae	Formicinae	Camponotini	Mayr, 1861	https://www.antwiki.org/wiki/Camponotus	44380	OIST	NA	Evan P. Economo	M. Yoshimura	fumika	M. Okuyama & M. Kobayashi	Colony sampling	NA	NA	NA	NA	NA	NA	NA	Japan
OKENT0105312	OK05510	Camponotus.japonicus	w	NA	worker	NA	species	Okinawa_LTS_4	NA	NA	ANTSCAN_S_1	S-22	https://dx.doi.org/10.35097/vcdzdwuqzcnb77y9	/mnt/LSDF/antscan/processed/2x/	NA	NA	unstained	tray_48	2x_3steps	6.11 µm	500 µm Al	3000	70	0.01 s	Camponotus	japonicus	valid	Camponotus japonicus	Formicidae	Formicinae	Camponotini	Mayr, 1861	https://www.antwiki.org/wiki/Camponotus	44381	OIST	NA	Evan P. Economo	M. Yoshimura	fumika	M. Okuyama & M. Kobayashi	Colony sampling	NA	NA	NA	NA	NA	NA	NA	Japan
OKENT0105313	OK05510	Camponotus.japonicus	w	NA	worker	NA	species	Okinawa_LTS_4	NA	NA	ANTSCAN_S_1	S-23	https://dx.doi.org/10.35097/8xdv23v8yww929b8	/mnt/LSDF/antscan/processed/2x/	NA	NA	unstained	tray_49	2x_3steps	6.11 µm	500 µm Al	3000	70	0.01 s	Camponotus	japonicus	valid	Camponotus japonicus	Formicidae	Formicinae	Camponotini	Mayr, 1861	https://www.antwiki.org/wiki/Camponotus	44382	OIST	NA	Evan P. Economo	M. Yoshimura	fumika	M. Okuyama & M. Kobayashi	Colony sampling	NA	NA	NA	NA	NA	NA	NA	Japan
OKENT0105314	OK05510	Camponotus.japonicus	m	NA	male	NA	species	Okinawa_LTS_4	NA	NA	ANTSCAN_S_1	S-24	https://dx.doi.org/10.35097/rcnp32ecdp7u6jvb	/mnt/LSDF/antscan/processed/2x/	NA	NA	unstained	tray_47	2x_4steps	6.11 µm	500 µm Al	3000	70	0.01 s	Camponotus	japonicus	valid	Camponotus japonicus	Formicidae	Formicinae	Camponotini	Mayr, 1861	https://www.antwiki.org/wiki/Camponotus	44383	OIST	NA	Evan P. Economo	M. Yoshimura	fumika	M. Okuyama & M. Kobayashi	Colony sampling	NA	NA	NA	NA	NA	NA	NA	Japan
OKENT0105279	OK05498	Camponotus.kiusiuensis	m	NA	male	NA	NA	Okinawa_LTS_4	NA	NA	ANTSCAN_XS_8	08-21	https://dx.doi.org/10.35097/ucpppdw38hb7w6jw	/mnt/LSDF/antscan/processed/5x/	NA	anteriorly truncated	unstained	tray_29	5x_3steps	2.44 µm	500 µm Al	3000	70	0.01 s	Camponotus	kiusiuensis	valid	Camponotus kiusiuensis	Formicidae	Formicinae	Camponotini	Mayr, 1861	https://www.antwiki.org/wiki/Camponotus	44348	OIST	NA	Evan P. Economo	M. Yoshimura	fumika	H. Abe	Colony sampling	NA	NA	NA	NA	NA	NA	NA	Japan
OKENT0105424	OK05542	Camponotus.kiusiuensis	w	NA	worker	NA	NA	Okinawa_LTS_6	NA	NA	ANTSCAN_XS_26	26-47	https://dx.doi.org/10.35097/55zb6ryvdq6kvbzk	/mnt/LSDF/antscan/processed/5x/	NA	NA	unstained	tray_36	5x_3steps	2.44 µm	500 µm Al	3000	70	0.01 s	Camponotus	kiusiuensis	valid	Camponotus kiusiuensis	Formicidae	Formicinae	Camponotini	Mayr, 1861	https://www.antwiki.org/wiki/Camponotus	44493	OIST	NA	Evan P. Economo	M. Yoshimura	fumika	Masashi Yoshimura	Colony sampling	NA	NA	NA	NA	NA	NA	NA	Japan
OKENT0105425	OK05542	Camponotus.kiusiuensis	w	NA	worker	NA	NA	Okinawa_LTS_6	NA	NA	ANTSCAN_XS_26	26-48	https://dx.doi.org/10.35097/m29h8663418v107x	/mnt/LSDF/antscan/processed/5x/	NA	NA	unstained	tray_36	5x_3steps	2.44 µm	500 µm Al	3000	70	0.01 s	Camponotus	kiusiuensis	valid	Camponotus kiusiuensis	Formicidae	Formicinae	Camponotini	Mayr, 1861	https://www.antwiki.org/wiki/Camponotus	44494	OIST	NA	Evan P. Economo	M. Yoshimura	fumika	Masashi Yoshimura	Colony sampling	NA	NA	NA	NA	NA	NA	NA	Japan
OKENT0105426	OK05542	Camponotus.kiusiuensis	m	NA	male	NA	NA	Okinawa_LTS_6	NA	NA	ANTSCAN_XS_27	27-01	https://dx.doi.org/10.35097/ey4ee00w43w0553q	/mnt/LSDF/antscan/processed/5x/	NA	NA	unstained	tray_36	5x_3steps	2.44 µm	500 µm Al	3000	70	0.01 s	Camponotus	kiusiuensis	valid	Camponotus kiusiuensis	Formicidae	Formicinae	Camponotini	Mayr, 1861	https://www.antwiki.org/wiki/Camponotus	44495	OIST	NA	Evan P. Economo	M. Yoshimura	fumika	Masashi Yoshimura	Colony sampling	NA	NA	NA	NA	NA	NA	NA	Japan
OKENT0105423	OK05542	Camponotus.kiusiuensis	aQ	NA	queen	alate	NA	Okinawa_LTS_6	NA	NA	ANTSCAN_S_1	S-41	https://dx.doi.org/10.35097/m07v8xwe9nw9e38t	/mnt/LSDF/antscan/processed/2x/	NA	head truncated	unstained	tray_46	2x_4steps	6.11 µm	500 µm Al	3000	70	0.01 s	Camponotus	kiusiuensis	valid	Camponotus kiusiuensis	Formicidae	Formicinae	Camponotini	Mayr, 1861	https://www.antwiki.org/wiki/Camponotus	44492	OIST	NA	Evan P. Economo	M. Yoshimura	fumika	Masashi Yoshimura	Colony sampling	NA	NA	NA	NA	NA	NA	NA	Japan
OKENT0105277	OK05498	Camponotus.kiusiuensis	aQ	NA	queen	alate	NA	Okinawa_LTS_4	NA	NA	ANTSCAN_S_1	S-5	https://dx.doi.org/10.35097/n2mrsptgybvfx3te	/mnt/LSDF/antscan/processed/2x/	NA	head truncated; air bubbles in vial	unstained	tray_46	2x_4steps	6.11 µm	500 µm Al	3000	70	0.01 s	Camponotus	kiusiuensis	valid	Camponotus kiusiuensis	Formicidae	Formicinae	Camponotini	Mayr, 1861	https://www.antwiki.org/wiki/Camponotus	44346	OIST	NA	Evan P. Economo	M. Yoshimura	fumika	H. Abe	Colony sampling	NA	NA	NA	NA	NA	NA	NA	Japan
OKENT0105278	OK05498	Camponotus.kiusiuensis	w	NA	worker	NA	NA	Okinawa_LTS_4	NA	NA	ANTSCAN_S_1	S-6	https://dx.doi.org/10.35097/4tte1uvhm409e3fc	/mnt/LSDF/antscan/processed/2x/	NA	NA	unstained	tray_50	2x_3steps	6.11 µm	500 µm Al	3000	70	0.01 s	Camponotus	kiusiuensis	valid	Camponotus kiusiuensis	Formicidae	Formicinae	Camponotini	Mayr, 1861	https://www.antwiki.org/wiki/Camponotus	44347	OIST	NA	Evan P. Economo	M. Yoshimura	fumika	H. Abe	Colony sampling	NA	NA	NA	NA	NA	NA	NA	Japan
CASENT0878124	MLR18, MLR19, MLR20, MLR21, MLR22, MLR23, MLR24, MLR25, MLA5a	Camponotus.lateralis	w	NA	worker	NA	NA	LTS_GAGA_06	GAGA Round 2 Original 2 (of 2)	>10	ANTSCAN2_XS_5	GAGA-05-15	https://dx.doi.org/10.35097/rptzjx3h0vvwu31n	/mnt/LSDF/antscan/processed/GAGA_5x/	NA	NA	unstained	NA	5x	2.44 µm	2 mm pyrolytic graphite	3000	40	NA	Camponotus	lateralis	valid	Camponotus lateralis	Formicidae	Formicinae	Camponotini	Mayr, 1861	https://www.antwiki.org/wiki/Camponotus	54729	OIST	NA	GAGA	NA	fumika	D. Grasso	NA	NA	2018-06-16	NA	Broadleaf forest	NA	NA	NA	Italy
CASENT0878125	MLR18, MLR19, MLR20, MLR21, MLR22, MLR23, MLR24, MLR25, MLA5a	Camponotus.lateralis	w	NA	worker	NA	NA	LTS_GAGA_06	GAGA Round 2 Original 2 (of 2)	>10	ANTSCAN2_XS_5	GAGA-05-16	https://dx.doi.org/10.35097/syqwe2ngxq2aptwu	/mnt/LSDF/antscan/processed/GAGA_5x/	NA	NA	unstained	NA	5x	2.44 µm	2 mm pyrolytic graphite	3000	40	NA	Camponotus	lateralis	valid	Camponotus lateralis	Formicidae	Formicinae	Camponotini	Mayr, 1861	https://www.antwiki.org/wiki/Camponotus	54730	OIST	NA	GAGA	NA	fumika	D. Grasso	NA	NA	2018-06-16	NA	Broadleaf forest	NA	NA	NA	Italy
CASENT0878126	MLR25bis, MLA5b	Camponotus.lateralis	maj w? Q?	NA	undetermined	NA	NA	LTS_GAGA_06	GAGA Round 2 Original 2 (of 2)	1	ANTSCAN2_XS_5	GAGA-05-17	https://dx.doi.org/10.35097/fr73kf7bwfupbjt4	/mnt/LSDF/antscan/processed/GAGA_5x/	NA	NA	unstained	NA	5x	2.44 µm	2 mm pyrolytic graphite	3000	40	NA	Camponotus	lateralis	valid	Camponotus lateralis	Formicidae	Formicinae	Camponotini	Mayr, 1861	https://www.antwiki.org/wiki/Camponotus	54731	OIST	NA	GAGA	NA	fumika	D. Grasso	NA	NA	2019-09-05	NA	Broadleaf forest	NA	NA	NA	Italy
CASENT0878127	MLR25bis, MLA5b	Camponotus.lateralis	maj w? Q?	NA	undetermined	NA	NA	LTS_GAGA_06	GAGA Round 2 Original 2 (of 2)	1	ANTSCAN2_XS_5	GAGA-05-18	https://dx.doi.org/10.35097/z7rqzk8my5z08f1y	/mnt/LSDF/antscan/processed/GAGA_5x/	NA	NA	unstained	NA	5x	2.44 µm	2 mm pyrolytic graphite	3000	40	NA	Camponotus	lateralis	valid	Camponotus lateralis	Formicidae	Formicinae	Camponotini	Mayr, 1861	https://www.antwiki.org/wiki/Camponotus	54732	OIST	NA	GAGA	NA	fumika	D. Grasso	NA	NA	2019-09-05	NA	Broadleaf forest	NA	NA	NA	Italy
OKENT0105017	OK03515	Camponotus.lighti	w	NA	worker	NA	NA	Okinawa_LTS_1	NA	NA	ANTSCAN_XS_3	03-01	https://dx.doi.org/10.35097/9becuk1tf4mw275g	/mnt/LSDF/antscan/processed/5x/	NA	NA	unstained	tray_40	5x_2steps	2.44 µm	500 µm Al	3000	70	0.01 s	Camponotus	lighti	valid	Camponotus lighti	Formicidae	Formicinae	Camponotini	Mayr, 1861	https://www.antwiki.org/wiki/Camponotus	42511	OIST	NA	Evan P. Economo	T. Yoshida	fumika	Monsters' Agrotech	slam trap	NA	2019-04-03	2019-05-29	NA	NA	NA	NA	Japan
CASENT0744593	lsbf_022	Camponotus.mirabilis	Q	NA	queen	NA	NA	Brazil_LTS_6	NA	NA	ANTSCAN_M_1	M-35	https://dx.doi.org/10.35097/a1zgk5jsgrv4ays9	/mnt/LSDF/antscan/processed/2x/	NA	NA	unstained	tray_53	2x_5steps	6.11 µm	500 µm Al	3000	70	0.01 s	Camponotus	mirabilis	valid	Camponotus mirabilis	Formicidae	Formicinae	Camponotini	Mayr, 1861	https://www.antwiki.org/wiki/Camponotus	46141	OIST	NA	Rodrigo M. Feitosa	NA	fumika	A.C. Ferreira, R.M. Feitosa, T.S. Silva	hand	NA	2016-09-07	NA	NA	NA	NA	NA	Brazil
CASENT0744540	antscan_macau_4	Camponotus.mitis	w	NA	worker	NA	NA	Macau_LTS_1	Macau_original_1	3	ANTSCAN_XS_1	01-27	https://dx.doi.org/10.35097/4hwns0mev5v47pt3	/mnt/LSDF/antscan/processed/5x/	NA	NA	unstained	tray_34	5x_3steps	2.44 µm	500 µm Al	3000	70	0.01 s	Camponotus	mitis	valid	Camponotus mitis	Formicidae	Formicinae	Camponotini	Mayr, 1861	https://www.antwiki.org/wiki/Camponotus	42139	OIST	Benoit Guenard, HKU	Benoit Guenard	NA	fumika	Francois Brassard	arboreal_bait	NA	2019-08-29	NA	NA	NA	NA	NA	China
CASENT0709277	PSW16209	Camponotus.modoc	W	NA	worker	NA	colony	LINKSVAYER_BP	NA	NA	ANTSCAN_XS_15	15-04	https://dx.doi.org/10.35097/3khr3afxvwtsrp5a	/mnt/LSDF/antscan/processed/5x/	NA	NA	iodine	tray_41	5x_3steps	2.44 µm	500 µm Al	3000	70	0.01 s	Camponotus	modoc	valid	Camponotus modoc	Formicidae	Formicinae	Camponotini	Mayr, 1861	https://www.antwiki.org/wiki/Camponotus	51709	OIST	OIST	Timothy A. Linksvayer	NA	evropi	Phil Ward	NA	NA	2008-08-30	NA	sphagnum bog	ground foragers	NA	NA	Canada
CASENT0744739	ODM-2019-0545	Camponotus.mystaceus	w	NA	worker	NA	NA	Africa_LTS_2	AFRC_01	NA	ANTSCAN_XS_36	36-04	https://dx.doi.org/10.35097/kt1zxsyfnz88ek5k	/mnt/LSDF/antscan/processed/2x/	NA	NA	unstained	tray_57	2x_4steps	6.11 µm	500 µm Al	3000	70	0.01 s	Camponotus	mystaceus	valid	Camponotus mystaceus	Formicidae	Formicinae	Camponotini	Mayr, 1861	https://www.antwiki.org/wiki/Camponotus	49882	OIST	NA	Peter G. Hawkes	NA	fumika	P.G. Hawkes, D. Molenaar, R.N. Ungerer	Hand collected	NA	2019-09-14	NA	Noms Mountain Desert	Roadside	NA	NA	South Africa
CASENT0744740	ODM-2019-0545	Camponotus.mystaceus	w	maj	worker	major	NA	Africa_LTS_2	AFRC_01	NA	ANTSCAN_S	S-52	https://dx.doi.org/10.35097/s3xd4n07dg6s6qub	/mnt/LSDF/antscan/processed/2x/	NA	NA	unstained	tray_47	2x_4steps	6.11 µm	500 µm Al	3000	70	0.01 s	Camponotus	mystaceus	valid	Camponotus mystaceus	Formicidae	Formicinae	Camponotini	Mayr, 1861	https://www.antwiki.org/wiki/Camponotus	49883	OIST	NA	Peter G. Hawkes	NA	fumika	P.G. Hawkes, D. Molenaar, R.N. Ungerer	Hand collected	NA	2019-09-14	NA	Noms Mountain Desert	Roadside	NA	NA	South Africa
CASENT0744525	antscan_macau_5	Camponotus.nicobarensis	w	minor	worker	minor	NA	Macau_LTS_1	Macau_original_1	2 maj 1 min	ANTSCAN_XS_1	01-07	https://dx.doi.org/10.35097/cery7chz8k0ds1sx	/mnt/LSDF/antscan/processed/5x/	NA	cotton	unstained	tray_40	5x_2steps	2.44 µm	500 µm Al	3000	70	0.01 s	Camponotus	nicobarensis	valid	Camponotus nicobarensis	Formicidae	Formicinae	Camponotini	Mayr, 1861	https://www.antwiki.org/wiki/Camponotus	42124	OIST	Benoit Guenard, HKU	Benoit Guenard	NA	fumika	Francois Brassard	ground_bait	NA	2019-04-24	NA	NA	NA	NA	NA	China
CASENT0744089	antscan_macau_5	Camponotus.nicobarensis	w	major	worker	major	NA	Macau_LTS_1	Macau_original_1	2 maj 1 min	ANTSCAN_XS_1	01-08	https://dx.doi.org/10.35097/8xjmpkkr10egx6cm	/mnt/LSDF/antscan/processed/5x/	NA	NA	unstained	tray_29	5x_3steps	2.44 µm	500 µm Al	3000	70	0.01 s	Camponotus	nicobarensis	valid	Camponotus nicobarensis	Formicidae	Formicinae	Camponotini	Mayr, 1861	https://www.antwiki.org/wiki/Camponotus	42158	OIST	Benoit Guenard, HKU	Benoit Guenard	NA	fumika	Francois Brassard	ground_bait	NA	2019-04-24	NA	NA	NA	NA	NA	China
CASENT0744744	EXB2018-054	Camponotus.niveosetosus	w	NA	worker	NA	NA	Africa_LTS_2	AFRC_01	NA	ANTSCAN_XS_36	36-05	https://dx.doi.org/10.35097/ymmcs27c92qf28z0	/mnt/LSDF/antscan/processed/5x/	NA	NA	unstained	tray_24	5x_2steps	2.44 µm	500 µm Al	3000	70	0.01 s	Camponotus	niveosetosus	valid	Camponotus niveosetosus	Formicidae	Formicinae	Camponotini	Mayr, 1861	https://www.antwiki.org/wiki/Camponotus	49887	OIST	NA	Peter G. Hawkes	NA	fumika	P.G. Hawkes, J. Fisher	hand collected	NA	2018-11-19	NA	grassland	NA	NA	NA	South Africa
CASENT0744745	EXB2018-054	Camponotus.niveosetosus	w	intermediate	worker	media	NA	Africa_LTS_2	AFRC_01	NA	ANTSCAN_XS_36	36-06	https://dx.doi.org/10.35097/baj3bzh9729n1689	/mnt/LSDF/antscan/processed/5x/	NA	NA	unstained	tray_24	5x_2steps	2.44 µm	500 µm Al	3000	70	0.01 s	Camponotus	niveosetosus	valid	Camponotus niveosetosus	Formicidae	Formicinae	Camponotini	Mayr, 1861	https://www.antwiki.org/wiki/Camponotus	49888	OIST	NA	Peter G. Hawkes	NA	fumika	P.G. Hawkes, J. Fisher	hand collected	NA	2018-11-19	NA	grassland	NA	NA	NA	South Africa
CASENT0744746	EXB2018-054	Camponotus.niveosetosus	w	maj	worker	major	NA	Africa_LTS_2	AFRC_01	NA	ANTSCAN_XS_36	36-07	https://dx.doi.org/10.35097/4tq3skhc3kx3vvgf	/mnt/LSDF/antscan/processed/5x/	NA	NA	unstained	tray_36	5x_3steps	2.44 µm	500 µm Al	3000	70	0.01 s	Camponotus	niveosetosus	valid	Camponotus niveosetosus	Formicidae	Formicinae	Camponotini	Mayr, 1861	https://www.antwiki.org/wiki/Camponotus	49889	OIST	NA	Peter G. Hawkes	NA	fumika	P.G. Hawkes, J. Fisher	hand collected	NA	2018-11-19	NA	grassland	NA	NA	NA	South Africa
OKENT0105290	OK05503	Camponotus.obscuripes	aQ	NA	queen	alate	NA	Okinawa_LTS_4	NA	NA	ANTSCAN_M_1	M-1	https://dx.doi.org/10.35097/kzfd7p7xbez2jq0b	/mnt/LSDF/antscan/processed/2x/	NA	NA	unstained	tray_51	2x_5steps	6.11 µm	500 µm Al	3000	70	0.01 s	Camponotus	obscuripes	valid	Camponotus obscuripes	Formicidae	Formicinae	Camponotini	Mayr, 1861	https://www.antwiki.org/wiki/Camponotus	44359	OIST	NA	Evan P. Economo	M. Yoshimura	fumika	H. Abe	Colony sampling	NA	NA	NA	NA	NA	NA	NA	Japan
OKENT0105291	OK05503	Camponotus.obscuripes	w	NA	worker	NA	NA	Okinawa_LTS_4	NA	NA	ANTSCAN_S_1	S-8	https://dx.doi.org/10.35097/vcvjcbtt7ycdtb9n	/mnt/LSDF/antscan/processed/2x/	NA	NA	unstained	tray_50	2x_3steps	6.11 µm	500 µm Al	3000	70	0.01 s	Camponotus	obscuripes	valid	Camponotus obscuripes	Formicidae	Formicinae	Camponotini	Mayr, 1861	https://www.antwiki.org/wiki/Camponotus	44360	OIST	NA	Evan P. Economo	M. Yoshimura	fumika	H. Abe	Colony sampling	NA	NA	NA	NA	NA	NA	NA	Japan
OKENT0105292	OK05503	Camponotus.obscuripes	w	NA	worker	NA	NA	Okinawa_LTS_4	NA	NA	ANTSCAN_S_1	S-9	https://dx.doi.org/10.35097/5nsdd6scnc5sgjwm	/mnt/LSDF/antscan/processed/2x/	NA	NA	unstained	tray_50	2x_3steps	6.11 µm	500 µm Al	3000	70	0.01 s	Camponotus	obscuripes	valid	Camponotus obscuripes	Formicidae	Formicinae	Camponotini	Mayr, 1861	https://www.antwiki.org/wiki/Camponotus	44361	OIST	NA	Evan P. Economo	M. Yoshimura	fumika	H. Abe	Colony sampling	NA	NA	NA	NA	NA	NA	NA	Japan
OKENT0105018	OK06488	Camponotus.OK01	w	NA	worker	NA	NA	Okinawa_LTS_1	NA	NA	ANTSCAN_XS_3	03-02	https://dx.doi.org/10.35097/178d85wq72kkw2r9	/mnt/LSDF/antscan/processed/5x/	NA	NA	unstained	tray_06	5x	2.44 µm	500 µm Al	3000	100	0.01 s	Camponotus	OK01	unidentified	Camponotus OK01	Formicidae	Formicinae	Camponotini	Mayr, 1861	https://www.antwiki.org/wiki/Camponotus	42512	OIST	NA	Evan P. Economo	T. Yoshida	fumika	Maehira,Iriyama	slam trap	NA	2017-08-17	2017-08-31	NA	NA	NA	NA	Japan
CASENT0744732	LN-RC1-Afog03	Camponotus.polyrhachiodes	w	NA	worker	NA	NA	Africa_LTS_1	AFRC_01	NA	ANTSCAN_XS_36	36-01	https://dx.doi.org/10.35097/mwrm0qjehkmuuv8f	/mnt/LSDF/antscan/processed/5x/	NA	NA	unstained	tray_29	5x_3steps	2.44 µm	500 µm Al	3000	70	0.01 s	Camponotus	polyrhachiodes	invalid	Camponotus polyrhachioides	Formicidae	Formicinae	Camponotini	Mayr, 1861	https://www.antwiki.org/wiki/Camponotus	49875	OIST	NA	Peter G. Hawkes	NA	fumika	Niemand, L.	Canopy fog	NA	2013-07-04	NA	Primary forest	NA	NA	NA	Republic of the Congo
OKENT0105285	OK05501	Camponotus.quadrinotatus	w	NA	worker	NA	NA	Okinawa_LTS_4	NA	NA	ANTSCAN_XS_8	08-27	https://dx.doi.org/10.35097/zsux9ykh6dev9jzt	/mnt/LSDF/antscan/processed/5x/	NA	NA	unstained	tray_42	5x_2steps	2.44 µm	500 µm Al	3000	70	0.01 s	Camponotus	quadrinotatus	valid	Camponotus quadrinotatus	Formicidae	Formicinae	Camponotini	Mayr, 1861	https://www.antwiki.org/wiki/Camponotus	44354	OIST	NA	Evan P. Economo	M. Yoshimura	fumika	Masashi Yoshimura	Colony sampling	NA	NA	NA	NA	NA	NA	NA	Japan
OKENT0105286	OK05501	Camponotus.quadrinotatus	w	NA	worker	NA	NA	Okinawa_LTS_4	NA	NA	ANTSCAN_XS_8	08-28	https://dx.doi.org/10.35097/v5ag0n6ca2jefg4t	/mnt/LSDF/antscan/processed/5x/	NA	NA	unstained	tray_42	5x_2steps	2.44 µm	500 µm Al	3000	70	0.01 s	Camponotus	quadrinotatus	valid	Camponotus quadrinotatus	Formicidae	Formicinae	Camponotini	Mayr, 1861	https://www.antwiki.org/wiki/Camponotus	44355	OIST	NA	Evan P. Economo	M. Yoshimura	fumika	Masashi Yoshimura	Colony sampling	NA	NA	NA	NA	NA	NA	NA	Japan
CASENT0744626	lsbf_235	Camponotus.renggeri	w	NA	worker	NA	NA	Brazil_LTS_6	NA	NA	ANTSCAN_XS_24	24-37	https://dx.doi.org/10.35097/f3feat75ukw7ystu	/mnt/LSDF/antscan/processed/5x/	NA	NA	unstained	tray_38	5x_2steps	2.44 µm	500 µm Al	3000	70	0.01 s	Camponotus	renggeri	valid	Camponotus renggeri	Formicidae	Formicinae	Camponotini	Mayr, 1861	https://www.antwiki.org/wiki/Camponotus	46174	OIST	NA	Rodrigo M. Feitosa	NA	fumika	J.L.M. Diniz	hand	NA	1970-03-04	NA	NA	NA	NA	NA	Brazil
CASENT0744628	lsbf_235	Camponotus.renggeri	w	NA	worker	NA	NA	Brazil_LTS_6	NA	NA	ANTSCAN_M_1	M-43	https://dx.doi.org/10.35097/8knh5drggfg1ap9y	/mnt/LSDF/antscan/processed/2x/	NA	gaster truncated	unstained	tray_52	2x_3steps	6.11 µm	500 µm Al	3000	70	0.01 s	Camponotus	renggeri	valid	Camponotus renggeri	Formicidae	Formicinae	Camponotini	Mayr, 1861	https://www.antwiki.org/wiki/Camponotus	46176	OIST	NA	Rodrigo M. Feitosa	NA	fumika	J.L.M. Diniz	hand	NA	1970-03-04	NA	NA	NA	NA	NA	Brazil
CASENT0744630	lsbf_235	Camponotus.renggeri	aQ	NA	queen	alate	NA	Brazil_LTS_6	NA	NA	ANTSCAN_M_1	M-44	https://dx.doi.org/10.35097/2jw7t27s4amx6kgj	/mnt/LSDF/antscan/processed/2x/	NA	NA	unstained	tray_56	2x_5steps	6.11 µm	500 µm Al	3000	70	0.01 s	Camponotus	renggeri	valid	Camponotus renggeri	Formicidae	Formicinae	Camponotini	Mayr, 1861	https://www.antwiki.org/wiki/Camponotus	46178	OIST	NA	Rodrigo M. Feitosa	NA	fumika	J.L.M. Diniz	hand	NA	1970-03-04	NA	NA	NA	NA	NA	Brazil
CASENT0744627	lsbf_235	Camponotus.renggeri	w	NA	worker	NA	NA	Brazil_LTS_6	NA	NA	ANTSCAN_S_2	S-110	https://dx.doi.org/10.35097/wh72daq9myhtxfv3	/mnt/LSDF/antscan/processed/2x/	NA	NA	unstained	tray_50	2x_3steps	6.11 µm	500 µm Al	3000	70	0.01 s	Camponotus	renggeri	valid	Camponotus renggeri	Formicidae	Formicinae	Camponotini	Mayr, 1861	https://www.antwiki.org/wiki/Camponotus	46175	OIST	NA	Rodrigo M. Feitosa	NA	fumika	J.L.M. Diniz	hand	NA	1970-03-04	NA	NA	NA	NA	NA	Brazil
CASENT0744629	lsbf_235	Camponotus.renggeri	m	NA	male	NA	NA	Brazil_LTS_6	NA	NA	ANTSCAN_S_2	S-111	https://dx.doi.org/10.35097/quqbnvgjm5z8qgfv	/mnt/LSDF/antscan/processed/2x/	NA	NA	unstained	tray_45	2x_4steps	6.11 µm	500 µm Al	3000	70	0.01 s	Camponotus	renggeri	valid	Camponotus renggeri	Formicidae	Formicinae	Camponotini	Mayr, 1861	https://www.antwiki.org/wiki/Camponotus	46177	OIST	NA	Rodrigo M. Feitosa	NA	fumika	J.L.M. Diniz	hand	NA	1970-03-04	NA	NA	NA	NA	NA	Brazil
CASENT0744731	CEPF-TZ-10-AS-06	Camponotus.rufoglaucus.zanzibaricus	w	NA	worker	NA	NA	Africa_LTS_1	AFRC_01	NA	ANTSCAN_XS_35	35-48	https://dx.doi.org/10.35097/eq1faj9axcmz8xtp	/mnt/LSDF/antscan/processed/5x/	NA	NA	unstained	tray_34	5x_3steps	2.44 µm	500 µm Al	3000	70	0.01 s	Camponotus	rufoglaucus.zanzibaricus	valid	Camponotus rufoglaucus zanzibaricus	Formicidae	Formicinae	Camponotini	Mayr, 1861	https://www.antwiki.org/wiki/Camponotus	49874	OIST	NA	Peter G. Hawkes	NA	fumika	P.G. Hawkes, M. Bhoke, U. Richard	Hand collected	NA	2007-10-30	2007-11-04	ground water forest	NA	NA	NA	Tanzania
OKENT0105344	OK05519	Camponotus.sachalinensis	w	NA	worker	NA	NA	Okinawa_LTS_5	NA	NA	ANTSCAN_XS_9	09-21	https://dx.doi.org/10.35097/1nn9jb8j60twnvmc	/mnt/LSDF/antscan/processed/5x/	NA	posteriorly truncated	unstained	tray_18	5x	2.44 µm	500 µm Al	3000	100	0.01 s	Camponotus	sachalinensis	invalid	Camponotus herculeanus	Formicidae	Formicinae	Camponotini	Mayr, 1861	https://www.antwiki.org/wiki/Camponotus	44413	OIST	NA	Evan P. Economo	M. Yoshimura	fumika	M. Yoshimura & T. Ikeda	Colony sampling	NA	NA	NA	NA	NA	NA	NA	Japan
OKENT0105343	OK05519	Camponotus.sachalinensis	aQ	NA	queen	alate	NA	Okinawa_LTS_5	NA	NA	ANTSCAN_M_1	M-5	https://dx.doi.org/10.35097/rg6mpc7r0x4khg37	/mnt/LSDF/antscan/processed/2x/	NA	NA	unstained	tray_51	2x_5steps	6.11 µm	500 µm Al	3000	70	0.01 s	Camponotus	sachalinensis	invalid	Camponotus herculeanus	Formicidae	Formicinae	Camponotini	Mayr, 1861	https://www.antwiki.org/wiki/Camponotus	44412	OIST	NA	Evan P. Economo	M. Yoshimura	fumika	M. Yoshimura & T. Ikeda	Colony sampling	NA	NA	NA	NA	NA	NA	NA	Japan
OKENT0105345	OK05519	Camponotus.sachalinensis	w	NA	worker	NA	NA	Okinawa_LTS_5	NA	NA	ANTSCAN_S_1	S-28	https://dx.doi.org/10.35097/3de298dc41gk6ktb	/mnt/LSDF/antscan/processed/2x/	NA	NA	unstained	tray_50	2x_3steps	6.11 µm	500 µm Al	3000	70	0.01 s	Camponotus	sachalinensis	invalid	Camponotus herculeanus	Formicidae	Formicinae	Camponotini	Mayr, 1861	https://www.antwiki.org/wiki/Camponotus	44414	OIST	NA	Evan P. Economo	M. Yoshimura	fumika	M. Yoshimura & T. Ikeda	Colony sampling	NA	NA	NA	NA	NA	NA	NA	Japan
CASENT0744595	lsbf_248	Camponotus.sericeiventris	w	NA	worker	NA	NA	Brazil_LTS_6	NA	NA	ANTSCAN_M_1	M-36	https://dx.doi.org/10.35097/58p6bbbyqsyzsbuc	/mnt/LSDF/antscan/processed/2x/	NA	NA	unstained	tray_52	2x_3steps	6.11 µm	500 µm Al	3000	70	0.01 s	Camponotus	sericeiventris	invalid	Camponotus sericeiventris	Formicidae	Formicinae	Camponotini	Mayr, 1861	https://www.antwiki.org/wiki/Camponotus	46143	OIST	NA	Rodrigo M. Feitosa	NA	fumika	J.L.M. Diniz	hand	NA	1978-07-07	NA	NA	NA	NA	NA	Brazil
CASENT0744596	lsbf_248	Camponotus.sericeiventris	w	NA	worker	NA	NA	Brazil_LTS_6	NA	NA	ANTSCAN_M_1	M-37	https://dx.doi.org/10.35097/0hchmztv79u3mzyg	/mnt/LSDF/antscan/processed/2x/	NA	gaster truncated	unstained	tray_55	2x_4steps	6.11 µm	500 µm Al	3000	70	0.01 s	Camponotus	sericeiventris	invalid	Camponotus sericeiventris	Formicidae	Formicinae	Camponotini	Mayr, 1861	https://www.antwiki.org/wiki/Camponotus	46144	OIST	NA	Rodrigo M. Feitosa	NA	fumika	J.L.M. Diniz	hand	NA	1978-07-07	NA	NA	NA	NA	NA	Brazil
CASENT0744594	lsbf_248	Camponotus.sericeiventris	w	NA	worker	NA	NA	Brazil_LTS_6	NA	NA	ANTSCAN_S_1	S-95	https://dx.doi.org/10.35097/85ru2rsjbtgm8w66	/mnt/LSDF/antscan/processed/2x/	NA	soft tissues badly preserved	unstained	tray_50	2x_3steps	6.11 µm	500 µm Al	3000	70	0.01 s	Camponotus	sericeiventris	invalid	Camponotus sericeiventris	Formicidae	Formicinae	Camponotini	Mayr, 1861	https://www.antwiki.org/wiki/Camponotus	46142	OIST	NA	Rodrigo M. Feitosa	NA	fumika	J.L.M. Diniz	hand	NA	1978-07-07	NA	NA	NA	NA	NA	Brazil
CASENT0744741	TQM2010-wp167-4	Camponotus.sexpunctatus	aQ	NA	queen	alate	NA	Africa_LTS_2	AFRC_01	NA	ANTSCAN_M	M-15	https://dx.doi.org/10.35097/zs6vfsgzg894pj88	/mnt/LSDF/antscan/processed/2x/	NA	NA	unstained	tray_51	2x_5steps	6.11 µm	500 µm Al	3000	70	0.01 s	Camponotus	sexpunctatus	valid	Camponotus sexpunctatus	Formicidae	Formicinae	Camponotini	Mayr, 1861	https://www.antwiki.org/wiki/Camponotus	49884	OIST	NA	Peter G. Hawkes	NA	fumika	P.G. Hawkes, J. Fisher	Hand collected	NA	2010-12-03	NA	Sclerocarya-Boscia-Acacia tortilis Open to Closed Woodland Mosaic	NA	NA	NA	South Africa
CASENT0744742	TQM2010-wp145-4	Camponotus.sexpunctatus	w	NA	worker	NA	NA	Africa_LTS_2	AFRC_01	NA	ANTSCAN_S	S-53	https://dx.doi.org/10.35097/bz24w2wp0ysd7va3	/mnt/LSDF/antscan/processed/2x/	NA	NA	unstained	tray_49	2x_3steps	6.11 µm	500 µm Al	3000	70	0.01 s	Camponotus	sexpunctatus	valid	Camponotus sexpunctatus	Formicidae	Formicinae	Camponotini	Mayr, 1861	https://www.antwiki.org/wiki/Camponotus	49885	OIST	NA	Peter G. Hawkes	NA	fumika	P.G. Hawkes, J. Fisher	Hand collected	NA	2010-12-01	NA	Sclerocarya-Boscia-Acacia tortilis Open to Closed Woodland Mosaic	NA	NA	NA	South Africa
CASENT0744743	TQM2010-wp145-4	Camponotus.sexpunctatus	w	maj	worker	major	NA	Africa_LTS_2	AFRC_01	NA	ANTSCAN_S	S-54	https://dx.doi.org/10.35097/crfbvz6t4h690ww1	/mnt/LSDF/antscan/processed/2x/	NA	NA	unstained	tray_48	2x_3steps	6.11 µm	500 µm Al	3000	70	0.01 s	Camponotus	sexpunctatus	valid	Camponotus sexpunctatus	Formicidae	Formicinae	Camponotini	Mayr, 1861	https://www.antwiki.org/wiki/Camponotus	49886	OIST	NA	Peter G. Hawkes	NA	fumika	P.G. Hawkes, J. Fisher	Hand collected	NA	2010-12-01	NA	Sclerocarya-Boscia-Acacia tortilis Open to Closed Woodland Mosaic	NA	NA	NA	South Africa
CASENT0877593	HR069	Camponotus.singularis	w	minor	worker	minor	species	LTS GAGA 04	GAGA 03	0w	ANTSCAN2	GAGA-S-5	https://dx.doi.org/10.35097/dhy12jr30z1smvr6	/mnt/LSDF/antscan/processed/GAGA_2x/	NA	NA	unstained	NA	2x	6.11 µm	3 mm pyrolytic graphite	3000	160	NA	Camponotus	singularis	valid	Camponotus singularis	Formicidae	Formicinae	Camponotini	Mayr, 1861	https://www.antwiki.org/wiki/Camponotus	54328	OIST	NA	GAGA	NA	fumika	H. Ran	NA	NA	2019-09-10	NA	NA	NA	NA	NA	China
CASENT0877594	HR069	Camponotus.singularis	w	major	worker	major	species	LTS GAGA 04	GAGA 03	0w	ANTSCAN2	GAGA-S-6	https://dx.doi.org/10.35097/93q7v0r3cf661e93	/mnt/LSDF/antscan/processed/GAGA_2x/	NA	head truncated	unstained	NA	2x	6.11 µm	3 mm pyrolytic graphite	3000	160	NA	Camponotus	singularis	valid	Camponotus singularis	Formicidae	Formicinae	Camponotini	Mayr, 1861	https://www.antwiki.org/wiki/Camponotus	54329	OIST	NA	GAGA	NA	fumika	H. Ran	NA	NA	2019-09-10	NA	NA	NA	NA	NA	China
CASENT0744255	lsbf_048	Camponotus.sp.	w	NA	worker	NA	species	Brazil_LTS_2	NA	NA	ANTSCAN_XS_18	18-33	https://dx.doi.org/10.35097/00wa9zf6jmxpjcvc	/mnt/LSDF/antscan/processed/5x/	NA	NA	unstained	tray_41	5x_3steps	2.44 µm	500 µm Al	3000	70	0.01 s	Camponotus	sp.	unidentified	Camponotus sp.	Formicidae	Formicinae	Camponotini	Mayr, 1861	https://www.antwiki.org/wiki/Camponotus	45825	OIST	NA	Rodrigo M. Feitosa	NA	fumika	R.M. Feitosa, G.P. Camacho, M.F.O. Martins	NA	NA	2016-03-03	2016-03-07	NA	NA	NA	NA	Brazil
CASENT0744258	lsbf_007	Camponotus.sp.	w	NA	worker	NA	species	Brazil_LTS_2	NA	NA	ANTSCAN_XS_18	18-36	https://dx.doi.org/10.35097/fr9bqu08jutakpnj	/mnt/LSDF/antscan/processed/5x/	NA	NA	unstained	tray_31	5x_2steps	2.44 µm	500 µm Al	3000	70	0.01 s	Camponotus	sp.	unidentified	Camponotus sp.	Formicidae	Formicinae	Camponotini	Mayr, 1861	https://www.antwiki.org/wiki/Camponotus	45828	OIST	NA	Rodrigo M. Feitosa	NA	fumika	A.M. Oliveira, R. Feitosa, J.M. Maravalha, H. Vasconcelos	pitfall	NA	2015-01-15	NA	NA	NA	NA	NA	Brazil
CASENT0744259	lsbf_007	Camponotus.sp.	w	soldier	worker	major	species	Brazil_LTS_2	NA	NA	ANTSCAN_XS_18	18-37	https://dx.doi.org/10.35097/7sm4es0nfk9u91d9	/mnt/LSDF/antscan/processed/5x/	NA	NA	unstained	tray_31	5x_2steps	2.44 µm	500 µm Al	3000	70	0.01 s	Camponotus	sp.	unidentified	Camponotus sp.	Formicidae	Formicinae	Camponotini	Mayr, 1861	https://www.antwiki.org/wiki/Camponotus	45829	OIST	NA	Rodrigo M. Feitosa	NA	fumika	A.M. Oliveira, R. Feitosa, J.M. Maravalha, H. Vasconcelos	pitfall	NA	2015-01-15	NA	NA	NA	NA	NA	Brazil
CASENT0744485	lsbf_018	Camponotus.sp.	w	soldier	worker	major	species	Brazil_LTS_4	NA	NA	ANTSCAN_XS_21	21-06	https://dx.doi.org/10.35097/6nsbs2crqqvfd9ex	/mnt/LSDF/antscan/processed/5x/	NA	NA	unstained	tray_09	5x_2steps	2.44 µm	500 µm Al	3000	100	0.01 s	Camponotus	sp.	unidentified	Camponotus sp.	Formicidae	Formicinae	Camponotini	Mayr, 1861	https://www.antwiki.org/wiki/Camponotus	45943	OIST	NA	Rodrigo M. Feitosa	NA	fumika	A.M. Oliveira, R. Feitosa, J.M. Maravalha, H. Vasconcelos	pitfall	NA	2015-01-15	NA	NA	NA	NA	NA	Brazil
CASENT0744486	lsbf_018	Camponotus.sp.	w	NA	worker	NA	species	Brazil_LTS_4	NA	NA	ANTSCAN_XS_21	21-07	https://dx.doi.org/10.35097/b1stj0pvn23nxkcs	/mnt/LSDF/antscan/processed/5x/	NA	NA	unstained	tray_09	5x_2steps	2.44 µm	500 µm Al	3000	100	0.01 s	Camponotus	sp.	unidentified	Camponotus sp.	Formicidae	Formicinae	Camponotini	Mayr, 1861	https://www.antwiki.org/wiki/Camponotus	45944	OIST	NA	Rodrigo M. Feitosa	NA	fumika	A.M. Oliveira, R. Feitosa, J.M. Maravalha, H. Vasconcelos	pitfall	NA	2015-01-15	NA	NA	NA	NA	NA	Brazil
CASENT0744034	lsbf_093	Camponotus.sp.	w	soldier	worker	major	species	Brazil_LTS_5	NA	NA	ANTSCAN_XS_23	23-43	https://dx.doi.org/10.35097/tucv6msbqmqv0swt	/mnt/LSDF/antscan/processed/5x/	NA	mandible truncated	unstained	tray_36	5x_3steps	2.44 µm	500 µm Al	3000	70	0.01 s	Camponotus	sp.	unidentified	Camponotus sp.	Formicidae	Formicinae	Camponotini	Mayr, 1861	https://www.antwiki.org/wiki/Camponotus	46077	OIST	NA	Rodrigo M. Feitosa	NA	fumika	R.M. Feitosa, G.P. Camacho, M.F.O. Martins	hand	NA	2016-03-08	2016-03-12	NA	NA	NA	NA	Brazil
CASENT0744035	lsbf_093	Camponotus.sp.	w	NA	worker	NA	species	Brazil_LTS_5	NA	NA	ANTSCAN_XS_23	23-44	https://dx.doi.org/10.35097/t6svnavqasyqr46g	/mnt/LSDF/antscan/processed/5x/	NA	NA	unstained	tray_29	5x_3steps	2.44 µm	500 µm Al	3000	70	0.01 s	Camponotus	sp.	unidentified	Camponotus sp.	Formicidae	Formicinae	Camponotini	Mayr, 1861	https://www.antwiki.org/wiki/Camponotus	46078	OIST	NA	Rodrigo M. Feitosa	NA	fumika	R.M. Feitosa, G.P. Camacho, M.F.O. Martins	hand	NA	2016-03-08	2016-03-12	NA	NA	NA	NA	Brazil
CASENT0744555	lsbf_039	Camponotus.sp.	w	NA	worker	NA	species	Brazil_LTS_6	NA	NA	ANTSCAN_XS_24	24-10	https://dx.doi.org/10.35097/gk4y8gcy25cqcuj3	/mnt/LSDF/antscan/processed/5x/	NA	NA	unstained	tray_29	5x_3steps	2.44 µm	500 µm Al	3000	70	0.01 s	Camponotus	sp.	unidentified	Camponotus sp.	Formicidae	Formicinae	Camponotini	Mayr, 1861	https://www.antwiki.org/wiki/Camponotus	46103	OIST	NA	Rodrigo M. Feitosa	NA	fumika	M. Souza	NA	NA	2015-04-03	2015-04-24	NA	NA	NA	NA	Brazil
CASENT0744560	lsbf_106	Camponotus.sp.	w	NA	worker	NA	species	Brazil_LTS_6	NA	NA	ANTSCAN_XS_24	24-11	https://dx.doi.org/10.35097/8s517s860yejmdxg	/mnt/LSDF/antscan/processed/5x/	NA	NA	unstained	tray_36	5x_3steps	2.44 µm	500 µm Al	3000	70	0.01 s	Camponotus	sp.	unidentified	Camponotus sp.	Formicidae	Formicinae	Camponotini	Mayr, 1861	https://www.antwiki.org/wiki/Camponotus	46108	OIST	NA	Rodrigo M. Feitosa	NA	fumika	R. Feitosa, N. Ladino, A. Ferreira, M. Martins	hand	NA	2018-07-14	2018-07-19	NA	NA	NA	NA	Brazil
CASENT0744561	lsbf_106	Camponotus.sp.	w	soldier	worker	major	species	Brazil_LTS_6	NA	NA	ANTSCAN_XS_24	24-12	https://dx.doi.org/10.35097/xhwq80jq4a9fy6t4	/mnt/LSDF/antscan/processed/5x/	NA	NA	unstained	tray_36	5x_3steps	2.44 µm	500 µm Al	3000	70	0.01 s	Camponotus	sp.	unidentified	Camponotus sp.	Formicidae	Formicinae	Camponotini	Mayr, 1861	https://www.antwiki.org/wiki/Camponotus	46109	OIST	NA	Rodrigo M. Feitosa	NA	fumika	R. Feitosa, N. Ladino, A. Ferreira, M. Martins	hand	NA	2018-07-14	2018-07-19	NA	NA	NA	NA	Brazil
CASENT0744564	lsbf_017	Camponotus.sp.	w	NA	worker	NA	species	Brazil_LTS_6	NA	NA	ANTSCAN_XS_24	24-15	https://dx.doi.org/10.35097/6w77jfuka9ap9zkn	/mnt/LSDF/antscan/processed/5x/	NA	NA	unstained	tray_36	5x_3steps	2.44 µm	500 µm Al	3000	70	0.01 s	Camponotus	sp.	unidentified	Camponotus sp.	Formicidae	Formicinae	Camponotini	Mayr, 1861	https://www.antwiki.org/wiki/Camponotus	46112	OIST	NA	Rodrigo M. Feitosa	NA	fumika	A.M. Oliveira, R. Feitosa, J.M. Maravalha, H. Vasconcelos	pitfall	NA	2015-01-15	NA	NA	NA	NA	NA	Brazil
CASENT0744602	a06_t2_p04_m02	Camponotus.sp.	w	NA	worker	NA	species	Brazil_LTS_6	NA	NA	ANTSCAN_XS_24	24-30	https://dx.doi.org/10.35097/0yefc9sd48sz2npj	/mnt/LSDF/antscan/processed/5x/	NA	anteriorly truncated	unstained	tray_29	5x_3steps	2.44 µm	500 µm Al	3000	70	0.01 s	Camponotus	sp.	unidentified	Camponotus sp.	Formicidae	Formicinae	Camponotini	Mayr, 1861	https://www.antwiki.org/wiki/Camponotus	46150	OIST	NA	Rodrigo M. Feitosa	NA	fumika	R.M. Feitosa, G.P. Camacho, M.F.O. Martins	pitfall	NA	2016-03-08	2016-03-12	NA	NA	NA	NA	Brazil
CASENT0744603	a06_t2_p04_m02	Camponotus.sp.	w	NA	worker	NA	species	Brazil_LTS_6	NA	NA	ANTSCAN_XS_24	24-31	https://dx.doi.org/10.35097/j4x4nuvyrbd9jp4g	/mnt/LSDF/antscan/processed/5x/	NA	NA	unstained	tray_29	5x_3steps	2.44 µm	500 µm Al	3000	70	0.01 s	Camponotus	sp.	unidentified	Camponotus sp.	Formicidae	Formicinae	Camponotini	Mayr, 1861	https://www.antwiki.org/wiki/Camponotus	46151	OIST	NA	Rodrigo M. Feitosa	NA	fumika	R.M. Feitosa, G.P. Camacho, M.F.O. Martins	pitfall	NA	2016-03-08	2016-03-12	NA	NA	NA	NA	Brazil
CASENT0744604	a06_t2_p04_m02	Camponotus.sp.	w	NA	worker	NA	species	Brazil_LTS_6	NA	NA	ANTSCAN_XS_24	24-32	https://dx.doi.org/10.35097/7vpywqx9eypknf9n	/mnt/LSDF/antscan/processed/5x/	NA	NA	unstained	tray_36	5x_3steps	2.44 µm	500 µm Al	3000	70	0.01 s	Camponotus	sp.	unidentified	Camponotus sp.	Formicidae	Formicinae	Camponotini	Mayr, 1861	https://www.antwiki.org/wiki/Camponotus	46152	OIST	NA	Rodrigo M. Feitosa	NA	fumika	R.M. Feitosa, G.P. Camacho, M.F.O. Martins	pitfall	NA	2016-03-08	2016-03-12	NA	NA	NA	NA	Brazil
CASENT0877559	HR039	Camponotus.sp.	w	NA	worker	NA	species	LTS GAGA 03	GAGA 03	0w	ANTSCAN2_XS_1	GAGA-01-13	https://dx.doi.org/10.35097/58u0g02vd6kvy0b8	/mnt/LSDF/antscan/processed/GAGA_5x/	NA	NA	unstained	NA	5x	2.44 µm	2 mm pyrolytic graphite	3000	40	NA	Camponotus	sp.	unidentified	Camponotus sp.	Formicidae	Formicinae	Camponotini	Mayr, 1861	https://www.antwiki.org/wiki/Camponotus	54277	OIST	NA	GAGA	NA	fumika	H. Ran	NA	NA	2019-07-22	NA	NA	NA	NA	NA	China
CASENT0744605	a06_t2_p04_m02	Camponotus.sp.	w	NA	worker	NA	species	Brazil_LTS_6	NA	NA	ANTSCAN_M_1	M-39	https://dx.doi.org/10.35097/h2ge5u63kdaqe9ca	/mnt/LSDF/antscan/processed/2x/	NA	NA	unstained	tray_56	2x_5steps	6.11 µm	500 µm Al	3000	70	0.01 s	Camponotus	sp.	unidentified	Camponotus sp.	Formicidae	Formicinae	Camponotini	Mayr, 1861	https://www.antwiki.org/wiki/Camponotus	46153	OIST	NA	Rodrigo M. Feitosa	NA	fumika	R.M. Feitosa, G.P. Camacho, M.F.O. Martins	pitfall	NA	2016-03-08	2016-03-12	NA	NA	NA	NA	Brazil
CASENT0744631	lsbf_015	Camponotus.sp.	w	NA	worker	NA	species	Brazil_LTS_7	NA	NA	ANTSCAN_S_2	S-112	https://dx.doi.org/10.35097/tem61u7h529bqgpt	/mnt/LSDF/antscan/processed/2x/	NA	NA	unstained	tray_50	2x_3steps	6.11 µm	500 µm Al	3000	70	0.01 s	Camponotus	sp.	unidentified	Camponotus sp.	Formicidae	Formicinae	Camponotini	Mayr, 1861	https://www.antwiki.org/wiki/Camponotus	46179	OIST	NA	Rodrigo M. Feitosa	NA	fumika	A.M. Oliveira, R. Feitosa, J.M. Maravalha, H. Vasconcelos	pitfall	NA	2015-01-15	NA	NA	NA	NA	NA	Brazil
CASENT0744632	lsbf_015	Camponotus.sp.	w	soldier	worker	major	species	Brazil_LTS_7	NA	NA	ANTSCAN_S_2	S-113	https://dx.doi.org/10.35097/bttfh1ydz088d9u8	/mnt/LSDF/antscan/processed/2x/	NA	NA	unstained	tray_47	2x_4steps	6.11 µm	500 µm Al	3000	70	0.01 s	Camponotus	sp.	unidentified	Camponotus sp.	Formicidae	Formicinae	Camponotini	Mayr, 1861	https://www.antwiki.org/wiki/Camponotus	46180	OIST	NA	Rodrigo M. Feitosa	NA	fumika	A.M. Oliveira, R. Feitosa, J.M. Maravalha, H. Vasconcelos	pitfall	NA	2015-01-15	NA	NA	NA	NA	NA	Brazil
CASENT0744554	lsbf_039	Camponotus.sp.	w	soldier	worker	major	species	Brazil_LTS_6	NA	NA	ANTSCAN_S_1	S-78	NA	NA	NA	no_scan	unstained	tray_45	2x_4steps	6.11 µm	500 µm Al	3000	70	0.01 s	Camponotus	sp.	unidentified	Camponotus sp.	Formicidae	Formicinae	Camponotini	Mayr, 1861	https://www.antwiki.org/wiki/Camponotus	46102	OIST	NA	Rodrigo M. Feitosa	NA	fumika	M. Souza	NA	NA	2015-04-03	2015-04-24	NA	NA	NA	NA	Brazil
CASENT0744565	lsbf_017	Camponotus.sp.	w	soldier	worker	major	species	Brazil_LTS_6	NA	NA	ANTSCAN_S_1	S-83	https://dx.doi.org/10.35097/7mypdhx11jq9kr5b	/mnt/LSDF/antscan/processed/2x/	NA	gaster truncated	unstained	tray_48	2x_3steps	6.11 µm	500 µm Al	3000	70	0.01 s	Camponotus	sp.	unidentified	Camponotus sp.	Formicidae	Formicinae	Camponotini	Mayr, 1861	https://www.antwiki.org/wiki/Camponotus	46113	OIST	NA	Rodrigo M. Feitosa	NA	fumika	A.M. Oliveira, R. Feitosa, J.M. Maravalha, H. Vasconcelos	pitfall	NA	2015-01-15	NA	NA	NA	NA	NA	Brazil
CASENT0744590	lsbf_004	Camponotus.sp.	w	NA	worker	NA	species	Brazil_LTS_6	NA	NA	ANTSCAN_S_1	S-93	https://dx.doi.org/10.35097/a81pt1bxxu4wvzqq	/mnt/LSDF/antscan/processed/2x/	NA	NA	unstained	tray_50	2x_3steps	6.11 µm	500 µm Al	3000	70	0.01 s	Camponotus	sp.	unidentified	Camponotus sp.	Formicidae	Formicinae	Camponotini	Mayr, 1861	https://www.antwiki.org/wiki/Camponotus	46138	OIST	NA	Rodrigo M. Feitosa	NA	fumika	A.M. Oliveira, R. Feitosa, J.M. Maravalha, H. Vasconcelos	pitfall	NA	2015-01-15	NA	NA	NA	NA	NA	Brazil
CASENT0744591	lsbf_004	Camponotus.sp.	w	soldier	worker	major	species	Brazil_LTS_6	NA	NA	ANTSCAN_S_1	S-94	https://dx.doi.org/10.35097/c4ccjwy99f8mtgy3	/mnt/LSDF/antscan/processed/2x/	NA	NA	unstained	tray_50	2x_3steps	6.11 µm	500 µm Al	3000	70	0.01 s	Camponotus	sp.	unidentified	Camponotus sp.	Formicidae	Formicinae	Camponotini	Mayr, 1861	https://www.antwiki.org/wiki/Camponotus	46139	OIST	NA	Rodrigo M. Feitosa	NA	fumika	A.M. Oliveira, R. Feitosa, J.M. Maravalha, H. Vasconcelos	pitfall	NA	2015-01-15	NA	NA	NA	NA	NA	Brazil
CASENT0744747	EXB2018-072	Camponotus.vestitus.strophiatus	w	NA	worker	NA	NA	Africa_LTS_2	AFRC_01	NA	ANTSCAN_XS_36	36-08	https://dx.doi.org/10.35097/dra6smdd0054vdtq	/mnt/LSDF/antscan/processed/5x/	NA	NA	unstained	tray_24	5x_2steps	2.44 µm	500 µm Al	3000	70	0.01 s	Camponotus	vestitus.strophiatus	valid	Camponotus vestitus strophiatus	Formicidae	Formicinae	Camponotini	Mayr, 1861	https://www.antwiki.org/wiki/Camponotus	49890	OIST	NA	Peter G. Hawkes	NA	fumika	P.G. Hawkes, J. Fisher	hand collected	NA	2018-11-22	NA	grassland	Under rock	NA	NA	South Africa
CASENT0744748	EXB2018-072	Camponotus.vestitus.strophiatus	w	maj	worker	major	NA	Africa_LTS_2	AFRC_01	NA	ANTSCAN_XS_36	36-09	https://dx.doi.org/10.35097/6uy81h4dhhfqyyq5	/mnt/LSDF/antscan/processed/5x/	NA	gaster truncated	unstained	tray_36	5x_3steps	2.44 µm	500 µm Al	3000	70	0.01 s	Camponotus	vestitus.strophiatus	valid	Camponotus vestitus strophiatus	Formicidae	Formicinae	Camponotini	Mayr, 1861	https://www.antwiki.org/wiki/Camponotus	49891	OIST	NA	Peter G. Hawkes	NA	fumika	P.G. Hawkes, J. Fisher	hand collected	NA	2018-11-22	NA	grassland	Under rock	NA	NA	South Africa
CASENT0744749	MNR2015-wp409-HC	Camponotus.vestitus.strophiatus	w	NA	worker	NA	NA	Africa_LTS_2	AFRC_01	NA	ANTSCAN_XS_36	36-10	https://dx.doi.org/10.35097/qrt4unesub2r37v4	/mnt/LSDF/antscan/processed/2x/	NA	NA	unstained	tray_57	2x_4steps	6.11 µm	500 µm Al	3000	70	0.01 s	Camponotus	vestitus.strophiatus	valid	Camponotus vestitus strophiatus	Formicidae	Formicinae	Camponotini	Mayr, 1861	https://www.antwiki.org/wiki/Camponotus	49892	OIST	NA	Peter G. Hawkes	NA	fumika	P.G. Hawkes	Hand collected	NA	2015-01-07	2015-01-09	KaNgwane Montane Grassland	NA	NA	NA	Swaziland
CASENT0744750	MNR2015-wp409-HC	Camponotus.vestitus.strophiatus	w	intermediate	worker	media	NA	Africa_LTS_2	AFRC_01	NA	ANTSCAN_S	S-55	https://dx.doi.org/10.35097/9etueyge2wvexxx1	/mnt/LSDF/antscan/processed/2x/	NA	NA	unstained	tray_47	2x_4steps	6.11 µm	500 µm Al	3000	70	0.01 s	Camponotus	vestitus.strophiatus	valid	Camponotus vestitus strophiatus	Formicidae	Formicinae	Camponotini	Mayr, 1861	https://www.antwiki.org/wiki/Camponotus	49893	OIST	NA	Peter G. Hawkes	NA	fumika	P.G. Hawkes	Hand collected	NA	2015-01-07	2015-01-09	KaNgwane Montane Grassland	NA	NA	NA	Swaziland
CASENT0744751	MNR2015-wp409-HC	Camponotus.vestitus.strophiatus	w	maj	worker	major	NA	Africa_LTS_2	AFRC_01	NA	ANTSCAN_S	S-56	https://dx.doi.org/10.35097/7sga8bakdguv24ga	/mnt/LSDF/antscan/processed/2x/	NA	NA	unstained	tray_47	2x_4steps	6.11 µm	500 µm Al	3000	70	0.01 s	Camponotus	vestitus.strophiatus	valid	Camponotus vestitus strophiatus	Formicidae	Formicinae	Camponotini	Mayr, 1861	https://www.antwiki.org/wiki/Camponotus	49894	OIST	NA	Peter G. Hawkes	NA	fumika	P.G. Hawkes	Hand collected	NA	2015-01-07	2015-01-09	KaNgwane Montane Grassland	NA	NA	NA	Swaziland
CASENT0741275	PSW18036	Camponotus.vicinus	W	NA	worker	NA	colony	LINKSVAYER_BP	NA	NA	ANTSCAN_XS_15	15-05	https://dx.doi.org/10.35097/jnru3hfbrazruqxj	/mnt/LSDF/antscan/processed/5x/	NA	NA	iodine	tray_41	5x_3steps	2.44 µm	500 µm Al	3000	70	0.01 s	Camponotus	vicinus	valid	Camponotus vicinus	Formicidae	Formicinae	Camponotini	Mayr, 1861	https://www.antwiki.org/wiki/Camponotus	51744	OIST	OIST	Timothy A. Linksvayer	NA	evropi	Phil Ward	NA	NA	2018-06-11	NA	Pinus-Pseudotsuga forest	under stone	NA	NA	Canada
OKENT0105430	OK05544	Camponotus.vitiosus	aQ	NA	queen	alate	NA	Okinawa_LTS_6	NA	NA	ANTSCAN_XS_27	27-05	https://dx.doi.org/10.35097/qdqcymkfw49n6dj1	/mnt/LSDF/antscan/processed/5x/	NA	NA	unstained	tray_29	5x_3steps	2.44 µm	500 µm Al	3000	70	0.01 s	Camponotus	vitiosus	valid	Camponotus vitiosus	Formicidae	Formicinae	Camponotini	Mayr, 1861	https://www.antwiki.org/wiki/Camponotus	44499	OIST	NA	Evan P. Economo	M. Yoshimura	fumika	Masashi Yoshimura	Colony sampling	NA	NA	NA	NA	NA	NA	NA	Japan
OKENT0105431	OK05544	Camponotus.vitiosus	w	NA	worker	NA	NA	Okinawa_LTS_6	NA	NA	ANTSCAN_XS_27	27-06	https://dx.doi.org/10.35097/e8geyvjzv3nz8x9m	/mnt/LSDF/antscan/processed/5x/	NA	NA	unstained	tray_14	5x_2steps	2.44 µm	500 µm Al	3000	100	0.01 s	Camponotus	vitiosus	valid	Camponotus vitiosus	Formicidae	Formicinae	Camponotini	Mayr, 1861	https://www.antwiki.org/wiki/Camponotus	44500	OIST	NA	Evan P. Economo	M. Yoshimura	fumika	Masashi Yoshimura	Colony sampling	NA	NA	NA	NA	NA	NA	NA	Japan
OKENT0105432	OK05544	Camponotus.vitiosus	w	NA	worker	NA	NA	Okinawa_LTS_6	NA	NA	ANTSCAN_XS_27	27-07	https://dx.doi.org/10.35097/a7s3mb1zsxskcdrn	/mnt/LSDF/antscan/processed/5x/	NA	NA	unstained	tray_14	5x_2steps	2.44 µm	500 µm Al	3000	100	0.01 s	Camponotus	vitiosus	valid	Camponotus vitiosus	Formicidae	Formicinae	Camponotini	Mayr, 1861	https://www.antwiki.org/wiki/Camponotus	44501	OIST	NA	Evan P. Economo	M. Yoshimura	fumika	Masashi Yoshimura	Colony sampling	NA	NA	NA	NA	NA	NA	NA	Japan
OKENT0105433	OK05544	Camponotus.vitiosus	m	NA	male	NA	NA	Okinawa_LTS_6	NA	NA	ANTSCAN_XS_27	27-08	https://dx.doi.org/10.35097/f5u6hhm1nx9edn1y	/mnt/LSDF/antscan/processed/5x/	NA	NA	unstained	tray_38	5x_2steps	2.44 µm	500 µm Al	3000	70	0.01 s	Camponotus	vitiosus	valid	Camponotus vitiosus	Formicidae	Formicinae	Camponotini	Mayr, 1861	https://www.antwiki.org/wiki/Camponotus	44502	OIST	NA	Evan P. Economo	M. Yoshimura	fumika	Masashi Yoshimura	Colony sampling	NA	NA	NA	NA	NA	NA	NA	Japan
CASENT0744320	a06_t1_p12_m02	Camponotus.vittatus	w	min	worker	minor	NA	Brazil_LTS_2	NA	NA	ANTSCAN_XS_18	18-23	https://dx.doi.org/10.35097/85mzzqfzf2qq9erj	/mnt/LSDF/antscan/processed/5x/	NA	NA	unstained	tray_28	5x_2steps	2.44 µm	500 µm Al	3000	70	0.01 s	Camponotus	vittatus	valid	Camponotus vittatus	Formicidae	Formicinae	Camponotini	Mayr, 1861	https://www.antwiki.org/wiki/Camponotus	45815	OIST	NA	Rodrigo M. Feitosa	NA	fumika	R.M. Feitosa, G.P. Camacho, M.F.O. Martins	pitfall	NA	2016-03-08	2016-03-12	NA	NA	NA	NA	Brazil
CASENT0744729	PGH00081	Camponotus.wolfi	w	NA	worker	NA	NA	Africa_LTS_1	AFRC_01	NA	ANTSCAN_XS_35	35-46	https://dx.doi.org/10.35097/7q341gzqztk5k9hq	/mnt/LSDF/antscan/processed/5x/	NA	NA	unstained	tray_34	5x_3steps	2.44 µm	500 µm Al	3000	70	0.01 s	Camponotus	wolfi	valid	Camponotus wolfi	Formicidae	Formicinae	Camponotini	Mayr, 1861	https://www.antwiki.org/wiki/Camponotus	49872	OIST	NA	Peter G. Hawkes	NA	fumika	P.G. Hawkes	Hand collected	NA	2012-08-08	NA	Primary forest	0	NA	NA	Uganda
CASENT0744730	PGH00081	Camponotus.wolfi	aQ	NA	queen	alate	NA	Africa_LTS_1	AFRC_01	NA	ANTSCAN_XS_35	35-47	https://dx.doi.org/10.35097/d8w5jgpdznd0pv92	/mnt/LSDF/antscan/processed/2x/	NA	NA	unstained	tray_57	2x_4steps	6.11 µm	500 µm Al	3000	70	0.01 s	Camponotus	wolfi	valid	Camponotus wolfi	Formicidae	Formicinae	Camponotini	Mayr, 1861	https://www.antwiki.org/wiki/Camponotus	49873	OIST	NA	Peter G. Hawkes	NA	fumika	P.G. Hawkes	Hand collected	NA	2012-08-08	NA	Primary forest	0	NA	NA	Uganda
OKENT0105019	OK01828	Camponotus.yambaru	w	NA	worker	NA	NA	Okinawa_LTS_1	NA	NA	ANTSCAN_XS_3	03-03	https://dx.doi.org/10.35097/z16ybadq2j8t7djz	/mnt/LSDF/antscan/processed/5x/	NA	NA	unstained	tray_06	5x	2.44 µm	500 µm Al	3000	100	0.01 s	Camponotus	yambaru	valid	Camponotus yambaru	Formicidae	Formicinae	Camponotini	Mayr, 1861	https://www.antwiki.org/wiki/Camponotus	42513	OIST	NA	Evan P. Economo	S. Iriyama & T. Yoshida	fumika	Kinjo, Uekama	slam trap	NA	2016-06-24	2016-07-08	NA	NA	NA	NA	Japan
CASENT0744788	TRP2013-SOC1-4	Cardiocondyla.afrc-za02	w	NA	worker	NA	NA	Africa_LTS_2	AFRC_01	NA	ANTSCAN_XS_36	36-44	https://dx.doi.org/10.35097/kn4m8tr2739cvgyu	/mnt/LSDF/antscan/processed/10x/	NA	NA	unstained	tray_04	10x	1.22 µm	500 µm Al	3000	100	0.01 s	Cardiocondyla	afrc-za02	unidentified	Cardiocondyla afrc-za02	Formicidae	Myrmicinae	Crematogastrini	Emery, 1869	https://www.antwiki.org/wiki/Cardiocondyla	49931	OIST	NA	Peter G. Hawkes	NA	fumika	P.G. Hawkes, J. Fisher	hand collected	NA	2013-02-21	NA	Sclerocarya - Bolusanthus Open Woodland (in Sekhukhune Mountain Bushveld)	NA	NA	NA	South Africa
CASENT0744789	TRP2016-TSF3-4	Cardiocondyla.afrc-za03	w	NA	worker	NA	NA	Africa_LTS_2	AFRC_01	NA	ANTSCAN_XS_36	36-45	https://dx.doi.org/10.35097/fxwg3qd5ww1bevn6	/mnt/LSDF/antscan/processed/10x/	NA	NA	unstained	tray_04	10x	1.22 µm	500 µm Al	3000	100	0.01 s	Cardiocondyla	afrc-za03	unidentified	Cardiocondyla afrc-za03	Formicidae	Myrmicinae	Crematogastrini	Emery, 1869	https://www.antwiki.org/wiki/Cardiocondyla	49932	OIST	NA	Peter G. Hawkes	NA	fumika	P.G. Hawkes, J. Fisher	Hand collected	NA	2016-03-05	2016-03-07	Sclerocarya - Bolusanthus Open Woodland (in Sekhukhune Mountain Bushveld)	NA	NA	NA	South Africa
CASENT0744790	TRP2016-TSF3-4	Cardiocondyla.afrc-za03	Q	NA	queen	NA	NA	Africa_LTS_2	AFRC_01	NA	ANTSCAN_XS_36	36-46	https://dx.doi.org/10.35097/trua4v0etk0r513n	/mnt/LSDF/antscan/processed/5x/	NA	NA	unstained	tray_25	5x	2.44 µm	500 µm Al	3000	70	0.01 s	Cardiocondyla	afrc-za03	unidentified	Cardiocondyla afrc-za03	Formicidae	Myrmicinae	Crematogastrini	Emery, 1869	https://www.antwiki.org/wiki/Cardiocondyla	49933	OIST	NA	Peter G. Hawkes	NA	fumika	P.G. Hawkes, J. Fisher	Hand collected	NA	2016-03-05	2016-03-07	Sclerocarya - Bolusanthus Open Woodland (in Sekhukhune Mountain Bushveld)	NA	NA	NA	South Africa
CASENT0744791	PGH2019-108	Cardiocondyla.afrc-za08	w	NA	worker	NA	NA	Africa_LTS_2	AFRC_01	NA	ANTSCAN_XS_36	36-47	https://dx.doi.org/10.35097/qxht5zxjg35rq67d	/mnt/LSDF/antscan/processed/5x/	NA	NA	unstained	tray_25	5x	2.44 µm	500 µm Al	3000	70	0.01 s	Cardiocondyla	afrc-za08	unidentified	Cardiocondyla afrc-za08	Formicidae	Myrmicinae	Crematogastrini	Emery, 1869	https://www.antwiki.org/wiki/Cardiocondyla	49934	OIST	NA	Peter G. Hawkes	NA	fumika	P.G. Hawkes, D. Molenaar, A.J. Hawkes	NA	NA	2019-08-19	NA	Peninsula Sandstone Fynbos	NA	NA	NA	South Africa
CASENT0744792	PGH2019-108	Cardiocondyla.afrc-za08	m	NA	male	NA	NA	Africa_LTS_2	AFRC_01	NA	ANTSCAN_XS_36	36-48	https://dx.doi.org/10.35097/krmu32mmpk8dz2nm	/mnt/LSDF/antscan/processed/5x/	NA	NA	unstained	tray_25	5x	2.44 µm	500 µm Al	3000	70	0.01 s	Cardiocondyla	afrc-za08	unidentified	Cardiocondyla afrc-za08	Formicidae	Myrmicinae	Crematogastrini	Emery, 1869	https://www.antwiki.org/wiki/Cardiocondyla	49935	OIST	NA	Peter G. Hawkes	NA	fumika	P.G. Hawkes, D. Molenaar, A.J. Hawkes	NA	NA	2019-08-19	NA	Peninsula Sandstone Fynbos	NA	NA	NA	South Africa
CASENT0744793	ODM-2019-0537	Cardiocondyla.emeryi	w	NA	worker	NA	NA	Africa_LTS_2	AFRC_01	NA	ANTSCAN_XS_37	37-01	https://dx.doi.org/10.35097/yv4dz33nz1ehn9zb	/mnt/LSDF/antscan/processed/5x/	NA	NA	unstained	tray_25	5x	2.44 µm	500 µm Al	3000	70	0.01 s	Cardiocondyla	emeryi	valid	Cardiocondyla emeryi	Formicidae	Myrmicinae	Crematogastrini	Emery, 1869	https://www.antwiki.org/wiki/Cardiocondyla	49936	OIST	NA	Peter G. Hawkes	NA	fumika	P.G. Hawkes, D. Molenaar, R.N. Ungerer	Hand collected	NA	2019-09-14	NA	Lower Gariep Alluvial Vegetation	Acacia karroo - riverside	NA	NA	South Africa
OKENT0105020	OK01761	Cardiocondyla.kagutsuchi	Q	NA	queen	NA	NA	Okinawa_LTS_1	NA	NA	ANTSCAN_XS_3	03-04	https://dx.doi.org/10.35097/uqdh0rdzu019q5gm	/mnt/LSDF/antscan/processed/5x/	NA	NA	unstained	tray_06	5x	2.44 µm	500 µm Al	3000	100	0.01 s	Cardiocondyla	kagutsuchi	valid	Cardiocondyla kagutsuchi	Formicidae	Myrmicinae	Crematogastrini	Emery, 1869	https://www.antwiki.org/wiki/Cardiocondyla	42514	OIST	NA	Evan P. Economo	S. Iriyama & T. Yoshida	fumika	Maehira, Yoshida	slam trap	NA	2016-06-15	2016-06-29	NA	NA	NA	NA	Japan
OKENT0105021	OK01819	Cardiocondyla.kagutsuchi	w	NA	worker	NA	NA	Okinawa_LTS_1	NA	NA	ANTSCAN_XS_3	03-05	https://dx.doi.org/10.35097/zayaae7187w4dga7	/mnt/LSDF/antscan/processed/10x/	NA	head truncated	unstained	tray_00	10x	1.22 µm	500 µm Al	3000	100	0.01 s	Cardiocondyla	kagutsuchi	valid	Cardiocondyla kagutsuchi	Formicidae	Myrmicinae	Crematogastrini	Emery, 1869	https://www.antwiki.org/wiki/Cardiocondyla	42515	OIST	NA	Evan P. Economo	S. Iriyama & T. Yoshida	fumika	Kinjo, Uekama	slam trap	NA	2016-06-24	2016-07-08	NA	NA	NA	NA	Japan
OKENT0105022	OK00176	Cardiocondyla.minutior	aQ	NA	queen	alate	NA	Okinawa_LTS_1	NA	NA	ANTSCAN_XS_3	03-06	https://dx.doi.org/10.35097/dyfvmw163abzdjcp	/mnt/LSDF/antscan/processed/10x/	NA	NA	unstained	tray_00	10x	1.22 µm	500 µm Al	3000	100	0.01 s	Cardiocondyla	minutior	valid	Cardiocondyla minutior	Formicidae	Myrmicinae	Crematogastrini	Emery, 1869	https://www.antwiki.org/wiki/Cardiocondyla	42516	OIST	NA	Evan P. Economo	F. Hita Garcia & G. Fischer	fumika	Miyagi, Iha, Iriyama, Yoshida	slam trap	NA	2015-08-07	2015-08-21	NA	NA	NA	NA	Japan
OKENT0105023	OK00176	Cardiocondyla.minutior	Q	NA	queen	NA	NA	Okinawa_LTS_1	NA	NA	ANTSCAN_XS_3	03-07	https://dx.doi.org/10.35097/xgnutwutmrznfegs	/mnt/LSDF/antscan/processed/10x/	NA	NA	unstained	tray_00	10x	1.22 µm	500 µm Al	3000	100	0.01 s	Cardiocondyla	minutior	valid	Cardiocondyla minutior	Formicidae	Myrmicinae	Crematogastrini	Emery, 1869	https://www.antwiki.org/wiki/Cardiocondyla	42517	OIST	NA	Evan P. Economo	F. Hita Garcia & G. Fischer	fumika	Miyagi, Iha, Iriyama, Yoshida	slam trap	NA	2015-08-07	2015-08-21	NA	NA	NA	NA	Japan
OKENT0105024	OK00181	Cardiocondyla.minutior	w	NA	worker	NA	NA	Okinawa_LTS_1	NA	NA	ANTSCAN_XS_3	03-08	https://dx.doi.org/10.35097/4ygre9asku5anfh1	/mnt/LSDF/antscan/processed/10x/	NA	NA	unstained	tray_00	10x	1.22 µm	500 µm Al	3000	100	0.01 s	Cardiocondyla	minutior	valid	Cardiocondyla minutior	Formicidae	Myrmicinae	Crematogastrini	Emery, 1869	https://www.antwiki.org/wiki/Cardiocondyla	42518	OIST	NA	Evan P. Economo	G. Fischer	fumika	Miyagi, Iha, Iriyama, Yoshida	slam trap	NA	2015-08-07	2015-08-21	NA	NA	NA	NA	Japan
OKENT0105025	OK00181	Cardiocondyla.minutior	w	NA	worker	NA	NA	Okinawa_LTS_1	NA	NA	ANTSCAN_XS_3	03-09	https://dx.doi.org/10.35097/x1g31zxek4mgh3xf	/mnt/LSDF/antscan/processed/10x/	NA	NA	unstained	tray_00	10x	1.22 µm	500 µm Al	3000	100	0.01 s	Cardiocondyla	minutior	valid	Cardiocondyla minutior	Formicidae	Myrmicinae	Crematogastrini	Emery, 1869	https://www.antwiki.org/wiki/Cardiocondyla	42519	OIST	NA	Evan P. Economo	G. Fischer	fumika	Miyagi, Iha, Iriyama, Yoshida	slam trap	NA	2015-08-07	2015-08-21	NA	NA	NA	NA	Japan
OKENT0105026	OK01195	Cardiocondyla.obscurior	Q	NA	queen	NA	species	Okinawa_LTS_1	NA	NA	ANTSCAN_XS_3	03-10	https://dx.doi.org/10.35097/fuswkvm0nu0bhmu4	/mnt/LSDF/antscan/processed/10x/	NA	NA	unstained	tray_00	10x	1.22 µm	500 µm Al	3000	100	0.01 s	Cardiocondyla	obscurior	valid	Cardiocondyla obscurior	Formicidae	Myrmicinae	Crematogastrini	Emery, 1869	https://www.antwiki.org/wiki/Cardiocondyla	42520	OIST	NA	Evan P. Economo	G. Fischer	fumika	Maehira, Iriyama	slam trap	NA	2016-04-13	2016-04-27	NA	NA	NA	NA	Japan
OKENT0105027	OK02511	Cardiocondyla.obscurior	w	NA	worker	NA	species	Okinawa_LTS_1	NA	NA	ANTSCAN_XS_3	03-11	https://dx.doi.org/10.35097/25qfcpync3zgtj9e	/mnt/LSDF/antscan/processed/10x/	NA	NA	unstained	tray_00	10x	1.22 µm	500 µm Al	3000	100	0.01 s	Cardiocondyla	obscurior	valid	Cardiocondyla obscurior	Formicidae	Myrmicinae	Crematogastrini	Emery, 1869	https://www.antwiki.org/wiki/Cardiocondyla	42521	OIST	NA	Evan P. Economo	G. Fischer	fumika	Iha, Kinjo	slam trap	NA	2016-10-05	2016-10-19	NA	NA	NA	NA	Japan
OKENT0105028	OK02511	Cardiocondyla.obscurior	w	NA	worker	NA	species	Okinawa_LTS_1	NA	NA	ANTSCAN_XS_3	03-12	https://dx.doi.org/10.35097/5w3eza0w1fpbb9gs	/mnt/LSDF/antscan/processed/10x/	NA	NA	unstained	tray_00	10x	1.22 µm	500 µm Al	3000	100	0.01 s	Cardiocondyla	obscurior	valid	Cardiocondyla obscurior	Formicidae	Myrmicinae	Crematogastrini	Emery, 1869	https://www.antwiki.org/wiki/Cardiocondyla	42522	OIST	NA	Evan P. Economo	G. Fischer	fumika	Iha, Kinjo	slam trap	NA	2016-10-05	2016-10-19	NA	NA	NA	NA	Japan
CASENT0744794	SIO2015-4-7a	Cardiocondyla.venustula.(badonei.form)	w	NA	worker	NA	NA	Africa_LTS_2	AFRC_01	NA	ANTSCAN_XS_37	37-02	https://dx.doi.org/10.35097/u3z9ghe2ezec8mg6	/mnt/LSDF/antscan/processed/5x/	NA	NA	unstained	tray_25	5x	2.44 µm	500 µm Al	3000	70	0.01 s	Cardiocondyla	venustula.(badonei.form)	invalid	Cardiocondyla venustula (badonei form)	Formicidae	Myrmicinae	Crematogastrini	Emery, 1869	https://www.antwiki.org/wiki/Cardiocondyla	49937	OIST	NA	Peter G. Hawkes	NA	fumika	P.G. Hawkes, J. Fisher	Sweep Netting	NA	2015-02-21	NA	Ephemeral river bed and adjacent vegetation in Olifantshoek Plains Thornveld	NA	NA	NA	South Africa
CASENT0744795	ODM-2019-0585	Cardiocondyla.venustula.(badonei.form)	w	NA	worker	NA	NA	Africa_LTS_2	AFRC_01	NA	ANTSCAN_XS_37	37-03	https://dx.doi.org/10.35097/r5fx1s3e7qwc6xeq	/mnt/LSDF/antscan/processed/5x/	NA	NA	unstained	tray_25	5x	2.44 µm	500 µm Al	3000	70	0.01 s	Cardiocondyla	venustula.(badonei.form)	invalid	Cardiocondyla venustula (badonei form)	Formicidae	Myrmicinae	Crematogastrini	Emery, 1869	https://www.antwiki.org/wiki/Cardiocondyla	49938	OIST	NA	Peter G. Hawkes	NA	fumika	P.G.Hawkes, D. Molenaar, R.N. Ungerer	Hand collected	NA	2019-09-18	NA	Lower Gariep Alluvial Vegetation	NA	NA	NA	South Africa
CASENT0744796	ODM-2019-0585	Cardiocondyla.venustula.(globinodis.form)	aQ	NA	queen	alate	NA	Africa_LTS_2	AFRC_01	NA	ANTSCAN_XS_37	37-04	https://dx.doi.org/10.35097/bssy46sxwk5u4e50	/mnt/LSDF/antscan/processed/5x/	NA	NA	unstained	tray_25	5x	2.44 µm	500 µm Al	3000	70	0.01 s	Cardiocondyla	venustula.(globinodis.form)	invalid	Cardiocondyla venustula (globinodis form)	Formicidae	Myrmicinae	Crematogastrini	Emery, 1869	https://www.antwiki.org/wiki/Cardiocondyla	49939	OIST	NA	Peter G. Hawkes	NA	fumika	P.G.Hawkes, D. Molenaar, R.N. Ungerer	Hand collected	NA	2019-09-18	NA	Lower Gariep Alluvial Vegetation	NA	NA	NA	South Africa
CASENT0744797	ODM-2019-0585	Cardiocondyla.venustula.(globinodis.form)	Q	NA	queen	NA	NA	Africa_LTS_2	AFRC_01	NA	ANTSCAN_XS_37	37-05	https://dx.doi.org/10.35097/sruf0jj6b1wb4cp0	/mnt/LSDF/antscan/processed/5x/	NA	NA	unstained	tray_25	5x	2.44 µm	500 µm Al	3000	70	0.01 s	Cardiocondyla	venustula.(globinodis.form)	invalid	Cardiocondyla venustula (globinodis form)	Formicidae	Myrmicinae	Crematogastrini	Emery, 1869	https://www.antwiki.org/wiki/Cardiocondyla	49940	OIST	NA	Peter G. Hawkes	NA	fumika	P.G.Hawkes, D. Molenaar, R.N. Ungerer	Hand collected	NA	2019-09-18	NA	Lower Gariep Alluvial Vegetation	NA	NA	NA	South Africa
OKENT0105029	OK01761	Cardiocondyla.wroughtonii	aQ	NA	queen	alate	NA	Okinawa_LTS_1	NA	NA	ANTSCAN_XS_3	03-13	https://dx.doi.org/10.35097/wg1bzrxw1kbcxexk	/mnt/LSDF/antscan/processed/5x/	NA	NA	unstained	tray_06	5x	2.44 µm	500 µm Al	3000	100	0.01 s	Cardiocondyla	wroughtonii	valid	Cardiocondyla wroughtonii	Formicidae	Myrmicinae	Crematogastrini	Emery, 1869	https://www.antwiki.org/wiki/Cardiocondyla	42523	OIST	NA	Evan P. Economo	S. Iriyama & T. Yoshida	fumika	Maehira, Yoshida	slam trap	NA	2016-06-15	2016-06-29	NA	NA	NA	NA	Japan
OKENT0105030	OK02578	Cardiocondyla.wroughtonii	w	NA	worker	NA	NA	Okinawa_LTS_1	NA	NA	ANTSCAN_XS_3	03-14	https://dx.doi.org/10.35097/1d4cf2pdyfs9qxhh	/mnt/LSDF/antscan/processed/10x/	NA	NA	unstained	tray_00	10x	1.22 µm	500 µm Al	3000	100	0.01 s	Cardiocondyla	wroughtonii	valid	Cardiocondyla wroughtonii	Formicidae	Myrmicinae	Crematogastrini	Emery, 1869	https://www.antwiki.org/wiki/Cardiocondyla	42524	OIST	NA	Evan P. Economo	G. Fischer	fumika	Iriyama, Uekama	slam trap	NA	2016-10-19	2016-11-02	NA	NA	NA	NA	Japan
OKENT0105031	OK02578	Cardiocondyla.wroughtonii	w	NA	worker	NA	NA	Okinawa_LTS_1	NA	NA	ANTSCAN_XS_3	03-15	https://dx.doi.org/10.35097/45nr4y35qtxf7v2w	/mnt/LSDF/antscan/processed/10x/	NA	NA	unstained	tray_00	10x	1.22 µm	500 µm Al	3000	100	0.01 s	Cardiocondyla	wroughtonii	valid	Cardiocondyla wroughtonii	Formicidae	Myrmicinae	Crematogastrini	Emery, 1869	https://www.antwiki.org/wiki/Cardiocondyla	42525	OIST	NA	Evan P. Economo	G. Fischer	fumika	Iriyama, Uekama	slam trap	NA	2016-10-19	2016-11-02	NA	NA	NA	NA	Japan
CASENT0741335	PSW17221	Carebara.affinis	W	NA	worker	NA	colony	LINKSVAYER_BP	NA	NA	ANTSCAN_XS_14	14-43	https://dx.doi.org/10.35097/yq2hebuhva7r63y3	/mnt/LSDF/antscan/processed/5x/	NA	NA	iodine	tray_17	5x	2.44 µm	500 µm Al	3000	100	0.01 s	Carebara	affinis	valid	Carebara affinis	Formicidae	Myrmicinae	Crematogastrini	Westwood, 1840	https://www.antwiki.org/wiki/Carebara	51763	OIST	OIST	Timothy A. Linksvayer	NA	evropi	Phil Ward	NA	NA	2014-08-02	NA	rainforest edge	ground nest, riverbank	NA	NA	Malaysia
CASENT0744798	PGH2019-041	Carebara.afrc-gh04	w	NA	worker	NA	NA	Africa_LTS_2	AFRC_01	NA	ANTSCAN_XS_37	37-06	https://dx.doi.org/10.35097/xwb0zqy4fakv2f2z	/mnt/LSDF/antscan/processed/5x/	NA	NA	unstained	tray_25	5x	2.44 µm	500 µm Al	3000	70	0.01 s	Carebara	afrc-gh04	unidentified	Carebara afrc-gh04	Formicidae	Myrmicinae	Crematogastrini	Westwood, 1840	https://www.antwiki.org/wiki/Carebara	49941	OIST	NA	Peter G. Hawkes	NA	fumika	P.G. Hawkes	Hand collected, scraping soil	NA	2019-01-09	NA	Disturbed forest fragment	Nest in soil	NA	NA	Ghana
CASENT0744799	PGH2019-041	Carebara.afrc-gh04	w	maj	worker	major	NA	Africa_LTS_2	AFRC_01	NA	ANTSCAN_XS_37	37-07	https://dx.doi.org/10.35097/pqeyx6fx14b8e8nx	/mnt/LSDF/antscan/processed/5x/	NA	NA	unstained	tray_25	5x	2.44 µm	500 µm Al	3000	70	0.01 s	Carebara	afrc-gh04	unidentified	Carebara afrc-gh04	Formicidae	Myrmicinae	Crematogastrini	Westwood, 1840	https://www.antwiki.org/wiki/Carebara	49942	OIST	NA	Peter G. Hawkes	NA	fumika	P.G. Hawkes	Hand collected, scraping soil	NA	2019-01-09	NA	Disturbed forest fragment	Nest in soil	NA	NA	Ghana
CASENT0741393	CR111110-09-07	Carebara.atoma	W	NA	worker	NA	colony	LINKSVAYER_BP	NA	NA	ANTSCAN_XS_40	40-11	https://dx.doi.org/10.35097/g80c7x6b9rfkxem0	/mnt/LSDF/antscan/processed/10x/	NA	NA	iodine	tray_04	10x	1.22 µm	500 µm Al	3000	100	0.01 s	Carebara	atoma	valid	Carebara atoma	Formicidae	Myrmicinae	Crematogastrini	Westwood, 1840	https://www.antwiki.org/wiki/Carebara	51793	OIST	OIST	Timothy A. Linksvayer	NA	evropi	Christian Rabeling & EO Wilson	NA	NA	NA	NA	NA	NA	NA	NA	NA
CASENT0741394	CR111110-09-07	Carebara.atoma	W	NA	worker	NA	colony	LINKSVAYER_BP	NA	NA	ANTSCAN_XS_40	40-12	https://dx.doi.org/10.35097/ey8j3z4208g58a4b	/mnt/LSDF/antscan/processed/10x/	NA	NA	iodine	tray_04	10x	1.22 µm	500 µm Al	3000	100	0.01 s	Carebara	atoma	valid	Carebara atoma	Formicidae	Myrmicinae	Crematogastrini	Westwood, 1840	https://www.antwiki.org/wiki/Carebara	51794	OIST	OIST	Timothy A. Linksvayer	NA	evropi	Christian Rabeling & EO Wilson	NA	NA	NA	NA	NA	NA	NA	NA	NA
CASENT0741295	ASCP_BG-079	Carebara.diversa	W	NA	worker	NA	colony	LINKSVAYER_BP	NA	NA	ANTSCAN_XS_14	14-04	https://dx.doi.org/10.35097/6jd38ygh04um3jcp	/mnt/LSDF/antscan/processed/5x/	NA	NA	iodine	tray_39	5x_2steps	2.44 µm	500 µm Al	3000	70	0.01 s	Carebara	diversa	valid	Carebara diversa	Formicidae	Myrmicinae	Crematogastrini	Westwood, 1840	https://www.antwiki.org/wiki/Carebara	51756	OIST	OIST	Timothy A. Linksvayer	NA	evropi	Benoit Guénard	NA	NA	NA	NA	NA	NA	NA	NA	Thailand
CASENT0745681	ANTC93537	Carebara.diversa	w	NA	worker	NA	species	OIST_LTS_2	OIST_02	NA	ANTSCAN_XS_34	34-24	https://dx.doi.org/10.35097/a87t2ptfs4wf50h8	/mnt/LSDF/antscan/processed/5x/	NA	NA	unstained	tray_15	5x	2.44 µm	500 µm Al	3000	100	0.01 s	Carebara	diversa	valid	Carebara diversa	Formicidae	Myrmicinae	Crematogastrini	Westwood, 1840	https://www.antwiki.org/wiki/Carebara	51313	OIST	NA	Francisco Hita Garcia	NA	fumika	C. Peeters	hand collected	NA	2016-11-13	NA	NA	NA	NA	NA	Thailand
CASENT0745682	ANTC93537	Carebara.diversa	w	maj	worker	major	species	OIST_LTS_2	OIST_02	NA	ANTSCAN_XS_34	34-25	https://dx.doi.org/10.35097/s80eu000t856j26k	/mnt/LSDF/antscan/processed/5x/	NA	NA	unstained	tray_34	5x_3steps	2.44 µm	500 µm Al	3000	70	0.01 s	Carebara	diversa	valid	Carebara diversa	Formicidae	Myrmicinae	Crematogastrini	Westwood, 1840	https://www.antwiki.org/wiki/Carebara	51314	OIST	NA	Francisco Hita Garcia	NA	fumika	C. Peeters	hand collected	NA	2016-11-13	NA	NA	NA	NA	NA	Thailand
CASENT0745683	ANTC93537	Carebara.diversa	w	maj	worker	major	species	OIST_LTS_2	OIST_02	NA	ANTSCAN_XS_34	34-26	https://dx.doi.org/10.35097/2qn57qd1cggnytvm	/mnt/LSDF/antscan/processed/5x/	NA	NA	unstained	tray_34	5x_3steps	2.44 µm	500 µm Al	3000	70	0.01 s	Carebara	diversa	valid	Carebara diversa	Formicidae	Myrmicinae	Crematogastrini	Westwood, 1840	https://www.antwiki.org/wiki/Carebara	51315	OIST	NA	Francisco Hita Garcia	NA	fumika	C. Peeters	hand collected	NA	2016-11-13	NA	NA	NA	NA	NA	Thailand
CASENT0745684	ANTC93537	Carebara.diversa	w	maj	worker	major	species	OIST_LTS_2	OIST_02	NA	ANTSCAN_M	M-11	https://dx.doi.org/10.35097/whnup347x95f4628	/mnt/LSDF/antscan/processed/2x/	NA	NA	unstained	tray_52	2x_3steps	6.11 µm	500 µm Al	3000	70	0.01 s	Carebara	diversa	valid	Carebara diversa	Formicidae	Myrmicinae	Crematogastrini	Westwood, 1840	https://www.antwiki.org/wiki/Carebara	51316	OIST	NA	Francisco Hita Garcia	NA	fumika	C. Peeters	hand collected	NA	2016-11-13	NA	NA	NA	NA	NA	Thailand
CASENT0745685	ANTC93537	Carebara.diversa	w	maj	worker	major	species	OIST_LTS_2	OIST_02	NA	ANTSCAN_M	M-12	https://dx.doi.org/10.35097/fgp1dc6y0w5dfr37	/mnt/LSDF/antscan/processed/2x/	NA	truncated	unstained	tray_52	2x_3steps	6.11 µm	500 µm Al	3000	70	0.01 s	Carebara	diversa	valid	Carebara diversa	Formicidae	Myrmicinae	Crematogastrini	Westwood, 1840	https://www.antwiki.org/wiki/Carebara	51317	OIST	NA	Francisco Hita Garcia	NA	fumika	C. Peeters	hand collected	NA	2016-11-13	NA	NA	NA	NA	NA	Thailand
OKENT0105032	OK00268	Carebara.hannya	w	NA	worker	NA	NA	Okinawa_LTS_1	NA	NA	ANTSCAN_XS_3	03-16	https://dx.doi.org/10.35097/s3yts3q2j36yte04	/mnt/LSDF/antscan/processed/10x/	NA	NA	unstained	tray_00	10x	1.22 µm	500 µm Al	3000	100	0.01 s	Carebara	hannya	valid	Carebara hannya	Formicidae	Myrmicinae	Crematogastrini	Westwood, 1840	https://www.antwiki.org/wiki/Carebara	42526	OIST	NA	Evan P. Economo	G. Fischer	fumika	Miyagi, Maehira, Kinjo, Yoshida	slam trap	NA	2015-09-09	2015-09-23	NA	NA	NA	NA	Japan
OKENT0105033	OK00268	Carebara.hannya	w	NA	worker	NA	NA	Okinawa_LTS_1	NA	NA	ANTSCAN_XS_3	03-17	https://dx.doi.org/10.35097/ub1afa7rhekvwzjg	/mnt/LSDF/antscan/processed/10x/	NA	NA	unstained	tray_00	10x	1.22 µm	500 µm Al	3000	100	0.01 s	Carebara	hannya	valid	Carebara hannya	Formicidae	Myrmicinae	Crematogastrini	Westwood, 1840	https://www.antwiki.org/wiki/Carebara	42527	OIST	NA	Evan P. Economo	G. Fischer	fumika	Miyagi, Maehira, Kinjo, Yoshida	slam trap	NA	2015-09-09	2015-09-23	NA	NA	NA	NA	Japan
OKENT0105034	OK01277	Carebara.okm01	m	NA	male	NA	NA	Okinawa_LTS_1	NA	NA	ANTSCAN_XS_3	03-18	https://dx.doi.org/10.35097/j5frw38hq2b16yeu	/mnt/LSDF/antscan/processed/5x/	NA	NA	unstained	tray_40	5x_2steps	2.44 µm	500 µm Al	3000	70	0.01 s	Carebara	okm01	unidentified	Carebara okm01	Formicidae	Myrmicinae	Crematogastrini	Westwood, 1840	https://www.antwiki.org/wiki/Carebara	42528	OIST	NA	Evan P. Economo	S. Iriyama & T. Yoshida	fumika	Maehira, Yoshida	slam trap	NA	2016-04-28	2016-05-12	NA	NA	NA	NA	Japan
OKENT0105035	OK01277	Carebara.okm01	m	NA	male	NA	NA	Okinawa_LTS_1	NA	NA	ANTSCAN_XS_3	03-19	https://dx.doi.org/10.35097/3r7ufy4a65gp811e	/mnt/LSDF/antscan/processed/5x/	NA	cotton	unstained	tray_40	5x_2steps	2.44 µm	500 µm Al	3000	70	0.01 s	Carebara	okm01	unidentified	Carebara okm01	Formicidae	Myrmicinae	Crematogastrini	Westwood, 1840	https://www.antwiki.org/wiki/Carebara	42529	OIST	NA	Evan P. Economo	S. Iriyama & T. Yoshida	fumika	Maehira, Yoshida	slam trap	NA	2016-04-28	2016-05-12	NA	NA	NA	NA	Japan
OKENT0105036	OK00907	Carebara.okm02	m	NA	male	NA	NA	Okinawa_LTS_1	NA	NA	ANTSCAN_XS_3	03-20	https://dx.doi.org/10.35097/wm240h278ubqqp03	/mnt/LSDF/antscan/processed/5x/	NA	cotton	unstained	tray_40	5x_2steps	2.44 µm	500 µm Al	3000	70	0.01 s	Carebara	okm02	unidentified	Carebara okm02	Formicidae	Myrmicinae	Crematogastrini	Westwood, 1840	https://www.antwiki.org/wiki/Carebara	42530	OIST	NA	Evan P. Economo	S. Iriyama & T. Yoshida	fumika	Iha, Yoshida	slam trap	NA	2016-01-13	2016-01-27	NA	NA	NA	NA	Japan
OKENT0105038	OK02352	Carebara.oni	w	NA	worker	NA	NA	Okinawa_LTS_1	NA	NA	ANTSCAN_XS_3	03-22	https://dx.doi.org/10.35097/x773wk7qj28c4vna	/mnt/LSDF/antscan/processed/10x/	NA	NA	unstained	tray_00	10x	1.22 µm	500 µm Al	3000	100	0.01 s	Carebara	oni	valid	Carebara oni	Formicidae	Myrmicinae	Crematogastrini	Westwood, 1840	https://www.antwiki.org/wiki/Carebara	42532	OIST	NA	Evan P. Economo	S. Iriyama & T. Yoshida	fumika	Iha, Kinjo	slam trap	NA	2016-09-02	2016-09-16	NA	NA	NA	NA	Japan
OKENT0105039	OK02352	Carebara.oni	w	NA	worker	NA	NA	Okinawa_LTS_1	NA	NA	ANTSCAN_XS_3	03-23	https://dx.doi.org/10.35097/mz6whg1sxxpsnn1t	/mnt/LSDF/antscan/processed/10x/	NA	NA	unstained	tray_00	10x	1.22 µm	500 µm Al	3000	100	0.01 s	Carebara	oni	valid	Carebara oni	Formicidae	Myrmicinae	Crematogastrini	Westwood, 1840	https://www.antwiki.org/wiki/Carebara	42533	OIST	NA	Evan P. Economo	S. Iriyama & T. Yoshida	fumika	Iha, Kinjo	slam trap	NA	2016-09-02	2016-09-16	NA	NA	NA	NA	Japan
CASENT0744800	PGH00079	Carebara.sp.	w	NA	worker	NA	NA	Africa_LTS_2	AFRC_01	NA	ANTSCAN_XS_37	37-08	https://dx.doi.org/10.35097/wbfer66byzxeu6s0	/mnt/LSDF/antscan/processed/10x/	NA	NA	unstained	tray_04	10x	1.22 µm	500 µm Al	3000	100	0.01 s	Carebara	sp.	unidentified	Carebara sp.	Formicidae	Myrmicinae	Crematogastrini	Westwood, 1840	https://www.antwiki.org/wiki/Carebara	49943	OIST	NA	Peter G. Hawkes	NA	fumika	P.G. Hawkes	Hand collected in soil	NA	2012-08-08	NA	Primary forest	NA	NA	NA	Uganda
CASENT0744801	PGH00079	Carebara.sp.	w	maj	worker	major	NA	Africa_LTS_2	AFRC_01	NA	ANTSCAN_XS_37	37-09	https://dx.doi.org/10.35097/c2gc4ytn7jp5ffhv	/mnt/LSDF/antscan/processed/5x/	NA	NA	unstained	tray_25	5x	2.44 µm	500 µm Al	3000	70	0.01 s	Carebara	sp.	unidentified	Carebara sp.	Formicidae	Myrmicinae	Crematogastrini	Westwood, 1840	https://www.antwiki.org/wiki/Carebara	49944	OIST	NA	Peter G. Hawkes	NA	fumika	P.G. Hawkes	Hand collected in soil	NA	2012-08-08	NA	Primary forest	NA	NA	NA	Uganda
CASENT0744802	PGH00079	Carebara.sp.	aQ	NA	queen	alate	NA	Africa_LTS_2	AFRC_01	NA	ANTSCAN_XS_37	37-10	https://dx.doi.org/10.35097/g6xfufprkjeuuf50	/mnt/LSDF/antscan/processed/5x/	NA	NA	unstained	tray_29	5x_3steps	2.44 µm	500 µm Al	3000	70	0.01 s	Carebara	sp.	unidentified	Carebara sp.	Formicidae	Myrmicinae	Crematogastrini	Westwood, 1840	https://www.antwiki.org/wiki/Carebara	49945	OIST	NA	Peter G. Hawkes	NA	fumika	P.G. Hawkes	Hand collected in soil	NA	2012-08-08	NA	Primary forest	NA	NA	NA	Uganda
CASENT0744803	PGH00079	Carebara.sp.	m	NA	male	NA	NA	Africa_LTS_2	AFRC_01	NA	ANTSCAN_XS_37	37-11	https://dx.doi.org/10.35097/y11bnzjbm71uw62b	/mnt/LSDF/antscan/processed/5x/	NA	blurry	unstained	tray_32	5x_2steps	2.44 µm	500 µm Al	3000	70	0.01 s	Carebara	sp.	unidentified	Carebara sp.	Formicidae	Myrmicinae	Crematogastrini	Westwood, 1840	https://www.antwiki.org/wiki/Carebara	49946	OIST	NA	Peter G. Hawkes	NA	fumika	P.G. Hawkes	Hand collected in soil	NA	2012-08-08	NA	Primary forest	NA	NA	NA	Uganda
CASENT0877640	HR030	Carebara.sp.	w	NA	worker	NA	species	LTS GAGA 04	GAGA 03	> 5w	ANTSCAN2_XS_2	GAGA-02-42	https://dx.doi.org/10.35097/87v5k1c37sahj47t	/mnt/LSDF/antscan/processed/GAGA_10x/	NA	NA	unstained	NA	10x	1.22 µm	2 mm pyrolytic graphite	3000	50	NA	Carebara	sp.	unidentified	Carebara sp.	Formicidae	Myrmicinae	Crematogastrini	Westwood, 1840	https://www.antwiki.org/wiki/Carebara	54375	OIST	NA	GAGA	NA	fumika	H. Ran	NA	NA	2019-07-15	NA	NA	NA	NA	NA	China
CASENT0877641	HR030	Carebara.sp.	w	NA	worker	NA	species	LTS GAGA 04	GAGA 03	> 5w	ANTSCAN2_XS_2	GAGA-02-43	https://dx.doi.org/10.35097/c3wusysk4m860zp2	/mnt/LSDF/antscan/processed/GAGA_10x/	NA	NA	unstained	NA	10x	1.22 µm	2 mm pyrolytic graphite	3000	50	NA	Carebara	sp.	unidentified	Carebara sp.	Formicidae	Myrmicinae	Crematogastrini	Westwood, 1840	https://www.antwiki.org/wiki/Carebara	54376	OIST	NA	GAGA	NA	fumika	H. Ran	NA	NA	2019-07-15	NA	NA	NA	NA	NA	China
CASENT0877590	HR055	Carebara.trechideros	w	NA	worker	NA	species	LTS GAGA 04	GAGA 03	7w	ANTSCAN2_XS_1	GAGA-01-43	https://dx.doi.org/10.35097/0xmee6pxey7yj6rf	/mnt/LSDF/antscan/processed/GAGA_5x/	NA	gaster truncated	unstained	NA	5x	2.44 µm	2 mm pyrolytic graphite	3000	40	NA	Carebara	trechideros	valid	Carebara trechideros	Formicidae	Myrmicinae	Crematogastrini	Westwood, 1840	https://www.antwiki.org/wiki/Carebara	54325	OIST	NA	GAGA	NA	fumika	H. Ran	NA	NA	2019-09-05	NA	NA	NA	NA	NA	China
CASENT0877591	HR055	Carebara.trechideros	w	NA	worker	NA	species	LTS GAGA 04	GAGA 03	7w	ANTSCAN2_XS_1	GAGA-01-44	https://dx.doi.org/10.35097/e5zzv8dgw3ygv8vg	/mnt/LSDF/antscan/processed/GAGA_5x/	NA	NA	unstained	NA	5x	2.44 µm	2 mm pyrolytic graphite	3000	40	NA	Carebara	trechideros	valid	Carebara trechideros	Formicidae	Myrmicinae	Crematogastrini	Westwood, 1840	https://www.antwiki.org/wiki/Carebara	54326	OIST	NA	GAGA	NA	fumika	H. Ran	NA	NA	2019-09-05	NA	NA	NA	NA	NA	China
CASENT0877592	HR055	Carebara.trechideros	w	NA	worker	NA	species	LTS GAGA 04	GAGA 03	7w	ANTSCAN2_XS_1	GAGA-01-45	https://dx.doi.org/10.35097/sxzdwkyayw0jp3e5	/mnt/LSDF/antscan/processed/GAGA_5x/	NA	NA	unstained	NA	5x	2.44 µm	2 mm pyrolytic graphite	3000	40	NA	Carebara	trechideros	valid	Carebara trechideros	Formicidae	Myrmicinae	Crematogastrini	Westwood, 1840	https://www.antwiki.org/wiki/Carebara	54327	OIST	NA	GAGA	NA	fumika	H. Ran	NA	NA	2019-09-05	NA	NA	NA	NA	NA	China
CASENT0744170	lsbf_132	Carebara.urichi	w	min	worker	minor	NA	Brazil_LTS_1	NA	NA	ANTSCAN_XS_16	16-23	https://dx.doi.org/10.35097/xea1rzj8k3n55tsq	/mnt/LSDF/antscan/processed/10x/	NA	NA	unstained	tray_04	10x	1.22 µm	500 µm Al	3000	100	0.01 s	Carebara	urichi	valid	Carebara urichi	Formicidae	Myrmicinae	Crematogastrini	Westwood, 1840	https://www.antwiki.org/wiki/Carebara	45715	OIST	NA	Rodrigo M. Feitosa	NA	fumika	R.M. Feitosa, T.S. Silva, A.C. Ferreira	winkler	NA	2016-09-15	2016-09-18	NA	NA	NA	NA	Brazil
OKENT0105040	OK01985	Carebara.yamatonis	w	NA	worker	NA	NA	Okinawa_LTS_1	NA	NA	ANTSCAN_XS_3	03-24	https://dx.doi.org/10.35097/ymt61fuwqv4a5vq5	/mnt/LSDF/antscan/processed/10x/	NA	NA	unstained	tray_00	10x	1.22 µm	500 µm Al	3000	100	0.01 s	Carebara	yamatonis	valid	Carebara yamatonis	Formicidae	Myrmicinae	Crematogastrini	Westwood, 1840	https://www.antwiki.org/wiki/Carebara	42534	OIST	NA	Evan P. Economo	G. Fischer	fumika	Kinjo, Yoshida	slam trap	NA	2016-07-27	2016-08-10	NA	NA	NA	NA	Japan
OKENT0105041	OK01985	Carebara.yamatonis	w	NA	worker	NA	NA	Okinawa_LTS_1	NA	NA	ANTSCAN_XS_3	03-25	https://dx.doi.org/10.35097/agze9h84hbmree6h	/mnt/LSDF/antscan/processed/10x/	NA	NA	unstained	tray_00	10x	1.22 µm	500 µm Al	3000	100	0.01 s	Carebara	yamatonis	valid	Carebara yamatonis	Formicidae	Myrmicinae	Crematogastrini	Westwood, 1840	https://www.antwiki.org/wiki/Carebara	42535	OIST	NA	Evan P. Economo	G. Fischer	fumika	Kinjo, Yoshida	slam trap	NA	2016-07-27	2016-08-10	NA	NA	NA	NA	Japan
CASENT0744529	antscan_macau_6	Carebara.zengchengensis	w	minor	worker	minor	NA	Macau_LTS_1	Macau_original_1	4 maj 4 min	ANTSCAN_XS_1	01-13	https://dx.doi.org/10.35097/5k5b36nf88nrephv	/mnt/LSDF/antscan/processed/5x/	NA	NA	unstained	tray_06	5x	2.44 µm	500 µm Al	3000	100	0.01 s	Carebara	zengchengensis	valid	Carebara zengchengensis	Formicidae	Myrmicinae	Crematogastrini	Westwood, 1840	https://www.antwiki.org/wiki/Carebara	42128	OIST	Benoit Guenard, HKU	Benoit Guenard	NA	fumika	Francois Brassard	ground_bait	NA	2019-06-25	NA	NA	NA	NA	NA	China
CASENT0744091	antscan_macau_6	Carebara.zengchengensis	w	major	worker	major	NA	Macau_LTS_1	Macau_original_1	4 maj 4 min	ANTSCAN_XS_1	01-14	https://dx.doi.org/10.35097/7rnsn9q22fz5mawm	/mnt/LSDF/antscan/processed/5x/	NA	gaster truncated	unstained	tray_06	5x	2.44 µm	500 µm Al	3000	100	0.01 s	Carebara	zengchengensis	valid	Carebara zengchengensis	Formicidae	Myrmicinae	Crematogastrini	Westwood, 1840	https://www.antwiki.org/wiki/Carebara	42160	OIST	Benoit Guenard, HKU	Benoit Guenard	NA	fumika	Francois Brassard	ground_bait	NA	2019-06-25	NA	NA	NA	NA	NA	China
CASENT0877610	HR031	Cataglyphis.aenescens	w	minor	worker	minor	species	LTS GAGA 04	GAGA 03	0w	ANTSCAN2_XS_2	GAGA-02-13	https://dx.doi.org/10.35097/yr40h2mzf53sz8qe	/mnt/LSDF/antscan/processed/GAGA_5x/	NA	NA	unstained	NA	5x	2.44 µm	2 mm pyrolytic graphite	3000	40	NA	Cataglyphis	aenescens	valid	Cataglyphis aenescens	Formicidae	Formicinae	Formicini	Foerster, 1850	https://www.antwiki.org/wiki/Cataglyphis	54345	OIST	NA	GAGA	NA	fumika	H. Ran	NA	NA	2019-05-18	NA	NA	NA	NA	NA	China
CASENT0877611	HR031	Cataglyphis.aenescens	w	major	worker	major	species	LTS GAGA 04	GAGA 03	0w	ANTSCAN2_XS_2	GAGA-02-14	https://dx.doi.org/10.35097/aeg2dr40knsvq5kh	/mnt/LSDF/antscan/processed/GAGA_5x/	NA	NA	unstained	NA	5x	2.44 µm	2 mm pyrolytic graphite	3000	40	NA	Cataglyphis	aenescens	valid	Cataglyphis aenescens	Formicidae	Formicinae	Formicini	Foerster, 1850	https://www.antwiki.org/wiki/Cataglyphis	54346	OIST	NA	GAGA	NA	fumika	H. Ran	NA	NA	2019-05-18	NA	NA	NA	NA	NA	China
CASENT0877612	HR031	Cataglyphis.aenescens	w	major	worker	major	species	LTS GAGA 04	GAGA 03	0w	ANTSCAN2_XS_2	GAGA-02-15	https://dx.doi.org/10.35097/avwas3ze4tttk83y	/mnt/LSDF/antscan/processed/GAGA_5x/	NA	NA	unstained	NA	5x	2.44 µm	2 mm pyrolytic graphite	3000	40	NA	Cataglyphis	aenescens	valid	Cataglyphis aenescens	Formicidae	Formicinae	Formicini	Foerster, 1850	https://www.antwiki.org/wiki/Cataglyphis	54347	OIST	NA	GAGA	NA	fumika	H. Ran	NA	NA	2019-05-18	NA	NA	NA	NA	NA	China
CASENT0745164	KG03645	Cataglyphis.bombycina	w	minor	worker	minor	NA	OIST_LTS_2	OIST 03	1w	ANTSCAN_XS_13	13-36	https://dx.doi.org/10.35097/3juvbj2yjqghr540	/mnt/LSDF/antscan/processed/5x/	NA	gaster truncated	unstained	tray_37	5x_3steps	2.44 µm	500 µm Al	3000	70	0.01 s	Cataglyphis	bombycina	valid	Cataglyphis bombycina	Formicidae	Formicinae	Formicini	Foerster, 1850	https://www.antwiki.org/wiki/Cataglyphis	51554	OIST	FHGC	Francisco Hita Garcia	K. Gomez	fgarcia	Hassan	hand collection	NA	2017-05-18	NA	desert	ground	foraging	NA	Morocco
CASENT0745165	KG03645	Cataglyphis.bombycina	w	major	worker	major	NA	OIST_LTS_2	OIST 03	1w	ANTSCAN_XS_13	13-37	https://dx.doi.org/10.35097/hq9d051ceavk7njb	/mnt/LSDF/antscan/processed/2x/	NA	soft tissues badly preserved	unstained	tray_57	2x_4steps	6.11 µm	500 µm Al	3000	70	0.01 s	Cataglyphis	bombycina	valid	Cataglyphis bombycina	Formicidae	Formicinae	Formicini	Foerster, 1850	https://www.antwiki.org/wiki/Cataglyphis	51555	OIST	FHGC	Francisco Hita Garcia	K. Gomez	fgarcia	Hassan	hand collection	NA	2017-05-18	NA	desert	ground	foraging	NA	Morocco
CASENT0745158	KG03010	Cataglyphis.iberica	w	minor	worker	minor	NA	OIST_LTS_2	OIST 03	1w	ANTSCAN_XS_13	13-30	https://dx.doi.org/10.35097/drjy4tkq8dgegq49	/mnt/LSDF/antscan/processed/5x/	NA	NA	unstained	tray_28	5x_2steps	2.44 µm	500 µm Al	3000	70	0.01 s	Cataglyphis	iberica	valid	Cataglyphis iberica	Formicidae	Formicinae	Formicini	Foerster, 1850	https://www.antwiki.org/wiki/Cataglyphis	51548	OIST	FHGC	Francisco Hita Garcia	X. Espadaler	fgarcia	K. Gomez	hand collection	NA	2007-06-02	2007-06-02	open	NA	NA	NA	Spain
CASENT0745159	KG03010	Cataglyphis.iberica	w	media	worker	media	NA	OIST_LTS_2	OIST 03	1w	ANTSCAN_XS_13	13-31	https://dx.doi.org/10.35097/3v8tag7s2n9vs7wz	/mnt/LSDF/antscan/processed/5x/	NA	NA	unstained	tray_37	5x_3steps	2.44 µm	500 µm Al	3000	70	0.01 s	Cataglyphis	iberica	valid	Cataglyphis iberica	Formicidae	Formicinae	Formicini	Foerster, 1850	https://www.antwiki.org/wiki/Cataglyphis	51549	OIST	FHGC	Francisco Hita Garcia	X. Espadaler	fgarcia	K. Gomez	hand collection	NA	2007-06-02	2007-06-02	open	NA	NA	NA	Spain
CASENT0745160	KG03010	Cataglyphis.iberica	m	NA	male	NA	NA	OIST_LTS_2	OIST 03	1w	ANTSCAN_XS_13	13-32	https://dx.doi.org/10.35097/nvtscep21fd0sjqk	/mnt/LSDF/antscan/processed/5x/	NA	NA	unstained	tray_37	5x_3steps	2.44 µm	500 µm Al	3000	70	0.01 s	Cataglyphis	iberica	valid	Cataglyphis iberica	Formicidae	Formicinae	Formicini	Foerster, 1850	https://www.antwiki.org/wiki/Cataglyphis	51550	OIST	FHGC	Francisco Hita Garcia	X. Espadaler	fgarcia	K. Gomez	hand collection	NA	2007-06-02	2007-06-02	open	NA	NA	NA	Spain
CASENT0745161	KG03010	Cataglyphis.iberica	m	NA	male	NA	NA	OIST_LTS_2	OIST 03	1w	ANTSCAN_XS_13	13-33	https://dx.doi.org/10.35097/e6yqcv0th73581yd	/mnt/LSDF/antscan/processed/5x/	NA	NA	unstained	tray_37	5x_3steps	2.44 µm	500 µm Al	3000	70	0.01 s	Cataglyphis	iberica	valid	Cataglyphis iberica	Formicidae	Formicinae	Formicini	Foerster, 1850	https://www.antwiki.org/wiki/Cataglyphis	51551	OIST	FHGC	Francisco Hita Garcia	X. Espadaler	fgarcia	K. Gomez	hand collection	NA	2007-06-02	2007-06-02	open	NA	NA	NA	Spain
CASENT0745162	KG03019	Cataglyphis.iberica	Q	NA	queen	NA	NA	OIST_LTS_2	OIST 03	0	ANTSCAN_XS_13	13-34	https://dx.doi.org/10.35097/n1v68bxw5b12eg6z	/mnt/LSDF/antscan/processed/5x/	NA	NA	unstained	tray_37	5x_3steps	2.44 µm	500 µm Al	3000	70	0.01 s	Cataglyphis	iberica	valid	Cataglyphis iberica	Formicidae	Formicinae	Formicini	Foerster, 1850	https://www.antwiki.org/wiki/Cataglyphis	51552	OIST	FHGC	Francisco Hita Garcia	K. Gomez	fgarcia	K. Gomez	hand collection	NA	2008-08-02	2008-08-02	NA	nest under stone	NA	NA	Spain
CASENT0745163	KG03019	Cataglyphis.iberica	Q	NA	queen	NA	NA	OIST_LTS_2	OIST 03	0	ANTSCAN_XS_13	13-35	https://dx.doi.org/10.35097/rn4j2yw55mr1bpjh	/mnt/LSDF/antscan/processed/5x/	NA	gaster truncated	unstained	tray_37	5x_3steps	2.44 µm	500 µm Al	3000	70	0.01 s	Cataglyphis	iberica	valid	Cataglyphis iberica	Formicidae	Formicinae	Formicini	Foerster, 1850	https://www.antwiki.org/wiki/Cataglyphis	51553	OIST	FHGC	Francisco Hita Garcia	K. Gomez	fgarcia	K. Gomez	hand collection	NA	2008-08-02	2008-08-02	NA	nest under stone	NA	NA	Spain
CASENT0745664	ANTC39054	Cataglyphis.savignyi	w	NA	worker	NA	NA	OIST_LTS_2	OIST_02	NA	ANTSCAN_XS_34	34-12	https://dx.doi.org/10.35097/mz34ycqtj94v1wec	/mnt/LSDF/antscan/processed/5x/	NA	NA	unstained	tray_29	5x_3steps	2.44 µm	500 µm Al	3000	70	0.01 s	Cataglyphis	savignyi	valid	Cataglyphis savignyi	Formicidae	Formicinae	Formicini	Foerster, 1850	https://www.antwiki.org/wiki/Cataglyphis	51296	OIST	NA	Francisco Hita Garcia	NA	fumika	C. Peeters	hand collection	NA	2012	NA	desert	ground	NA	NA	Israel
CASENT0745665	ANTC39054	Cataglyphis.savignyi	w	NA	worker	NA	NA	OIST_LTS_2	OIST_02	NA	ANTSCAN_XS_34	34-13	https://dx.doi.org/10.35097/df8esbq3v367q18g	/mnt/LSDF/antscan/processed/5x/	NA	NA	unstained	tray_34	5x_3steps	2.44 µm	500 µm Al	3000	70	0.01 s	Cataglyphis	savignyi	valid	Cataglyphis savignyi	Formicidae	Formicinae	Formicini	Foerster, 1850	https://www.antwiki.org/wiki/Cataglyphis	51297	OIST	NA	Francisco Hita Garcia	NA	fumika	C. Peeters	hand collection	NA	2012	NA	desert	ground	NA	NA	Israel
CASENT0745669	ANTC39054	Cataglyphis.savignyi	aQ	NA	queen	alate	NA	OIST_LTS_2	OIST_02	NA	ANTSCAN_M	M-10	https://dx.doi.org/10.35097/7ns80n69dah9hpr6	/mnt/LSDF/antscan/processed/2x/	NA	head truncated	unstained	tray_53	2x_5steps	6.11 µm	500 µm Al	3000	70	0.01 s	Cataglyphis	savignyi	valid	Cataglyphis savignyi	Formicidae	Formicinae	Formicini	Foerster, 1850	https://www.antwiki.org/wiki/Cataglyphis	51301	OIST	NA	Francisco Hita Garcia	NA	fumika	C. Peeters	hand collection	NA	2012	NA	desert	ground	NA	NA	Israel
CASENT0745666	ANTC39054	Cataglyphis.savignyi	w	NA	worker	NA	NA	OIST_LTS_2	OIST_02	NA	ANTSCAN_S	S-32	https://dx.doi.org/10.35097/tykx0pdq3y7g1e1w	/mnt/LSDF/antscan/processed/2x/	NA	NA	unstained	tray_47	2x_4steps	6.11 µm	500 µm Al	3000	70	0.01 s	Cataglyphis	savignyi	valid	Cataglyphis savignyi	Formicidae	Formicinae	Formicini	Foerster, 1850	https://www.antwiki.org/wiki/Cataglyphis	51298	OIST	NA	Francisco Hita Garcia	NA	fumika	C. Peeters	hand collection	NA	2012	NA	desert	ground	NA	NA	Israel
CASENT0745667	ANTC39054	Cataglyphis.savignyi	w	NA	worker	NA	NA	OIST_LTS_2	OIST_02	NA	ANTSCAN_S	S-33	https://dx.doi.org/10.35097/5dfj7fvknekprhvn	/mnt/LSDF/antscan/processed/2x/	NA	gaster truncated	unstained	tray_50	2x_3steps	6.11 µm	500 µm Al	3000	70	0.01 s	Cataglyphis	savignyi	valid	Cataglyphis savignyi	Formicidae	Formicinae	Formicini	Foerster, 1850	https://www.antwiki.org/wiki/Cataglyphis	51299	OIST	NA	Francisco Hita Garcia	NA	fumika	C. Peeters	hand collection	NA	2012	NA	desert	ground	NA	NA	Israel
CASENT0745668	ANTC39054	Cataglyphis.savignyi	w	NA	worker	NA	NA	OIST_LTS_2	OIST_02	NA	ANTSCAN_S	S-34	https://dx.doi.org/10.35097/w33bxk57tcwfj95n	/mnt/LSDF/antscan/processed/2x/	NA	NA	unstained	tray_47	2x_4steps	6.11 µm	500 µm Al	3000	70	0.01 s	Cataglyphis	savignyi	valid	Cataglyphis savignyi	Formicidae	Formicinae	Formicini	Foerster, 1850	https://www.antwiki.org/wiki/Cataglyphis	51300	OIST	NA	Francisco Hita Garcia	NA	fumika	C. Peeters	hand collection	NA	2012	NA	desert	ground	NA	NA	Israel
CASENT0745593	FHG00960	Cataulacus.sp.	w	NA	worker	NA	NA	OIST_LTS_1	OIST 01	NA	ANTSCAN_XS_32	32-48	https://dx.doi.org/10.35097/z7vqtan9du1bv42r	/mnt/LSDF/antscan/processed/5x/	NA	soft tissues badly preserved	unstained	tray_27	5x_2steps	2.44 µm	500 µm Al	3000	70	0.01 s	Cataulacus	sp.	unidentified	Cataulacus sp.	Formicidae	Myrmicinae	Crematogastrini	Smith, F., 1853	https://www.antwiki.org/wiki/Cataulacus	51223	OIST	NA	Francisco Hita Garcia	NA	fumika	F.Hita Garcia	hand collected	NA	2012-08-06	2012-08-16	primary rainfores openng	from tree	NA	NA	Uganda
CASENT0745594	FHG00960	Cataulacus.sp.	w	NA	worker	NA	NA	OIST_LTS_1	OIST 01	NA	ANTSCAN_XS_33	33-01	https://dx.doi.org/10.35097/3nzrrs7pepk4zvw5	/mnt/LSDF/antscan/processed/5x/	NA	NA	unstained	tray_27	5x_2steps	2.44 µm	500 µm Al	3000	70	0.01 s	Cataulacus	sp.	unidentified	Cataulacus sp.	Formicidae	Myrmicinae	Crematogastrini	Smith, F., 1853	https://www.antwiki.org/wiki/Cataulacus	51224	OIST	NA	Francisco Hita Garcia	NA	fumika	F.Hita Garcia	hand collected	NA	2012-08-06	2012-08-16	primary rainfores openng	from tree	NA	NA	Uganda
CASENT0744052	lsbf_249	Centromyrmex.brachycola	w	NA	worker	NA	NA	Brazil_LTS_2	NA	NA	ANTSCAN_XS_19	19-05	https://dx.doi.org/10.35097/b9hr7xzyfyfwgkdj	/mnt/LSDF/antscan/processed/5x/	NA	NA	unstained	tray_31	5x_2steps	2.44 µm	500 µm Al	3000	70	0.01 s	Centromyrmex	brachycola	valid	Centromyrmex brachycola	Formicidae	Ponerinae	Ponerini	Mayr, 1866	https://www.antwiki.org/wiki/Centromyrmex	47384	OIST	NA	Rodrigo M. Feitosa	NA	fumika	J.L.M. Diniz	hand	NA	1971-11-09	NA	NA	NA	NA	NA	Brazil
CASENT0744053	lsbf_249	Centromyrmex.brachycola	m	NA	male	NA	NA	Brazil_LTS_2	NA	NA	ANTSCAN_XS_19	19-06	https://dx.doi.org/10.35097/xvp3mqt9k9zptjup	/mnt/LSDF/antscan/processed/5x/	NA	NA	unstained	tray_31	5x_2steps	2.44 µm	500 µm Al	3000	70	0.01 s	Centromyrmex	brachycola	valid	Centromyrmex brachycola	Formicidae	Ponerinae	Ponerini	Mayr, 1866	https://www.antwiki.org/wiki/Centromyrmex	47385	OIST	NA	Rodrigo M. Feitosa	NA	fumika	J.L.M. Diniz	hand	NA	1971-11-09	NA	NA	NA	NA	NA	Brazil
CASENT0744054	lsbf_247	Centromyrmex.brachycola	w	NA	worker	NA	NA	Brazil_LTS_2	NA	NA	ANTSCAN_XS_19	19-07	https://dx.doi.org/10.35097/32egv96vun1054z6	/mnt/LSDF/antscan/processed/5x/	NA	NA	unstained	tray_31	5x_2steps	2.44 µm	500 µm Al	3000	70	0.01 s	Centromyrmex	brachycola	valid	Centromyrmex brachycola	Formicidae	Ponerinae	Ponerini	Mayr, 1866	https://www.antwiki.org/wiki/Centromyrmex	47386	OIST	NA	Rodrigo M. Feitosa	NA	fumika	J.L.M. Diniz	hand	NA	1976-12-29	NA	NA	NA	NA	NA	Brazil
CASENT0878085	C.feae_1	Centromyrmex.feae	w	NA	worker	NA	NA	LTS_GAGA_05	GAGA Round 2 Original 1 (of 2)	0	ANTSCAN2_XS_4	GAGA-04-24	https://dx.doi.org/10.35097/cyv2fbgkfehn68pq	/mnt/LSDF/antscan/processed/GAGA_5x/	NA	NA	unstained	NA	5x	2.44 µm	2 mm pyrolytic graphite	3000	40	NA	Centromyrmex	feae	valid	Centromyrmex feae	Formicidae	Ponerinae	Ponerini	Mayr, 1866	https://www.antwiki.org/wiki/Centromyrmex	54690	OIST	NA	GAGA	NA	fumika	P. Hsu	NA	NA	2019-08-23	NA	Broadleaf forest	NA	NA	NA	Taiwan
CASENT0878086	C.feae_1	Centromyrmex.feae	w	NA	worker	NA	NA	LTS_GAGA_05	GAGA Round 2 Original 1 (of 2)	0	ANTSCAN2_XS_4	GAGA-04-25	https://dx.doi.org/10.35097/tdx0ub4j5mxtdj3v	/mnt/LSDF/antscan/processed/GAGA_5x/	NA	NA	unstained	NA	5x	2.44 µm	2 mm pyrolytic graphite	3000	40	NA	Centromyrmex	feae	valid	Centromyrmex feae	Formicidae	Ponerinae	Ponerini	Mayr, 1866	https://www.antwiki.org/wiki/Centromyrmex	54691	OIST	NA	GAGA	NA	fumika	P. Hsu	NA	NA	2019-08-23	NA	Broadleaf forest	NA	NA	NA	Taiwan
CASENT0709538	PSW18088-02	Cephalotes.atratus	W	NA	worker	NA	colony	LINKSVAYER_BP	NA	NA	ANTSCAN_XS_14	14-34	https://dx.doi.org/10.35097/etddy7rwkvtu3yj0	/mnt/LSDF/antscan/processed/5x/	NA	gaster truncated	iodine	tray_37	5x_3steps	2.44 µm	500 µm Al	3000	70	0.01 s	Cephalotes	atratus	valid	Cephalotes atratus	Formicidae	Myrmicinae	Attini	Latreille, 1802	https://www.antwiki.org/wiki/Cephalotes	51733	OIST	OIST	Timothy A. Linksvayer	NA	evropi	Phil Ward	NA	NA	2018-08-24	NA	rainforest	on low vegetation	NA	NA	French Guiana
CASENT0744036	lsbf_091	Cephalotes.atratus	w	NA	worker	NA	species	Brazil_LTS_5	NA	NA	ANTSCAN_M_1	M-27	https://dx.doi.org/10.35097/89gpu2mg2cjgqb87	/mnt/LSDF/antscan/processed/2x/	NA	head truncated	unstained	tray_52	2x_3steps	6.11 µm	500 µm Al	3000	70	0.01 s	Cephalotes	atratus	valid	Cephalotes atratus	Formicidae	Myrmicinae	Attini	Latreille, 1802	https://www.antwiki.org/wiki/Cephalotes	46079	OIST	NA	Rodrigo M. Feitosa	NA	fumika	J. Lattke, M.F.O. Martins, M. Escárraga	hand	NA	2017-12-06	2017-12-12	NA	NA	NA	NA	Brazil
CASENT0744612	lsbf_047	Cephalotes.atratus	w	NA	worker	NA	species	Brazil_LTS_6	NA	NA	ANTSCAN_S_2	S-101	https://dx.doi.org/10.35097/714pgsurm8bhj08a	/mnt/LSDF/antscan/processed/2x/	NA	NA	unstained	tray_48	2x_3steps	6.11 µm	500 µm Al	3000	70	0.01 s	Cephalotes	atratus	valid	Cephalotes atratus	Formicidae	Myrmicinae	Attini	Latreille, 1802	https://www.antwiki.org/wiki/Cephalotes	46160	OIST	NA	Rodrigo M. Feitosa	NA	fumika	G. Melo	NA	NA	2008-07-07	2008-07-16	NA	NA	NA	NA	Brazil
CASENT0744448	lsbf_096	Cephalotes.betoi	w	NA	worker	NA	NA	Brazil_LTS_1	NA	NA	ANTSCAN_XS_17	17-06	https://dx.doi.org/10.35097/kw0gxewnjt1kd301	/mnt/LSDF/antscan/processed/5x/	NA	NA	unstained	tray_20	5x	2.44 µm	500 µm Al	3000	100	0.01 s	Cephalotes	betoi	valid	Cephalotes betoi	Formicidae	Myrmicinae	Attini	Latreille, 1802	https://www.antwiki.org/wiki/Cephalotes	45746	OIST	NA	Rodrigo M. Feitosa	NA	fumika	R.M. Feitosa, G.P. Camacho, M.F.O. Martins	hand	NA	2016-03-08	2016-03-12	NA	NA	NA	NA	Brazil
CASENT0744108	lsbf_054	Cephalotes.clypeatus	w	NA	worker	NA	NA	Brazil_LTS_3	NA	NA	ANTSCAN_S_1	S-43	https://dx.doi.org/10.35097/vtjfpwp01jrn3qgu	/mnt/LSDF/antscan/processed/2x/	NA	NA	unstained	tray_44	2x_3steps	6.11 µm	500 µm Al	3000	70	0.01 s	Cephalotes	clypeatus	valid	Cephalotes clypeatus	Formicidae	Myrmicinae	Attini	Latreille, 1802	https://www.antwiki.org/wiki/Cephalotes	45926	OIST	NA	Rodrigo M. Feitosa	NA	fumika	R.M. Feitosa, G.P. Camacho, M.F.O. Martins	NA	NA	2016-03-03	2016-03-07	NA	NA	NA	NA	Brazil
CASENT0744395	lsbf_287	Cephalotes.cordatus	w	NA	worker	NA	NA	Brazil_LTS_4	NA	NA	ANTSCAN_XS_21	21-39	https://dx.doi.org/10.35097/kuad7wchsm5rdhsg	/mnt/LSDF/antscan/processed/5x/	NA	NA	unstained	tray_09	5x_2steps	2.44 µm	500 µm Al	3000	100	0.01 s	Cephalotes	cordatus	valid	Cephalotes cordatus	Formicidae	Myrmicinae	Attini	Latreille, 1802	https://www.antwiki.org/wiki/Cephalotes	45976	OIST	NA	Rodrigo M. Feitosa	NA	fumika	SEAG team	malaise	NA	2008	2012	NA	NA	NA	NA	French Guiana
CASENT0744249	lsbf_008	Cephalotes.depressus	w	soldier	worker	major	NA	Brazil_LTS_2	NA	NA	ANTSCAN_XS_18	18-27	https://dx.doi.org/10.35097/t8v9yubu75yf584f	/mnt/LSDF/antscan/processed/5x/	NA	NA	unstained	tray_28	5x_2steps	2.44 µm	500 µm Al	3000	70	0.01 s	Cephalotes	depressus	valid	Cephalotes depressus	Formicidae	Myrmicinae	Attini	Latreille, 1802	https://www.antwiki.org/wiki/Cephalotes	45819	OIST	NA	Rodrigo M. Feitosa	NA	fumika	A.M. Oliveira, R. Feitosa, J.M. Maravalha, H. Vasconcelos	pitfall	NA	2015-01-15	NA	NA	NA	NA	NA	Brazil
CASENT0744250	lsbf_008	Cephalotes.depressus	w	NA	worker	NA	NA	Brazil_LTS_2	NA	NA	ANTSCAN_XS_18	18-28	https://dx.doi.org/10.35097/9adztx3k4b0nk524	/mnt/LSDF/antscan/processed/5x/	NA	NA	unstained	tray_20	5x	2.44 µm	500 µm Al	3000	100	0.01 s	Cephalotes	depressus	valid	Cephalotes depressus	Formicidae	Myrmicinae	Attini	Latreille, 1802	https://www.antwiki.org/wiki/Cephalotes	45820	OIST	NA	Rodrigo M. Feitosa	NA	fumika	A.M. Oliveira, R. Feitosa, J.M. Maravalha, H. Vasconcelos	pitfall	NA	2015-01-15	NA	NA	NA	NA	NA	Brazil
CASENT0744566	lsbf_242	Cephalotes.depressus	w	NA	worker	NA	NA	Brazil_LTS_6	NA	NA	ANTSCAN_XS_24	24-16	https://dx.doi.org/10.35097/30t1cb78ygju2mw9	/mnt/LSDF/antscan/processed/5x/	NA	NA	unstained	tray_14	5x_2steps	2.44 µm	500 µm Al	3000	100	0.01 s	Cephalotes	depressus	valid	Cephalotes depressus	Formicidae	Myrmicinae	Attini	Latreille, 1802	https://www.antwiki.org/wiki/Cephalotes	46114	OIST	NA	Rodrigo M. Feitosa	NA	fumika	J.L.M. Diniz	hand	NA	1974-07-19	NA	NA	NA	NA	NA	Brazil
CASENT0744567	lsbf_242	Cephalotes.depressus	w	soldier	worker	major	NA	Brazil_LTS_6	NA	NA	ANTSCAN_XS_24	24-17	https://dx.doi.org/10.35097/nzk1nu62w296byf1	/mnt/LSDF/antscan/processed/5x/	NA	NA	unstained	tray_14	5x_2steps	2.44 µm	500 µm Al	3000	100	0.01 s	Cephalotes	depressus	valid	Cephalotes depressus	Formicidae	Myrmicinae	Attini	Latreille, 1802	https://www.antwiki.org/wiki/Cephalotes	46115	OIST	NA	Rodrigo M. Feitosa	NA	fumika	J.L.M. Diniz	hand	NA	1974-07-19	NA	NA	NA	NA	NA	Brazil
CASENT0744568	lsbf_242	Cephalotes.depressus	m	NA	male	NA	NA	Brazil_LTS_6	NA	NA	ANTSCAN_XS_24	24-18	https://dx.doi.org/10.35097/b9asrpu3jugc4vw1	/mnt/LSDF/antscan/processed/5x/	NA	NA	unstained	tray_29	5x_3steps	2.44 µm	500 µm Al	3000	70	0.01 s	Cephalotes	depressus	valid	Cephalotes depressus	Formicidae	Myrmicinae	Attini	Latreille, 1802	https://www.antwiki.org/wiki/Cephalotes	46116	OIST	NA	Rodrigo M. Feitosa	NA	fumika	J.L.M. Diniz	hand	NA	1974-07-19	NA	NA	NA	NA	NA	Brazil
CASENT0744569	lsbf_242	Cephalotes.depressus	aQ	NA	queen	alate	NA	Brazil_LTS_6	NA	NA	ANTSCAN_XS_24	24-19	https://dx.doi.org/10.35097/jvve4qjtktafct8v	/mnt/LSDF/antscan/processed/5x/	NA	NA	unstained	tray_29	5x_3steps	2.44 µm	500 µm Al	3000	70	0.01 s	Cephalotes	depressus	valid	Cephalotes depressus	Formicidae	Myrmicinae	Attini	Latreille, 1802	https://www.antwiki.org/wiki/Cephalotes	46117	OIST	NA	Rodrigo M. Feitosa	NA	fumika	J.L.M. Diniz	hand	NA	1974-07-19	NA	NA	NA	NA	NA	Brazil
CASENT0744396	lsbf_283	Cephalotes.duckei	w	NA	worker	NA	NA	Brazil_LTS_1	NA	NA	ANTSCAN_XS_17	17-24	https://dx.doi.org/10.35097/p7bkrtq8h94v6pdt	/mnt/LSDF/antscan/processed/5x/	NA	NA	unstained	tray_20	5x	2.44 µm	500 µm Al	3000	100	0.01 s	Cephalotes	duckei	valid	Cephalotes duckei	Formicidae	Myrmicinae	Attini	Latreille, 1802	https://www.antwiki.org/wiki/Cephalotes	45768	OIST	NA	Rodrigo M. Feitosa	NA	fumika	SEAG team	malaise	NA	2008	2012	NA	NA	NA	NA	French Guiana
CASENT0744397	lsbf_283	Cephalotes.duckei	w	soldier	worker	major	NA	Brazil_LTS_1	NA	NA	ANTSCAN_XS_17	17-25	https://dx.doi.org/10.35097/6mpskk8fkp55rq1j	/mnt/LSDF/antscan/processed/5x/	NA	only head	unstained	tray_31	5x_2steps	2.44 µm	500 µm Al	3000	70	0.01 s	Cephalotes	duckei	valid	Cephalotes duckei	Formicidae	Myrmicinae	Attini	Latreille, 1802	https://www.antwiki.org/wiki/Cephalotes	45769	OIST	NA	Rodrigo M. Feitosa	NA	fumika	SEAG team	malaise	NA	2008	2012	NA	NA	NA	NA	French Guiana
CASENT0744373	lsbf_243	Cephalotes.maculatus	w	NA	worker	NA	NA	Brazil_LTS_4	NA	NA	ANTSCAN_XS_21	21-17	https://dx.doi.org/10.35097/8kww07aj47tspfe1	/mnt/LSDF/antscan/processed/5x/	NA	NA	unstained	tray_11	5x	2.44 µm	500 µm Al	3000	100	0.01 s	Cephalotes	maculatus	valid	Cephalotes maculatus	Formicidae	Myrmicinae	Attini	Latreille, 1802	https://www.antwiki.org/wiki/Cephalotes	45954	OIST	NA	Rodrigo M. Feitosa	NA	fumika	J.L.M. Diniz	hand	NA	1974-07-07	NA	NA	NA	NA	NA	Brazil
CASENT0744374	lsbf_243	Cephalotes.maculatus	w	soldier	worker	major	NA	Brazil_LTS_4	NA	NA	ANTSCAN_XS_21	21-18	https://dx.doi.org/10.35097/egwawsys6dvn4m77	/mnt/LSDF/antscan/processed/5x/	NA	NA	unstained	tray_09	5x_2steps	2.44 µm	500 µm Al	3000	100	0.01 s	Cephalotes	maculatus	valid	Cephalotes maculatus	Formicidae	Myrmicinae	Attini	Latreille, 1802	https://www.antwiki.org/wiki/Cephalotes	45955	OIST	NA	Rodrigo M. Feitosa	NA	fumika	J.L.M. Diniz	hand	NA	1974-07-07	NA	NA	NA	NA	NA	Brazil
CASENT0744375	lsbf_243	Cephalotes.maculatus	m	NA	male	NA	NA	Brazil_LTS_4	NA	NA	ANTSCAN_XS_21	21-19	https://dx.doi.org/10.35097/px0u1d300vxt0w7a	/mnt/LSDF/antscan/processed/5x/	NA	NA	unstained	tray_09	5x_2steps	2.44 µm	500 µm Al	3000	100	0.01 s	Cephalotes	maculatus	valid	Cephalotes maculatus	Formicidae	Myrmicinae	Attini	Latreille, 1802	https://www.antwiki.org/wiki/Cephalotes	45956	OIST	NA	Rodrigo M. Feitosa	NA	fumika	J.L.M. Diniz	hand	NA	1974-07-07	NA	NA	NA	NA	NA	Brazil
CASENT0745140	FJL171002-02	Cephalotes.minutus	w	NA	worker	NA	species	LTS GAGA 02	0	GAGA 02	ANTSCAN_XS_13	13-12	https://dx.doi.org/10.35097/v2hfd25gyd89em01	/mnt/LSDF/antscan/processed/5x/	NA	NA	unstained	tray_16	5x	2.44 µm	500 µm Al	3000	100	0.01 s	Cephalotes	minutus	valid	Cephalotes minutus	Formicidae	Myrmicinae	Attini	Latreille, 1802	https://www.antwiki.org/wiki/Cephalotes	51528	OIST	USNM	Jeffrey Sosa-Calvo, Ted R. Schultz	T. Schulz	fgarcia	F. Larabee	hand collection	NA	2017-10-02	NA	NA	in twig in leaf litter	nest series	NA	Brazil
CASENT0745141	FJL171002-02	Cephalotes.minutus	w	NA	worker	NA	species	LTS GAGA 02	0	GAGA 02	ANTSCAN_XS_13	13-13	https://dx.doi.org/10.35097/86r4nwvzvanjkvvv	/mnt/LSDF/antscan/processed/5x/	NA	NA	unstained	tray_16	5x	2.44 µm	500 µm Al	3000	100	0.01 s	Cephalotes	minutus	valid	Cephalotes minutus	Formicidae	Myrmicinae	Attini	Latreille, 1802	https://www.antwiki.org/wiki/Cephalotes	51529	OIST	USNM	Jeffrey Sosa-Calvo, Ted R. Schultz	T. Schulz	fgarcia	F. Larabee	hand collection	NA	2017-10-02	NA	NA	in twig in leaf litter	nest series	NA	Brazil
CASENT0709253	PSW17423	Cephalotes.minutus	W	NA	worker	NA	colony	LINKSVAYER_BP	NA	NA	ANTSCAN_XS_14	14-33	https://dx.doi.org/10.35097/dt7av6mx4df9c1vf	/mnt/LSDF/antscan/processed/5x/	NA	NA	iodine	tray_16	5x	2.44 µm	500 µm Al	3000	100	0.01 s	Cephalotes	minutus	valid	Cephalotes minutus	Formicidae	Myrmicinae	Attini	Latreille, 1802	https://www.antwiki.org/wiki/Cephalotes	51693	OIST	OIST	Timothy A. Linksvayer	NA	evropi	Phil Ward	NA	NA	2015-07-10	NA	pasture	ex dead twig of Vernonia	NA	NA	Costa Rica
CASENT0744308	lsbf_256	Cephalotes.minutus	w	NA	worker	NA	species	Brazil_LTS_2	NA	NA	ANTSCAN_XS_18	18-11	https://dx.doi.org/10.35097/ymtg3yb31aajkg0y	/mnt/LSDF/antscan/processed/5x/	NA	NA	unstained	tray_20	5x	2.44 µm	500 µm Al	3000	100	0.01 s	Cephalotes	minutus	valid	Cephalotes minutus	Formicidae	Myrmicinae	Attini	Latreille, 1802	https://www.antwiki.org/wiki/Cephalotes	45803	OIST	NA	Rodrigo M. Feitosa	NA	fumika	J.L.M. Diniz	hand	NA	1978-04-29	NA	NA	NA	NA	NA	Brazil
CASENT0744309	lsbf_256	Cephalotes.minutus	w	NA	worker	NA	species	Brazil_LTS_2	NA	NA	ANTSCAN_XS_18	18-12	https://dx.doi.org/10.35097/306tyc6qrbmfq88a	/mnt/LSDF/antscan/processed/5x/	NA	NA	unstained	tray_31	5x_2steps	2.44 µm	500 µm Al	3000	70	0.01 s	Cephalotes	minutus	valid	Cephalotes minutus	Formicidae	Myrmicinae	Attini	Latreille, 1802	https://www.antwiki.org/wiki/Cephalotes	45804	OIST	NA	Rodrigo M. Feitosa	NA	fumika	J.L.M. Diniz	hand	NA	1978-04-29	NA	NA	NA	NA	NA	Brazil
CASENT0744310	lsbf_256	Cephalotes.minutus	w	soldier	worker	major	species	Brazil_LTS_2	NA	NA	ANTSCAN_XS_18	18-13	https://dx.doi.org/10.35097/u1n8t1ys3tmhc39r	/mnt/LSDF/antscan/processed/5x/	NA	NA	unstained	tray_31	5x_2steps	2.44 µm	500 µm Al	3000	70	0.01 s	Cephalotes	minutus	valid	Cephalotes minutus	Formicidae	Myrmicinae	Attini	Latreille, 1802	https://www.antwiki.org/wiki/Cephalotes	45805	OIST	NA	Rodrigo M. Feitosa	NA	fumika	J.L.M. Diniz	hand	NA	1978-04-29	NA	NA	NA	NA	NA	Brazil
CASENT0744464	lsbf_286	Cephalotes.pallens	w	NA	worker	NA	NA	Brazil_LTS_1	NA	NA	ANTSCAN_XS_17	17-19	https://dx.doi.org/10.35097/2knp8tep5ta53n13	/mnt/LSDF/antscan/processed/5x/	NA	NA	unstained	tray_20	5x	2.44 µm	500 µm Al	3000	100	0.01 s	Cephalotes	pallens	valid	Cephalotes pallens	Formicidae	Myrmicinae	Attini	Latreille, 1802	https://www.antwiki.org/wiki/Cephalotes	45762	OIST	NA	Rodrigo M. Feitosa	NA	fumika	SEAG team	malaise	NA	2008	2012	NA	NA	NA	NA	French Guiana
CASENT0744312	lsbf_282	Cephalotes.pinelii	w	NA	worker	NA	NA	Brazil_LTS_2	NA	NA	ANTSCAN_XS_18	18-15	https://dx.doi.org/10.35097/c1j6x25gbu77pu2z	/mnt/LSDF/antscan/processed/5x/	NA	NA	unstained	tray_20	5x	2.44 µm	500 µm Al	3000	100	0.01 s	Cephalotes	pinelii	valid	Cephalotes pinelii	Formicidae	Myrmicinae	Attini	Latreille, 1802	https://www.antwiki.org/wiki/Cephalotes	45807	OIST	NA	Rodrigo M. Feitosa	NA	fumika	SEAG team	malaise	NA	2008	2012	NA	NA	NA	NA	French Guiana
CASENT0744032	lsbf_076	Cephalotes.placidus	w	NA	worker	NA	NA	Brazil_LTS_5	NA	NA	ANTSCAN_XS_23	23-41	https://dx.doi.org/10.35097/uuptf27xzz5ujxb8	/mnt/LSDF/antscan/processed/5x/	NA	NA	unstained	tray_38	5x_2steps	2.44 µm	500 µm Al	3000	70	0.01 s	Cephalotes	placidus	valid	Cephalotes placidus	Formicidae	Myrmicinae	Attini	Latreille, 1802	https://www.antwiki.org/wiki/Cephalotes	46075	OIST	NA	Rodrigo M. Feitosa	NA	fumika	R.M. Feitosa, A.M. Oliveira, W. Franco	hand	NA	2017-07-25	2017-07-28	NA	NA	NA	NA	Brazil
CASENT0744548	lsbf_090	Cephalotes.placidus	w	NA	worker	NA	NA	Brazil_LTS_5	NA	NA	ANTSCAN_XS_24	24-05	https://dx.doi.org/10.35097/60as4huagvkjyydw	/mnt/LSDF/antscan/processed/5x/	NA	NA	unstained	tray_36	5x_3steps	2.44 µm	500 µm Al	3000	70	0.01 s	Cephalotes	placidus	valid	Cephalotes placidus	Formicidae	Myrmicinae	Attini	Latreille, 1802	https://www.antwiki.org/wiki/Cephalotes	46096	OIST	NA	Rodrigo M. Feitosa	NA	fumika	J. Lattke, M.F.O. Martins, M. Escárraga	hand	NA	2017-12-06	2017-12-12	NA	NA	NA	NA	Brazil
CASENT0744050	lsbf_001	Cephalotes.pusillus	w	NA	worker	NA	NA	Brazil_LTS_2	NA	NA	ANTSCAN_XS_19	19-03	https://dx.doi.org/10.35097/8qy77kzknrtbpudj	/mnt/LSDF/antscan/processed/5x/	NA	NA	unstained	tray_31	5x_2steps	2.44 µm	500 µm Al	3000	70	0.01 s	Cephalotes	pusillus	valid	Cephalotes pusillus	Formicidae	Myrmicinae	Attini	Latreille, 1802	https://www.antwiki.org/wiki/Cephalotes	45843	OIST	NA	Rodrigo M. Feitosa	NA	fumika	A.M. Oliveira, R. Feitosa, J.M. Maravalha, H. Vasconcelos	pitfall	NA	2015-01-15	NA	NA	NA	NA	NA	Brazil
CASENT0744051	lsbf_001	Cephalotes.pusillus	w	soldier	worker	major	NA	Brazil_LTS_2	NA	NA	ANTSCAN_XS_19	19-04	https://dx.doi.org/10.35097/6cp0mcbd94n7d05u	/mnt/LSDF/antscan/processed/5x/	NA	NA	unstained	tray_31	5x_2steps	2.44 µm	500 µm Al	3000	70	0.01 s	Cephalotes	pusillus	valid	Cephalotes pusillus	Formicidae	Myrmicinae	Attini	Latreille, 1802	https://www.antwiki.org/wiki/Cephalotes	45844	OIST	NA	Rodrigo M. Feitosa	NA	fumika	A.M. Oliveira, R. Feitosa, J.M. Maravalha, H. Vasconcelos	pitfall	NA	2015-01-15	NA	NA	NA	NA	NA	Brazil
CASENT0744206	lsbf_089	Cephalotes.pusillus	w	NA	worker	NA	NA	Brazil_LTS_3	NA	NA	ANTSCAN_XS_20	20-12	https://dx.doi.org/10.35097/ar6je9fvbnehyzbu	/mnt/LSDF/antscan/processed/5x/	NA	NA	unstained	tray_09	5x_2steps	2.44 µm	500 µm Al	3000	100	0.01 s	Cephalotes	pusillus	valid	Cephalotes pusillus	Formicidae	Myrmicinae	Attini	Latreille, 1802	https://www.antwiki.org/wiki/Cephalotes	45900	OIST	NA	Rodrigo M. Feitosa	NA	fumika	J. Lattke, M.F.O. Martins, M. Escárraga	hand	NA	2017-12-06	2017-12-12	NA	NA	NA	NA	Brazil
CASENT0744207	lsbf_089	Cephalotes.pusillus	w	NA	worker	NA	NA	Brazil_LTS_3	NA	NA	ANTSCAN_XS_20	20-13	https://dx.doi.org/10.35097/j933whwud0x1hedp	/mnt/LSDF/antscan/processed/5x/	NA	NA	unstained	tray_09	5x_2steps	2.44 µm	500 µm Al	3000	100	0.01 s	Cephalotes	pusillus	valid	Cephalotes pusillus	Formicidae	Myrmicinae	Attini	Latreille, 1802	https://www.antwiki.org/wiki/Cephalotes	45901	OIST	NA	Rodrigo M. Feitosa	NA	fumika	J. Lattke, M.F.O. Martins, M. Escárraga	hand	NA	2017-12-06	2017-12-12	NA	NA	NA	NA	Brazil
CASENT0744100	lsbf_163	Cephalotes.pusillus	w	NA	worker	NA	NA	Brazil_LTS_3	NA	NA	ANTSCAN_XS_20	20-30	https://dx.doi.org/10.35097/njqt746w1f7b00b7	/mnt/LSDF/antscan/processed/5x/	NA	NA	unstained	tray_09	5x_2steps	2.44 µm	500 µm Al	3000	100	0.01 s	Cephalotes	pusillus	valid	Cephalotes pusillus	Formicidae	Myrmicinae	Attini	Latreille, 1802	https://www.antwiki.org/wiki/Cephalotes	45918	OIST	NA	Rodrigo M. Feitosa	NA	fumika	R.M. Feitosa, G.P. Camacho, M.F.O. Martins	hand	NA	2016-03-08	2016-03-12	NA	NA	NA	NA	Brazil
CASENT0744391	lsbf_050	Cephalotes.pusillus	w	soldier	worker	major	NA	Brazil_LTS_4	NA	NA	ANTSCAN_XS_21	21-35	https://dx.doi.org/10.35097/edup614uuezrmtad	/mnt/LSDF/antscan/processed/5x/	NA	NA	unstained	tray_09	5x_2steps	2.44 µm	500 µm Al	3000	100	0.01 s	Cephalotes	pusillus	valid	Cephalotes pusillus	Formicidae	Myrmicinae	Attini	Latreille, 1802	https://www.antwiki.org/wiki/Cephalotes	45972	OIST	NA	Rodrigo M. Feitosa	NA	fumika	R.M. Feitosa, G.P. Camacho, M.F.O. Martins	NA	NA	2016-03-08	2016-03-12	NA	NA	NA	NA	Brazil
CASENT0744392	lsbf_050	Cephalotes.pusillus	w	NA	worker	NA	NA	Brazil_LTS_4	NA	NA	ANTSCAN_XS_21	21-36	https://dx.doi.org/10.35097/g5amjqzpepqhs8av	/mnt/LSDF/antscan/processed/5x/	NA	NA	unstained	tray_09	5x_2steps	2.44 µm	500 µm Al	3000	100	0.01 s	Cephalotes	pusillus	valid	Cephalotes pusillus	Formicidae	Myrmicinae	Attini	Latreille, 1802	https://www.antwiki.org/wiki/Cephalotes	45973	OIST	NA	Rodrigo M. Feitosa	NA	fumika	R.M. Feitosa, G.P. Camacho, M.F.O. Martins	NA	NA	2016-03-08	2016-03-12	NA	NA	NA	NA	Brazil
CASENT0744398	lsbf_284	Cephalotes.serraticeps	w	NA	worker	NA	NA	Brazil_LTS_1	NA	NA	ANTSCAN_XS_17	17-26	https://dx.doi.org/10.35097/evygee5c3vhuf0ds	/mnt/LSDF/antscan/processed/5x/	NA	NA	unstained	tray_28	5x_2steps	2.44 µm	500 µm Al	3000	70	0.01 s	Cephalotes	serraticeps	valid	Cephalotes serraticeps	Formicidae	Myrmicinae	Attini	Latreille, 1802	https://www.antwiki.org/wiki/Cephalotes	45770	OIST	NA	Rodrigo M. Feitosa	NA	fumika	SEAG team	malaise	NA	2008	2012	NA	NA	NA	NA	French Guiana
CASENT0744407	lsbf_285	Cephalotes.simillimus	w	soldier	worker	major	NA	Brazil_LTS_2	NA	NA	ANTSCAN_XS_17	17-34	https://dx.doi.org/10.35097/e6thttpgw4shnww8	/mnt/LSDF/antscan/processed/5x/	NA	NA	unstained	tray_20	5x	2.44 µm	500 µm Al	3000	100	0.01 s	Cephalotes	simillimus	valid	Cephalotes simillimus	Formicidae	Myrmicinae	Attini	Latreille, 1802	https://www.antwiki.org/wiki/Cephalotes	45778	OIST	NA	Rodrigo M. Feitosa	NA	fumika	SEAG team	malaise	NA	2008	2012	NA	NA	NA	NA	French Guiana
CASENT0744408	lsbf_285	Cephalotes.simillimus	w	NA	worker	NA	NA	Brazil_LTS_2	NA	NA	ANTSCAN_XS_17	17-35	https://dx.doi.org/10.35097/h2abxcuxtpqrafpx	/mnt/LSDF/antscan/processed/5x/	NA	NA	unstained	tray_20	5x	2.44 µm	500 µm Al	3000	100	0.01 s	Cephalotes	simillimus	valid	Cephalotes simillimus	Formicidae	Myrmicinae	Attini	Latreille, 1802	https://www.antwiki.org/wiki/Cephalotes	45779	OIST	NA	Rodrigo M. Feitosa	NA	fumika	SEAG team	malaise	NA	2008	2012	NA	NA	NA	NA	French Guiana
CASENT0744409	lsbf_285	Cephalotes.simillimus	w	NA	worker	NA	NA	Brazil_LTS_2	NA	NA	ANTSCAN_XS_17	17-36	https://dx.doi.org/10.35097/dmkruv3bn0r7rnrn	/mnt/LSDF/antscan/processed/5x/	NA	soft tissues badly preserved	unstained	tray_20	5x	2.44 µm	500 µm Al	3000	100	0.01 s	Cephalotes	simillimus	valid	Cephalotes simillimus	Formicidae	Myrmicinae	Attini	Latreille, 1802	https://www.antwiki.org/wiki/Cephalotes	45780	OIST	NA	Rodrigo M. Feitosa	NA	fumika	SEAG team	malaise	NA	2008	2012	NA	NA	NA	NA	French Guiana
CASENT0744158	lsbf_176	Cephalotes.spinosus	w	NA	worker	NA	NA	Brazil_LTS_1	NA	NA	ANTSCAN_XS_16	16-11	https://dx.doi.org/10.35097/r1sam13sx33sgmqc	/mnt/LSDF/antscan/processed/5x/	NA	NA	unstained	tray_39	5x_2steps	2.44 µm	500 µm Al	3000	70	0.01 s	Cephalotes	spinosus	valid	Cephalotes spinosus	Formicidae	Myrmicinae	Attini	Latreille, 1802	https://www.antwiki.org/wiki/Cephalotes	45703	OIST	NA	Rodrigo M. Feitosa	NA	fumika	R.M. Feitosa, T.S. Silva, A.C. Ferreira	hand	NA	2016-09-15	2016-09-18	NA	NA	NA	NA	Brazil
CASENT0744159	lsbf_176	Cephalotes.spinosus	w	NA	worker	NA	NA	Brazil_LTS_1	NA	NA	ANTSCAN_XS_16	16-12	https://dx.doi.org/10.35097/vkdf4dqz4jk4x7be	/mnt/LSDF/antscan/processed/5x/	NA	NA	unstained	tray_39	5x_2steps	2.44 µm	500 µm Al	3000	70	0.01 s	Cephalotes	spinosus	valid	Cephalotes spinosus	Formicidae	Myrmicinae	Attini	Latreille, 1802	https://www.antwiki.org/wiki/Cephalotes	45704	OIST	NA	Rodrigo M. Feitosa	NA	fumika	R.M. Feitosa, T.S. Silva, A.C. Ferreira	hand	NA	2016-09-15	2016-09-18	NA	NA	NA	NA	Brazil
CASENT0745076	GAGA-261	Cerapachys.sp.	w	NA	worker	NA	NA	LTS GAGA 02	0	GAGA 02	ANTSCAN_XS_11	11-44	https://dx.doi.org/10.35097/7j625mbxe0khcdkt	/mnt/LSDF/antscan/processed/5x/	NA	NA	unstained	tray_19	5x	2.44 µm	500 µm Al	3000	100	0.01 s	Cerapachys	sp.	unidentified	Cerapachys sp.	Formicidae	Dorylinae	NA	Smith, F., 1857	https://www.antwiki.org/wiki/Cerapachys	55159	OIST	NA	GAGA	NA	fumika	S. De Greef	NA	NA	2018-09-04	NA	Rainforest	NA	NA	NA	Malaysia
CASENT0745634	CL048.24	Cerapachys.sulcinodis	w	NA	worker	NA	species	OIST_LTS_2	OIST 01	NA	ANTSCAN_XS_33	33-35	https://dx.doi.org/10.35097/sg4b7g6rex0n0z4v	/mnt/LSDF/antscan/processed/5x/	NA	NA	unstained	tray_22	5x	2.44 µm	500 µm Al	3000	100	0.01 s	Cerapachys	sulcinodis	valid	Cerapachys sulcinodis	Formicidae	Dorylinae	NA	Smith, F., 1857	https://www.antwiki.org/wiki/Cerapachys	51264	OIST	NA	Francisco Hita Garcia	NA	fumika	B. Guénard, B. Blanchard, C. Liu	Random coll. Winkler sifting	NA	2013-06-13	2013-06-13	rain forest	NA	NA	NA	China
CASENT0745635	CL048.24	Cerapachys.sulcinodis	w	NA	worker	NA	species	OIST_LTS_2	OIST 01	NA	ANTSCAN_XS_33	33-36	https://dx.doi.org/10.35097/kkj4k3wbdbwq4rer	/mnt/LSDF/antscan/processed/5x/	NA	NA	unstained	tray_22	5x	2.44 µm	500 µm Al	3000	100	0.01 s	Cerapachys	sulcinodis	valid	Cerapachys sulcinodis	Formicidae	Dorylinae	NA	Smith, F., 1857	https://www.antwiki.org/wiki/Cerapachys	51265	OIST	NA	Francisco Hita Garcia	NA	fumika	B. Guénard, B. Blanchard, C. Liu	Random coll. Winkler sifting	NA	2013-06-13	2013-06-13	rain forest	NA	NA	NA	China
CASENT0877601	HR052	Cerapachys.sulcinodis	w	NA	worker	NA	species	LTS GAGA 04	GAGA 03	0w	ANTSCAN2_XS_2	GAGA-02-04	https://dx.doi.org/10.35097/gf4zc0rukykj7m28	/mnt/LSDF/antscan/processed/GAGA_5x/	NA	NA	unstained	NA	5x	2.44 µm	2 mm pyrolytic graphite	3000	40	NA	Cerapachys	sulcinodis	valid	Cerapachys sulcinodis	Formicidae	Dorylinae	NA	Smith, F., 1857	https://www.antwiki.org/wiki/Cerapachys	54336	OIST	NA	GAGA	NA	fumika	H. Ran	NA	NA	2019-09-01	NA	NA	NA	NA	NA	China
CASENT0877602	HR052	Cerapachys.sulcinodis	w	NA	worker	NA	species	LTS GAGA 04	GAGA 03	0w	ANTSCAN2_XS_2	GAGA-02-05	https://dx.doi.org/10.35097/d4nj58jfjg1mu8n4	/mnt/LSDF/antscan/processed/GAGA_5x/	NA	NA	unstained	NA	5x	2.44 µm	2 mm pyrolytic graphite	3000	40	NA	Cerapachys	sulcinodis	valid	Cerapachys sulcinodis	Formicidae	Dorylinae	NA	Smith, F., 1857	https://www.antwiki.org/wiki/Cerapachys	54337	OIST	NA	GAGA	NA	fumika	H. Ran	NA	NA	2019-09-01	NA	NA	NA	NA	NA	China
CASENT0877603	HR052	Cerapachys.sulcinodis	w	NA	worker	NA	species	LTS GAGA 04	GAGA 03	0w	ANTSCAN2_XS_2	GAGA-02-06	https://dx.doi.org/10.35097/rf7r5q8rdx193sp8	/mnt/LSDF/antscan/processed/GAGA_5x/	NA	NA	unstained	NA	5x	2.44 µm	2 mm pyrolytic graphite	3000	40	NA	Cerapachys	sulcinodis	valid	Cerapachys sulcinodis	Formicidae	Dorylinae	NA	Smith, F., 1857	https://www.antwiki.org/wiki/Cerapachys	54338	OIST	NA	GAGA	NA	fumika	H. Ran	NA	NA	2019-09-01	NA	NA	NA	NA	NA	China
CASENT0744081	antscan_macau_7	Chronoxenus.sp.	w	NA	worker	NA	NA	Macau_LTS_1	Macau_original_1	3	ANTSCAN_XS_1	01-38	https://dx.doi.org/10.35097/3e5cq17n532vpubt	/mnt/LSDF/antscan/processed/10x/	NA	NA	unstained	tray_00	10x	1.22 µm	500 µm Al	3000	100	0.01 s	Chronoxenus	sp.	unidentified	Chronoxenus sp.	Formicidae	Dolichoderinae	Bothriomyrmecini	Santschi, 1919	https://www.antwiki.org/wiki/Chronoxenus	42150	OIST	Benoit Guenard, HKU	Benoit Guenard	NA	fumika	Francois Brassard	winkler	NA	2019-04-09	NA	NA	NA	NA	NA	China
CASENT0745645	BDB020	Chronoxenus.wroughtonii	w	NA	worker	NA	NA	OIST_LTS_2	OIST 01	NA	ANTSCAN_XS_33	33-46	https://dx.doi.org/10.35097/ttgsjg2k09q6bp5r	/mnt/LSDF/antscan/processed/5x/	NA	NA	unstained	tray_15	5x	2.44 µm	500 µm Al	3000	100	0.01 s	Chronoxenus	wroughtonii	valid	Chronoxenus wroughtonii	Formicidae	Dolichoderinae	Bothriomyrmecini	Santschi, 1919	https://www.antwiki.org/wiki/Chronoxenus	51422	OIST	NA	Francisco Hita Garcia	NA	fumika	B. Guénard, B. Blanchard, C. Liu	Hand collection	NA	2013-06-07	2013-06-07	Botanical garden	NA	NA	NA	China
CASENT0745646	BDB020	Chronoxenus.wroughtonii	w	NA	worker	NA	NA	OIST_LTS_2	OIST 01	NA	ANTSCAN_XS_33	33-47	https://dx.doi.org/10.35097/gs3xewj6y9r88x41	/mnt/LSDF/antscan/processed/5x/	NA	NA	unstained	tray_15	5x	2.44 µm	500 µm Al	3000	100	0.01 s	Chronoxenus	wroughtonii	valid	Chronoxenus wroughtonii	Formicidae	Dolichoderinae	Bothriomyrmecini	Santschi, 1919	https://www.antwiki.org/wiki/Chronoxenus	51423	OIST	NA	Francisco Hita Garcia	NA	fumika	B. Guénard, B. Blanchard, C. Liu	Hand collection	NA	2013-06-07	2013-06-07	Botanical garden	NA	NA	NA	China
CASENT0745079	GAGA-273	Cladomyrma.sp.	w	minor	worker	minor	NA	LTS GAGA 02	13w	GAGA 02	ANTSCAN_XS_11	11-47	https://dx.doi.org/10.35097/rr190dv9ujmaa5te	/mnt/LSDF/antscan/processed/5x/	NA	NA	unstained	tray_19	5x	2.44 µm	500 µm Al	3000	100	0.01 s	Cladomyrma	sp.	unidentified	Cladomyrma sp.	Formicidae	Formicinae	Lasiini	Wheeler, W.M., 1920	https://www.antwiki.org/wiki/Cladomyrma	55162	OIST	NA	GAGA	NA	fumika	S. De Greef	NA	NA	2018-09-09	NA	Rainforest	NA	NA	NA	Malaysia
CASENT0745080	GAGA-273	Cladomyrma.sp.	w	minor	worker	minor	NA	LTS GAGA 02	13w	GAGA 02	ANTSCAN_XS_11	11-48	https://dx.doi.org/10.35097/ndj9rt7y3vzq679z	/mnt/LSDF/antscan/processed/5x/	NA	NA	unstained	tray_19	5x	2.44 µm	500 µm Al	3000	100	0.01 s	Cladomyrma	sp.	unidentified	Cladomyrma sp.	Formicidae	Formicinae	Lasiini	Wheeler, W.M., 1920	https://www.antwiki.org/wiki/Cladomyrma	55163	OIST	NA	GAGA	NA	fumika	S. De Greef	NA	NA	2018-09-09	NA	Rainforest	NA	NA	NA	Malaysia
CASENT0745081	GAGA-273	Cladomyrma.sp.	w	major	worker	major	NA	LTS GAGA 02	13w	GAGA 02	ANTSCAN_XS_12	12-01	https://dx.doi.org/10.35097/w95zc7psypmpm17e	/mnt/LSDF/antscan/processed/5x/	NA	NA	unstained	tray_19	5x	2.44 µm	500 µm Al	3000	100	0.01 s	Cladomyrma	sp.	unidentified	Cladomyrma sp.	Formicidae	Formicinae	Lasiini	Wheeler, W.M., 1920	https://www.antwiki.org/wiki/Cladomyrma	55164	OIST	NA	GAGA	NA	fumika	S. De Greef	NA	NA	2018-09-09	NA	Rainforest	NA	NA	NA	Malaysia
OKENT0105042	OK14448	Colobopsis.shohki	w	major	worker	major	NA	Okinawa_LTS_1	NA	NA	ANTSCAN_XS_3	03-26	https://dx.doi.org/10.35097/zee0tncc5vmy2mzc	/mnt/LSDF/antscan/processed/5x/	NA	NA	unstained	tray_40	5x_2steps	2.44 µm	500 µm Al	3000	70	0.01 s	Colobopsis	shohki	valid	Colobopsis shohki	Formicidae	Formicinae	Camponotini	Mayr, 1861	https://www.antwiki.org/wiki/Colobopsis	42536	OIST	NA	Evan P. Economo	T. Yoshida	fumika	Maehira, Kinjo	slam trap	NA	2019-11-20	2019-12-04	NA	NA	NA	NA	Japan
OKENT0105043	OK14667	Colobopsis.shohki	w	major	worker	major	NA	Okinawa_LTS_1	NA	NA	ANTSCAN_XS_3	03-27	https://dx.doi.org/10.35097/fhe5sauv271x9vxs	/mnt/LSDF/antscan/processed/5x/	NA	NA	unstained	tray_40	5x_2steps	2.44 µm	500 µm Al	3000	70	0.01 s	Colobopsis	shohki	valid	Colobopsis shohki	Formicidae	Formicinae	Camponotini	Mayr, 1861	https://www.antwiki.org/wiki/Colobopsis	44326	OIST	NA	Evan P. Economo	T. Yoshida	fumika	Yoshida, Iriyama	slam trap	NA	NA	NA	NA	NA	NA	NA	Japan
OKENT0105044	OK03633	Colobopsis.shohki	w	minor	worker	minor	NA	Okinawa_LTS_1	NA	NA	ANTSCAN_XS_3	03-28	https://dx.doi.org/10.35097/fn49gh9x7k82ctuk	/mnt/LSDF/antscan/processed/5x/	NA	NA	unstained	tray_06	5x	2.44 µm	500 µm Al	3000	100	0.01 s	Colobopsis	shohki	valid	Colobopsis shohki	Formicidae	Formicinae	Camponotini	Mayr, 1861	https://www.antwiki.org/wiki/Colobopsis	42538	OIST	NA	Evan P. Economo	T. Yoshida	fumika	Yaeyama Nature Agency	slam trap	NA	2019-10-26	2019-11-27	NA	NA	NA	NA	Japan
CASENT0877570	HR037	Colobopsis.sp.	w	minor	worker	minor	NA	LTS GAGA 03	GAGA 03	NA	ANTSCAN2_XS_1	GAGA-01-24	https://dx.doi.org/10.35097/t74ym33cs3huc2km	/mnt/LSDF/antscan/processed/GAGA_5x/	NA	NA	unstained	NA	5x	2.44 µm	2 mm pyrolytic graphite	3000	40	NA	Colobopsis	sp.	unidentified	Colobopsis sp.	Formicidae	Formicinae	Camponotini	Mayr, 1861	https://www.antwiki.org/wiki/Colobopsis	54305	OIST	NA	GAGA	NA	fumika	H. Ran	NA	NA	2019-07-21	NA	NA	NA	NA	NA	China
CASENT0877571	HR037	Colobopsis.sp.	w	major	worker	major	NA	LTS GAGA 03	GAGA 03	NA	ANTSCAN2_XS_1	GAGA-01-25	https://dx.doi.org/10.35097/h7fn7zsrk6zse106	/mnt/LSDF/antscan/processed/GAGA_5x/	NA	NA	unstained	NA	5x	2.44 µm	2 mm pyrolytic graphite	3000	40	NA	Colobopsis	sp.	unidentified	Colobopsis sp.	Formicidae	Formicinae	Camponotini	Mayr, 1861	https://www.antwiki.org/wiki/Colobopsis	54306	OIST	NA	GAGA	NA	fumika	H. Ran	NA	NA	2019-07-21	NA	NA	NA	NA	NA	China
CASENT0745211	ANTC39540	Colobopsis.truncata	w	NA	worker	NA	NA	LTS OIST 03	OIST 03	1w	ANTSCAN_XS_40	40-39	https://dx.doi.org/10.35097/z770qb0rjcv92211	/mnt/LSDF/antscan/processed/5x/	NA	NA	iodine	tray_32	5x_2steps	2.44 µm	500 µm Al	3000	70	0.01 s	Colobopsis	truncata	valid	Colobopsis truncata	Formicidae	Formicinae	Camponotini	Mayr, 1861	https://www.antwiki.org/wiki/Colobopsis	51609	OIST	FHGC	Enrico Schifani	E. Schifani	fgarcia	E. Schifani	NA	NA	2017-08-09	NA	mixed forest habitat	NA	NA	NA	Italy
CASENT0745212	ANTC39540	Colobopsis.truncata	w	NA	worker	NA	NA	LTS OIST 03	OIST 03	1w	ANTSCAN_XS_40	40-40	https://dx.doi.org/10.35097/4tczqznwwqbmjhgr	/mnt/LSDF/antscan/processed/5x/	NA	NA	iodine	tray_32	5x_2steps	2.44 µm	500 µm Al	3000	70	0.01 s	Colobopsis	truncata	valid	Colobopsis truncata	Formicidae	Formicinae	Camponotini	Mayr, 1861	https://www.antwiki.org/wiki/Colobopsis	51610	OIST	FHGC	Enrico Schifani	E. Schifani	fgarcia	E. Schifani	NA	NA	2017-08-09	NA	mixed forest habitat	NA	NA	NA	Italy
CASENT0745055	GAGA-086	Colobopsis.truncatus	w	minor	worker	minor	NA	LTS GAGA 01	1w	GAGA 01	ANTSCAN_XS_11	11-08	https://dx.doi.org/10.35097/vuc32hzjeusz85vp	/mnt/LSDF/antscan/processed/5x/	NA	NA	unstained	tray_35	5x_2steps	2.44 µm	500 µm Al	3000	70	0.01 s	Colobopsis	truncatus	invalid	Colobopsis truncata	Formicidae	Formicinae	Camponotini	Mayr, 1861	https://www.antwiki.org/wiki/Colobopsis	54905	OIST	NA	GAGA	NA	fumika	D. Grasso	NA	NA	2017-03-24	NA	Broadleaf forest	NA	NA	NA	Italy
CASENT0745056	GAGA-086	Colobopsis.truncatus	w	minor	worker	minor	NA	LTS GAGA 01	1w	GAGA 01	ANTSCAN_XS_11	11-09	https://dx.doi.org/10.35097/xdy984a0z18sveyj	/mnt/LSDF/antscan/processed/5x/	NA	NA	unstained	tray_35	5x_2steps	2.44 µm	500 µm Al	3000	70	0.01 s	Colobopsis	truncatus	invalid	Colobopsis truncata	Formicidae	Formicinae	Camponotini	Mayr, 1861	https://www.antwiki.org/wiki/Colobopsis	54906	OIST	NA	GAGA	NA	fumika	D. Grasso	NA	NA	2017-03-24	NA	Broadleaf forest	NA	NA	NA	Italy
CASENT0745057	GAGA-086	Colobopsis.truncatus	w	major	worker	major	NA	LTS GAGA 01	1w	GAGA 01	ANTSCAN_XS_11	11-10	https://dx.doi.org/10.35097/qub0ptc007rckzpd	/mnt/LSDF/antscan/processed/5x/	NA	NA	unstained	tray_35	5x_2steps	2.44 µm	500 µm Al	3000	70	0.01 s	Colobopsis	truncatus	invalid	Colobopsis truncata	Formicidae	Formicinae	Camponotini	Mayr, 1861	https://www.antwiki.org/wiki/Colobopsis	54907	OIST	NA	GAGA	NA	fumika	D. Grasso	NA	NA	2017-03-24	NA	Broadleaf forest	NA	NA	NA	Italy
CASENT0745058	GAGA-086	Colobopsis.truncatus	w	major	worker	major	NA	LTS GAGA 01	1w	GAGA 01	ANTSCAN_XS_11	11-11	https://dx.doi.org/10.35097/v84aedd3vceedsm5	/mnt/LSDF/antscan/processed/5x/	NA	NA	unstained	tray_35	5x_2steps	2.44 µm	500 µm Al	3000	70	0.01 s	Colobopsis	truncatus	invalid	Colobopsis truncata	Formicidae	Formicinae	Camponotini	Mayr, 1861	https://www.antwiki.org/wiki/Colobopsis	54908	OIST	NA	GAGA	NA	fumika	D. Grasso	NA	NA	2017-03-24	NA	Broadleaf forest	NA	NA	NA	Italy
CASENT0745059	GAGA-086	Colobopsis.truncatus	aQ	NA	queen	alate	NA	LTS GAGA 01	1w	GAGA 01	ANTSCAN_XS_11	11-12	https://dx.doi.org/10.35097/5jzdnskezgsb9v3m	/mnt/LSDF/antscan/processed/5x/	NA	NA	unstained	tray_24	5x_2steps	2.44 µm	500 µm Al	3000	70	0.01 s	Colobopsis	truncatus	invalid	Colobopsis truncata	Formicidae	Formicinae	Camponotini	Mayr, 1861	https://www.antwiki.org/wiki/Colobopsis	54909	OIST	NA	GAGA	NA	fumika	D. Grasso	NA	NA	2017-03-24	NA	Broadleaf forest	NA	NA	NA	Italy
CASENT0745060	GAGA-086	Colobopsis.truncatus	aQ	NA	queen	alate	NA	LTS GAGA 01	1w	GAGA 01	ANTSCAN_XS_11	11-13	https://dx.doi.org/10.35097/z743y0hm8egxqj9k	/mnt/LSDF/antscan/processed/5x/	NA	NA	unstained	tray_35	5x_2steps	2.44 µm	500 µm Al	3000	70	0.01 s	Colobopsis	truncatus	invalid	Colobopsis truncata	Formicidae	Formicinae	Camponotini	Mayr, 1861	https://www.antwiki.org/wiki/Colobopsis	54910	OIST	NA	GAGA	NA	fumika	D. Grasso	NA	NA	2017-03-24	NA	Broadleaf forest	NA	NA	NA	Italy
CASENT0878134	MLR40, MLA11	Colobopsis.truncatus	w	NA	worker	NA	NA	LTS_GAGA_06	GAGA Round 2 Original 2 (of 2)	0	ANTSCAN2_XS_5	GAGA-05-25	https://dx.doi.org/10.35097/j4e5tge1svx6d8gm	/mnt/LSDF/antscan/processed/GAGA_5x/	NA	NA	unstained	NA	5x	2.44 µm	2 mm pyrolytic graphite	3000	40	NA	Colobopsis	truncatus	invalid	Colobopsis truncata	Formicidae	Formicinae	Camponotini	Mayr, 1861	https://www.antwiki.org/wiki/Colobopsis	54739	OIST	NA	GAGA	NA	fumika	D. Grasso	NA	NA	2019-06-20	NA	Broadleaf forest	NA	NA	NA	Italy
CASENT0744211	lsbf_081	Crematogaster.cf.carinata	w	NA	worker	NA	NA	Brazil_LTS_3	NA	NA	ANTSCAN_XS_20	20-17	https://dx.doi.org/10.35097/fba4k82pbz497cyy	/mnt/LSDF/antscan/processed/5x/	NA	NA	unstained	tray_11	5x	2.44 µm	500 µm Al	3000	100	0.01 s	Crematogaster	cf.carinata	unidentified	Crematogaster cf.carinata	Formicidae	Myrmicinae	Crematogastrini	Lund, 1831	https://www.antwiki.org/wiki/Crematogaster	46418	OIST	NA	Rodrigo M. Feitosa	NA	fumika	R.M. Feitosa, A.M. Oliveira, W. Franco	hand	NA	2017-07-25	2017-07-28	NA	NA	NA	NA	Brazil
CASENT0744446	lsbf_080	Crematogaster.cf.crinosa	w	NA	worker	NA	NA	Brazil_LTS_1	NA	NA	ANTSCAN_XS_17	17-04	https://dx.doi.org/10.35097/s44eb8272rr8wh6n	/mnt/LSDF/antscan/processed/5x/	NA	NA	unstained	tray_20	5x	2.44 µm	500 µm Al	3000	100	0.01 s	Crematogaster	cf.crinosa	unidentified	Crematogaster cf.crinosa	Formicidae	Myrmicinae	Crematogastrini	Lund, 1831	https://www.antwiki.org/wiki/Crematogaster	46257	OIST	NA	Rodrigo M. Feitosa	NA	fumika	R.M. Feitosa, A.M. Oliveira, W. Franco	hand	NA	2017-07-25	2017-07-28	NA	NA	NA	NA	Brazil
CASENT0744377	lsbf_040	Crematogaster.cf.levior	w	NA	worker	NA	NA	Brazil_LTS_4	NA	NA	ANTSCAN_XS_21	21-21	https://dx.doi.org/10.35097/fxpf64c26wg38g94	/mnt/LSDF/antscan/processed/5x/	NA	NA	unstained	tray_09	5x_2steps	2.44 µm	500 µm Al	3000	100	0.01 s	Crematogaster	cf.levior	unidentified	Crematogaster cf.levior	Formicidae	Myrmicinae	Crematogastrini	Lund, 1831	https://www.antwiki.org/wiki/Crematogaster	46471	OIST	NA	Rodrigo M. Feitosa	NA	fumika	M. Souza	NA	NA	2015-04-03	2015-04-24	NA	NA	NA	NA	Brazil
CASENT0744453	lsbf_056	Crematogaster.crinosa	w	NA	worker	NA	NA	Brazil_LTS_1	NA	NA	ANTSCAN_XS_17	17-11	https://dx.doi.org/10.35097/8z9m6r5tnh0xxm1k	/mnt/LSDF/antscan/processed/5x/	NA	NA	unstained	tray_20	5x	2.44 µm	500 µm Al	3000	100	0.01 s	Crematogaster	crinosa	valid	Crematogaster crinosa	Formicidae	Myrmicinae	Crematogastrini	Lund, 1831	https://www.antwiki.org/wiki/Crematogaster	45751	OIST	NA	Rodrigo M. Feitosa	NA	fumika	R.M. Feitosa, G.P. Camacho, M.F.O. Martins	NA	NA	2016-03-03	2016-03-07	NA	NA	NA	NA	Brazil
CASENT0744252	lsbf_010	Crematogaster.evallans	w	NA	worker	NA	NA	Brazil_LTS_2	NA	NA	ANTSCAN_XS_18	18-30	https://dx.doi.org/10.35097/xn9a3j5b6527xrk7	/mnt/LSDF/antscan/processed/5x/	NA	NA	unstained	tray_31	5x_2steps	2.44 µm	500 µm Al	3000	70	0.01 s	Crematogaster	evallans	valid	Crematogaster evallans	Formicidae	Myrmicinae	Crematogastrini	Lund, 1831	https://www.antwiki.org/wiki/Crematogaster	45822	OIST	NA	Rodrigo M. Feitosa	NA	fumika	A.M. Oliveira, R. Feitosa, J.M. Maravalha, H. Vasconcelos	pitfall	NA	2015-01-15	NA	NA	NA	NA	NA	Brazil
CASENT0741334	PSW17980	Crematogaster.lineolata	W	NA	worker	NA	colony	LINKSVAYER_BP	NA	NA	ANTSCAN_XS_14	14-42	https://dx.doi.org/10.35097/5zdez66rn09m6360	/mnt/LSDF/antscan/processed/5x/	NA	NA	iodine	tray_17	5x	2.44 µm	500 µm Al	3000	100	0.01 s	Crematogaster	lineolata	valid	Crematogaster lineolata	Formicidae	Myrmicinae	Crematogastrini	Lund, 1831	https://www.antwiki.org/wiki/Crematogaster	51762	OIST	OIST	Timothy A. Linksvayer	NA	evropi	Phil Ward	NA	NA	2017-09-16	NA	deciduous forest	under stone	NA	NA	United States
OKENT0105306	OK05508	Crematogaster.matsumurai	w	NA	worker	NA	NA	Okinawa_LTS_4	NA	1w	ANTSCAN_XS_8	08-40	https://dx.doi.org/10.35097/6sjgjbz4j8r7wyz3	/mnt/LSDF/antscan/processed/5x/	NA	NA	unstained	tray_18	5x	2.44 µm	500 µm Al	3000	100	0.01 s	Crematogaster	matsumurai	valid	Crematogaster matsumurai	Formicidae	Myrmicinae	Crematogastrini	Lund, 1831	https://www.antwiki.org/wiki/Crematogaster	44375	OIST	NA	Evan P. Economo	M. Yoshimura	fumika	Masashi Yoshimura	Colony sampling	NA	NA	NA	NA	NA	NA	NA	Japan
OKENT0105307	OK05508	Crematogaster.matsumurai	m	NA	male	NA	NA	Okinawa_LTS_4	NA	NA	ANTSCAN_XS_8	08-41	https://dx.doi.org/10.35097/7pae52kqyb7ac2k4	/mnt/LSDF/antscan/processed/5x/	NA	NA	unstained	tray_18	5x	2.44 µm	500 µm Al	3000	100	0.01 s	Crematogaster	matsumurai	valid	Crematogaster matsumurai	Formicidae	Myrmicinae	Crematogastrini	Lund, 1831	https://www.antwiki.org/wiki/Crematogaster	44376	OIST	NA	Evan P. Economo	M. Yoshimura	fumika	Masashi Yoshimura	Colony sampling	NA	NA	NA	NA	NA	NA	NA	Japan
OKENT0105045	OK06508	Crematogaster.nawai	w	NA	worker	NA	NA	Okinawa_LTS_1	NA	NA	ANTSCAN_XS_3	03-29	https://dx.doi.org/10.35097/qufyt4jdr12umswb	/mnt/LSDF/antscan/processed/5x/	NA	NA	unstained	tray_06	5x	2.44 µm	500 µm Al	3000	100	0.01 s	Crematogaster	nawai	valid	Crematogaster nawai	Formicidae	Myrmicinae	Crematogastrini	Lund, 1831	https://www.antwiki.org/wiki/Crematogaster	42539	OIST	NA	Evan P. Economo	T. Yoshida	fumika	Inoguchi,Kuniyoshi	slam trap	NA	2017-08-23	2017-09-06	NA	NA	NA	NA	Japan
OKENT0105046	OK06508	Crematogaster.nawai	w	NA	worker	NA	NA	Okinawa_LTS_1	NA	NA	ANTSCAN_XS_3	03-30	https://dx.doi.org/10.35097/w72faht9bf10bp75	/mnt/LSDF/antscan/processed/5x/	NA	NA	unstained	tray_06	5x	2.44 µm	500 µm Al	3000	100	0.01 s	Crematogaster	nawai	valid	Crematogaster nawai	Formicidae	Myrmicinae	Crematogastrini	Lund, 1831	https://www.antwiki.org/wiki/Crematogaster	42540	OIST	NA	Evan P. Economo	T. Yoshida	fumika	Inoguchi,Kuniyoshi	slam trap	NA	2017-08-23	2017-09-06	NA	NA	NA	NA	Japan
CASENT0709291	NA	Crematogaster.pinicola	W	NA	worker	NA	colony	LINKSVAYER_BP	NA	NA	ANTSCAN_XS_14	14-41	https://dx.doi.org/10.35097/hwsd5tm1jdprxzd1	/mnt/LSDF/antscan/processed/5x/	NA	NA	iodine	tray_39	5x_2steps	2.44 µm	500 µm Al	3000	70	0.01 s	Crematogaster	pinicola	valid	Crematogaster pinicola	Formicidae	Myrmicinae	Crematogastrini	Lund, 1831	https://www.antwiki.org/wiki/Crematogaster	51723	OIST	OIST	Timothy A. Linksvayer	NA	evropi	Timothy A. Linksvayer	NA	NA	NA	NA	NA	NA	NA	NA	NA
CASENT0744484	a05_t3_p14_m06	Crematogaster.pygmaea	w	NA	worker	NA	NA	Brazil_LTS_4	NA	NA	ANTSCAN_XS_21	21-05	https://dx.doi.org/10.35097/ebb9bqq71nzvwjnp	/mnt/LSDF/antscan/processed/5x/	NA	NA	unstained	tray_11	5x	2.44 µm	500 µm Al	3000	100	0.01 s	Crematogaster	pygmaea	valid	Crematogaster pygmaea	Formicidae	Myrmicinae	Crematogastrini	Lund, 1831	https://www.antwiki.org/wiki/Crematogaster	45942	OIST	NA	Rodrigo M. Feitosa	NA	fumika	R.M. Feitosa, G.P. Camacho, M.F.O. Martins	pitfall	NA	2016-03-08	2016-03-12	NA	NA	NA	NA	Brazil
CASENT0744531	antscan_macau_8	Crematogaster.quadriruga	w	NA	worker	NA	NA	Macau_LTS_1	Macau_original_1	3	ANTSCAN_XS_1	01-16	https://dx.doi.org/10.35097/r8xeg6vz7nhkuzns	/mnt/LSDF/antscan/processed/5x/	NA	soft tissues badly preserved	unstained	tray_06	5x	2.44 µm	500 µm Al	3000	100	0.01 s	Crematogaster	quadriruga	valid	Crematogaster quadriruga	Formicidae	Myrmicinae	Crematogastrini	Lund, 1831	https://www.antwiki.org/wiki/Crematogaster	42130	OIST	Benoit Guenard, HKU	Benoit Guenard	NA	fumika	Francois Brassard	ground_bait	NA	2019-06-05	NA	NA	NA	NA	NA	China
CASENT0744808	EXB2018-022	Crematogaster.rectinota	w	NA	worker	NA	NA	Africa_LTS_2	AFRC_01	NA	ANTSCAN_XS_37	37-16	https://dx.doi.org/10.35097/h880us0q0svtn8rw	/mnt/LSDF/antscan/processed/5x/	NA	NA	unstained	tray_25	5x	2.44 µm	500 µm Al	3000	70	0.01 s	Crematogaster	rectinota	valid	Crematogaster rectinota	Formicidae	Myrmicinae	Crematogastrini	Lund, 1831	https://www.antwiki.org/wiki/Crematogaster	49951	OIST	NA	Peter G. Hawkes	NA	fumika	P.G. Hawkes	Hand collected	NA	2018-02-06	NA	Grassland	Under rock	NA	NA	South Africa
CASENT0744809	EXB2018-022	Crematogaster.rectinota	Q	NA	queen	NA	NA	Africa_LTS_2	AFRC_01	NA	ANTSCAN_XS_37	37-17	https://dx.doi.org/10.35097/2xweemj1seqwyqyc	/mnt/LSDF/antscan/processed/5x/	NA	NA	unstained	tray_29	5x_3steps	2.44 µm	500 µm Al	3000	70	0.01 s	Crematogaster	rectinota	valid	Crematogaster rectinota	Formicidae	Myrmicinae	Crematogastrini	Lund, 1831	https://www.antwiki.org/wiki/Crematogaster	49952	OIST	NA	Peter G. Hawkes	NA	fumika	P.G. Hawkes	Hand collected	NA	2018-02-06	NA	Grassland	Under rock	NA	NA	South Africa
CASENT0744538	antscan_macau_9	Crematogaster.rogenhoferi	w	NA	worker	NA	NA	Macau_LTS_1	Macau_original_1	3	ANTSCAN_XS_1	01-25	https://dx.doi.org/10.35097/3r81qex0hptxfrp2	/mnt/LSDF/antscan/processed/5x/	NA	NA	unstained	tray_06	5x	2.44 µm	500 µm Al	3000	100	0.01 s	Crematogaster	rogenhoferi	valid	Crematogaster rogenhoferi	Formicidae	Myrmicinae	Crematogastrini	Lund, 1831	https://www.antwiki.org/wiki/Crematogaster	42137	OIST	Benoit Guenard, HKU	Benoit Guenard	NA	fumika	Francois Brassard	arboreal_bait	NA	2019-08-08	NA	NA	NA	NA	NA	China
CASENT0741249	NA	Crematogaster.sp.	W	NA	worker	NA	NA	LINKSVAYER_BP	NA	NA	ANTSCAN_XS_15	15-16	https://dx.doi.org/10.35097/3shzv9khhbtf4muk	/mnt/LSDF/antscan/processed/5x/	NA	NA	iodine	tray_17	5x	2.44 µm	500 µm Al	3000	100	0.01 s	Crematogaster	sp.	unidentified	Crematogaster sp.	Formicidae	Myrmicinae	Crematogastrini	Lund, 1831	https://www.antwiki.org/wiki/Crematogaster	51743	OIST	OIST	Timothy A. Linksvayer	NA	evropi	Timothy A. Linksvayer	NA	NA	NA	NA	NA	NA	NA	NA	NA
CASENT0744445	lsbf_051	Crematogaster.sp.	w	NA	worker	NA	NA	Brazil_LTS_1	NA	NA	ANTSCAN_XS_17	17-03	https://dx.doi.org/10.35097/xbyy3v0g3rh7d9jt	/mnt/LSDF/antscan/processed/5x/	NA	NA	unstained	tray_20	5x	2.44 µm	500 µm Al	3000	100	0.01 s	Crematogaster	sp.	unidentified	Crematogaster sp.	Formicidae	Myrmicinae	Crematogastrini	Lund, 1831	https://www.antwiki.org/wiki/Crematogaster	45743	OIST	NA	Rodrigo M. Feitosa	NA	fumika	R.M. Feitosa, G.P. Camacho, M.F.O. Martins	NA	NA	2016-03-08	2016-03-12	NA	NA	NA	NA	Brazil
CASENT0744261	lsbf_002	Crematogaster.sp.	w	NA	worker	NA	NA	Brazil_LTS_2	NA	NA	ANTSCAN_XS_18	18-39	https://dx.doi.org/10.35097/4dax899kvz8e0r9n	/mnt/LSDF/antscan/processed/5x/	NA	NA	unstained	tray_20	5x	2.44 µm	500 µm Al	3000	100	0.01 s	Crematogaster	sp.	unidentified	Crematogaster sp.	Formicidae	Myrmicinae	Crematogastrini	Lund, 1831	https://www.antwiki.org/wiki/Crematogaster	45831	OIST	NA	Rodrigo M. Feitosa	NA	fumika	A.M. Oliveira, R. Feitosa, J.M. Maravalha, H. Vasconcelos	pitfall	NA	2015-01-15	NA	NA	NA	NA	NA	Brazil
CASENT0744009	lsbf_052	Crematogaster.sp.	w	NA	worker	NA	NA	Brazil_LTS_5	NA	NA	ANTSCAN_XS_23	23-19	https://dx.doi.org/10.35097/dwmmfh9cfee68r23	/mnt/LSDF/antscan/processed/5x/	NA	NA	unstained	tray_12	5x	2.44 µm	500 µm Al	3000	100	0.01 s	Crematogaster	sp.	unidentified	Crematogaster sp.	Formicidae	Myrmicinae	Crematogastrini	Lund, 1831	https://www.antwiki.org/wiki/Crematogaster	46052	OIST	NA	Rodrigo M. Feitosa	NA	fumika	R.M. Feitosa, G.P. Camacho, M.F.O. Martins	NA	NA	2016-03-08	2016-03-12	NA	NA	NA	NA	Brazil
CASENT0744804	EXB2018-063	Crematogaster.sp.	w	NA	worker	NA	NA	Africa_LTS_2	AFRC_01	NA	ANTSCAN_XS_37	37-12	https://dx.doi.org/10.35097/qessmdv5980vsqe3	/mnt/LSDF/antscan/processed/5x/	NA	NA	unstained	tray_32	5x_2steps	2.44 µm	500 µm Al	3000	70	0.01 s	Crematogaster	sp.	unidentified	Crematogaster sp.	Formicidae	Myrmicinae	Crematogastrini	Lund, 1831	https://www.antwiki.org/wiki/Crematogaster	49947	OIST	NA	Peter G. Hawkes	NA	fumika	P.G. Hawkes, J. Fisher	hand collected	NA	2018-11-21	NA	grassland	NA	NA	NA	South Africa
CASENT0744805	EXB2018-063	Crematogaster.sp.	w	maj	worker	major	NA	Africa_LTS_2	AFRC_01	NA	ANTSCAN_XS_37	37-13	https://dx.doi.org/10.35097/dyyqammyb6zt6g56	/mnt/LSDF/antscan/processed/5x/	NA	NA	unstained	tray_32	5x_2steps	2.44 µm	500 µm Al	3000	70	0.01 s	Crematogaster	sp.	unidentified	Crematogaster sp.	Formicidae	Myrmicinae	Crematogastrini	Lund, 1831	https://www.antwiki.org/wiki/Crematogaster	49948	OIST	NA	Peter G. Hawkes	NA	fumika	P.G. Hawkes, J. Fisher	hand collected	NA	2018-11-21	NA	grassland	NA	NA	NA	South Africa
CASENT0744806	EXB2018-063	Crematogaster.sp.	Q	NA	queen	NA	NA	Africa_LTS_2	AFRC_01	NA	ANTSCAN_XS_37	37-14	https://dx.doi.org/10.35097/mgbru3h9csdb5dmm	/mnt/LSDF/antscan/processed/5x/	NA	NA	unstained	tray_29	5x_3steps	2.44 µm	500 µm Al	3000	70	0.01 s	Crematogaster	sp.	unidentified	Crematogaster sp.	Formicidae	Myrmicinae	Crematogastrini	Lund, 1831	https://www.antwiki.org/wiki/Crematogaster	49949	OIST	NA	Peter G. Hawkes	NA	fumika	P.G. Hawkes, J. Fisher	hand collected	NA	2018-11-21	NA	grassland	NA	NA	NA	South Africa
CASENT0744807	EXB2018-063	Crematogaster.sp.	m	NA	male	NA	NA	Africa_LTS_2	AFRC_01	NA	ANTSCAN_XS_37	37-15	https://dx.doi.org/10.35097/vshjdk5a0hdygr7f	/mnt/LSDF/antscan/processed/5x/	NA	head truncated	unstained	tray_32	5x_2steps	2.44 µm	500 µm Al	3000	70	0.01 s	Crematogaster	sp.	unidentified	Crematogaster sp.	Formicidae	Myrmicinae	Crematogastrini	Lund, 1831	https://www.antwiki.org/wiki/Crematogaster	49950	OIST	NA	Peter G. Hawkes	NA	fumika	P.G. Hawkes, J. Fisher	hand collected	NA	2018-11-21	NA	grassland	NA	NA	NA	South Africa
CASENT0877555	HR016	Crematogaster.sp.	w	NA	worker	NA	NA	LTS GAGA 03	GAGA 03	3w	ANTSCAN2_XS_1	GAGA-01-09	https://dx.doi.org/10.35097/tqdwcv6gkn8va749	/mnt/LSDF/antscan/processed/GAGA_5x/	NA	NA	unstained	NA	5x	2.44 µm	2 mm pyrolytic graphite	3000	40	NA	Crematogaster	sp.	unidentified	Crematogaster sp.	Formicidae	Myrmicinae	Crematogastrini	Lund, 1831	https://www.antwiki.org/wiki/Crematogaster	54273	OIST	NA	GAGA	NA	fumika	H. Ran	NA	NA	2019-04-22	NA	NA	NA	NA	NA	China
CASENT0877556	HR016	Crematogaster.sp.	w	NA	worker	NA	NA	LTS GAGA 03	GAGA 03	3w	ANTSCAN2_XS_1	GAGA-01-10	https://dx.doi.org/10.35097/dtnj905h4ef63km6	/mnt/LSDF/antscan/processed/GAGA_5x/	NA	NA	unstained	NA	5x	2.44 µm	2 mm pyrolytic graphite	3000	40	NA	Crematogaster	sp.	unidentified	Crematogaster sp.	Formicidae	Myrmicinae	Crematogastrini	Lund, 1831	https://www.antwiki.org/wiki/Crematogaster	54274	OIST	NA	GAGA	NA	fumika	H. Ran	NA	NA	2019-04-22	NA	NA	NA	NA	NA	China
CASENT0877557	HR016	Crematogaster.sp.	w	NA	worker	NA	NA	LTS GAGA 03	GAGA 03	3w	ANTSCAN2_XS_1	GAGA-01-11	https://dx.doi.org/10.35097/x0br3j552nwvfgkd	/mnt/LSDF/antscan/processed/GAGA_5x/	NA	NA	unstained	NA	5x	2.44 µm	2 mm pyrolytic graphite	3000	40	NA	Crematogaster	sp.	unidentified	Crematogaster sp.	Formicidae	Myrmicinae	Crematogastrini	Lund, 1831	https://www.antwiki.org/wiki/Crematogaster	54275	OIST	NA	GAGA	NA	fumika	H. Ran	NA	NA	2019-04-22	NA	NA	NA	NA	NA	China
CASENT0744210	lsbf_173	Crematogaster.stollii	w	NA	worker	NA	NA	Brazil_LTS_3	NA	NA	ANTSCAN_XS_20	20-16	https://dx.doi.org/10.35097/csjv463gv6807v05	/mnt/LSDF/antscan/processed/5x/	NA	NA	unstained	tray_22	5x	2.44 µm	500 µm Al	3000	100	0.01 s	Crematogaster	stollii	valid	Crematogaster stollii	Formicidae	Myrmicinae	Crematogastrini	Lund, 1831	https://www.antwiki.org/wiki/Crematogaster	45904	OIST	NA	Rodrigo M. Feitosa	NA	fumika	R.M. Feitosa, T.S. Silva, A.C. Ferreira	winkler	NA	2016-09-15	2016-09-18	NA	NA	NA	NA	Brazil
OKENT0105308	OK05509	Crematogaster.suehiro	w	NA	worker	NA	NA	Okinawa_LTS_4	NA	NA	ANTSCAN_XS_8	08-42	https://dx.doi.org/10.35097/e3r3p43pe5r9ct27	/mnt/LSDF/antscan/processed/5x/	NA	NA	unstained	tray_18	5x	2.44 µm	500 µm Al	3000	100	0.01 s	Crematogaster	suehiro	valid	Crematogaster suehiro	Formicidae	Myrmicinae	Crematogastrini	Lund, 1831	https://www.antwiki.org/wiki/Crematogaster	44377	OIST	NA	Evan P. Economo	M. Yoshimura	fumika	Masashi Yoshimura	Colony sampling	NA	NA	NA	NA	NA	NA	NA	Japan
OKENT0105309	OK05509	Crematogaster.suehiro	w	NA	worker	NA	NA	Okinawa_LTS_4	NA	NA	ANTSCAN_XS_8	08-43	https://dx.doi.org/10.35097/s8ak1v7tq9qxshbs	/mnt/LSDF/antscan/processed/5x/	NA	NA	unstained	tray_18	5x	2.44 µm	500 µm Al	3000	100	0.01 s	Crematogaster	suehiro	valid	Crematogaster suehiro	Formicidae	Myrmicinae	Crematogastrini	Lund, 1831	https://www.antwiki.org/wiki/Crematogaster	44378	OIST	NA	Evan P. Economo	M. Yoshimura	fumika	Masashi Yoshimura	Colony sampling	NA	NA	NA	NA	NA	NA	NA	Japan
OKENT0105310	OK05509	Crematogaster.suehiro	m	NA	male	NA	NA	Okinawa_LTS_4	NA	NA	ANTSCAN_XS_8	08-44	https://dx.doi.org/10.35097/x5qpdb8trf5qvub3	/mnt/LSDF/antscan/processed/5x/	NA	NA	unstained	tray_18	5x	2.44 µm	500 µm Al	3000	100	0.01 s	Crematogaster	suehiro	valid	Crematogaster suehiro	Formicidae	Myrmicinae	Crematogastrini	Lund, 1831	https://www.antwiki.org/wiki/Crematogaster	44379	OIST	NA	Evan P. Economo	M. Yoshimura	fumika	Masashi Yoshimura	Colony sampling	NA	NA	NA	NA	NA	NA	NA	Japan
OKENT0105412	OK05539	Crematogaster.teranishii	aQ	NA	queen	alate	NA	Okinawa_LTS_6	NA	NA	ANTSCAN_XS_26	26-37	https://dx.doi.org/10.35097/g7nvg3sasc85h4ux	/mnt/LSDF/antscan/processed/5x/	NA	NA	unstained	tray_14	5x_2steps	2.44 µm	500 µm Al	3000	100	0.01 s	Crematogaster	teranishii	valid	Crematogaster teranishii	Formicidae	Myrmicinae	Crematogastrini	Lund, 1831	https://www.antwiki.org/wiki/Crematogaster	44481	OIST	NA	Evan P. Economo	M. Yoshimura	fumika	Masashi Yoshimura	Colony sampling	NA	NA	NA	NA	NA	NA	NA	Japan
OKENT0105413	OK05539	Crematogaster.teranishii	w	NA	worker	NA	NA	Okinawa_LTS_6	NA	NA	ANTSCAN_XS_26	26-38	https://dx.doi.org/10.35097/yhhj1qv3ndvdbz00	/mnt/LSDF/antscan/processed/5x/	NA	NA	unstained	tray_13	5x	2.44 µm	500 µm Al	3000	100	0.01 s	Crematogaster	teranishii	valid	Crematogaster teranishii	Formicidae	Myrmicinae	Crematogastrini	Lund, 1831	https://www.antwiki.org/wiki/Crematogaster	44482	OIST	NA	Evan P. Economo	M. Yoshimura	fumika	Masashi Yoshimura	Colony sampling	NA	NA	NA	NA	NA	NA	NA	Japan
OKENT0105414	OK05539	Crematogaster.teranishii	w	NA	worker	NA	NA	Okinawa_LTS_6	NA	NA	ANTSCAN_XS_26	26-39	https://dx.doi.org/10.35097/bxxfs8bgu6fz21hf	/mnt/LSDF/antscan/processed/5x/	NA	NA	unstained	tray_12	5x	2.44 µm	500 µm Al	3000	100	0.01 s	Crematogaster	teranishii	valid	Crematogaster teranishii	Formicidae	Myrmicinae	Crematogastrini	Lund, 1831	https://www.antwiki.org/wiki/Crematogaster	44483	OIST	NA	Evan P. Economo	M. Yoshimura	fumika	Masashi Yoshimura	Colony sampling	NA	NA	NA	NA	NA	NA	NA	Japan
OKENT0105415	OK05539	Crematogaster.teranishii	m	NA	male	NA	NA	Okinawa_LTS_6	NA	NA	ANTSCAN_XS_26	26-40	https://dx.doi.org/10.35097/9yhyh84t6gf9p38p	/mnt/LSDF/antscan/processed/5x/	NA	NA	unstained	tray_14	5x_2steps	2.44 µm	500 µm Al	3000	100	0.01 s	Crematogaster	teranishii	valid	Crematogaster teranishii	Formicidae	Myrmicinae	Crematogastrini	Lund, 1831	https://www.antwiki.org/wiki/Crematogaster	44484	OIST	NA	Evan P. Economo	M. Yoshimura	fumika	Masashi Yoshimura	Colony sampling	NA	NA	NA	NA	NA	NA	NA	Japan
OKENT0105047	OK06275	Crematogaster.vagula	Intercaste	NA	worker	intercaste	NA	Okinawa_LTS_1	NA	NA	ANTSCAN_XS_3	03-31	https://dx.doi.org/10.35097/gd6dnbakq5xwzm2k	/mnt/LSDF/antscan/processed/5x/	NA	NA	unstained	tray_06	5x	2.44 µm	500 µm Al	3000	100	0.01 s	Crematogaster	vagula	valid	Crematogaster vagula	Formicidae	Myrmicinae	Crematogastrini	Lund, 1831	https://www.antwiki.org/wiki/Crematogaster	42541	OIST	NA	Evan P. Economo	T. Yoshida	fumika	Tamaki,Inoguchi	slam trap	NA	2017-07-19	2017-08-02	NA	NA	NA	NA	Japan
OKENT0105048	OK00014	Crematogaster.vagula	w	NA	worker	NA	NA	Okinawa_LTS_1	NA	NA	ANTSCAN_XS_3	03-32	https://dx.doi.org/10.35097/17xpwexqr5gnq9we	/mnt/LSDF/antscan/processed/5x/	NA	NA	unstained	tray_06	5x	2.44 µm	500 µm Al	3000	100	0.01 s	Crematogaster	vagula	valid	Crematogaster vagula	Formicidae	Myrmicinae	Crematogastrini	Lund, 1831	https://www.antwiki.org/wiki/Crematogaster	42542	OIST	NA	Evan P. Economo	G. Fischer	fumika	Yoshimura, Ogasawara	slam trap	NA	2015-06-17	2015-07-01	NA	NA	NA	NA	Japan
OKENT0105049	OK00014	Crematogaster.vagula	w	NA	worker	NA	NA	Okinawa_LTS_1	NA	NA	ANTSCAN_XS_3	03-33	https://dx.doi.org/10.35097/fd36yxfgnzepmtn3	/mnt/LSDF/antscan/processed/5x/	NA	NA	unstained	tray_06	5x	2.44 µm	500 µm Al	3000	100	0.01 s	Crematogaster	vagula	valid	Crematogaster vagula	Formicidae	Myrmicinae	Crematogastrini	Lund, 1831	https://www.antwiki.org/wiki/Crematogaster	42543	OIST	NA	Evan P. Economo	G. Fischer	fumika	Yoshimura, Ogasawara	slam trap	NA	2015-06-17	2015-07-01	NA	NA	NA	NA	Japan
CASENT0744936	CDM2010-A-2	Cryptopone.hartwigi	w	NA	worker	NA	NA	Africa_LTS_4	AFRC_02	NA	ANTSCAN_XS_28	28-11	https://dx.doi.org/10.35097/3fz5b2y69z3x4bc9	/mnt/LSDF/antscan/processed/5x/	NA	NA	unstained	tray_13	5x	2.44 µm	500 µm Al	3000	100	0.01 s	Cryptopone	hartwigi	obsolete combination	Fisheropone hartwigi	Formicidae	Ponerinae	Ponerini	Emery, 1893	https://www.antwiki.org/wiki/Cryptopone	50079	OIST	NA	Peter G. Hawkes	NA	fumika	P.G. Hawkes, J. Fisher, D. Toussaint, D. Mellet	Winkler	NA	2010-03-16	NA	Rand Highveld Grassland	NA	NA	NA	South Africa
CASENT0744937	CDM2010-A-2	Cryptopone.hartwigi	w	NA	worker	NA	NA	Africa_LTS_4	AFRC_02	NA	ANTSCAN_XS_28	28-12	https://dx.doi.org/10.35097/4rh9qggdb6cdwxuw	/mnt/LSDF/antscan/processed/5x/	NA	NA	unstained	tray_13	5x	2.44 µm	500 µm Al	3000	100	0.01 s	Cryptopone	hartwigi	obsolete combination	Fisheropone hartwigi	Formicidae	Ponerinae	Ponerini	Emery, 1893	https://www.antwiki.org/wiki/Cryptopone	50080	OIST	NA	Peter G. Hawkes	NA	fumika	P.G. Hawkes, J. Fisher, D. Toussaint, D. Mellet	Winkler	NA	2010-03-16	NA	Rand Highveld Grassland	NA	NA	NA	South Africa
OKENT0105050	OK00716	Cryptopone.okm01	m	NA	male	NA	NA	Okinawa_LTS_1	NA	NA	ANTSCAN_XS_3	03-34	https://dx.doi.org/10.35097/32v81d6329dz92js	/mnt/LSDF/antscan/processed/5x/	NA	cotton	unstained	tray_06	5x	2.44 µm	500 µm Al	3000	100	0.01 s	Cryptopone	okm01	unidentified	Cryptopone okm01	Formicidae	Ponerinae	Ponerini	Emery, 1893	https://www.antwiki.org/wiki/Cryptopone	42544	OIST	NA	Evan P. Economo	S. Iriyama & T. Yoshida	fumika	Kitamura	slam trap	NA	2016-09-02	2016-09-16	NA	NA	NA	NA	Japan
CASENT0743770	ANTC39510	Cryptopone.sauteri	Q	NA	queen	NA	NA	Korea_LTS_1	Korea_original_1	1 w	ANTSCAN_XS_1	01-47	https://dx.doi.org/10.35097/sc8njptv56r9q00p	/mnt/LSDF/antscan/processed/5x/	NA	NA	unstained	tray_06	5x	2.44 µm	500 µm Al	3000	100	0.01 s	Cryptopone	sauteri	valid	Cryptopone sauteri	Formicidae	Ponerinae	Ponerini	Emery, 1893	https://www.antwiki.org/wiki/Cryptopone	42201	OIST	Yoon Seon-Woo	Yoon Seon-Woo	NA	fumika	Yoon Seon-Woo	NA	NA	2017-09-15	NA	NA	NA	NA	NA	South Korea
CASENT0743771	ANTC39510	Cryptopone.sauteri	w	NA	worker	NA	NA	Korea_LTS_1	Korea_original_1	1 w	ANTSCAN_XS_1	01-48	https://dx.doi.org/10.35097/c2w6ymxw5vj4qac7	/mnt/LSDF/antscan/processed/5x/	NA	NA	unstained	tray_06	5x	2.44 µm	500 µm Al	3000	100	0.01 s	Cryptopone	sauteri	valid	Cryptopone sauteri	Formicidae	Ponerinae	Ponerini	Emery, 1893	https://www.antwiki.org/wiki/Cryptopone	42202	OIST	Yoon Seon-Woo	Yoon Seon-Woo	NA	fumika	Yoon Seon-Woo	NA	NA	2017-09-15	NA	NA	NA	NA	NA	South Korea
OKENT0105280	OK05499	Cryptopone.sauteri	aQ	NA	queen	alate	NA	Okinawa_LTS_4	NA	NA	ANTSCAN_XS_8	08-22	https://dx.doi.org/10.35097/c019bnu4kxgqppq5	/mnt/LSDF/antscan/processed/5x/	NA	cotton	unstained	tray_42	5x_2steps	2.44 µm	500 µm Al	3000	70	0.01 s	Cryptopone	sauteri	valid	Cryptopone sauteri	Formicidae	Ponerinae	Ponerini	Emery, 1893	https://www.antwiki.org/wiki/Cryptopone	44349	OIST	NA	Evan P. Economo	M. Yoshimura	fumika	Masashi Yoshimura	Colony sampling	NA	NA	NA	NA	NA	NA	NA	Japan
OKENT0105281	OK05499	Cryptopone.sauteri	w	NA	worker	NA	NA	Okinawa_LTS_4	NA	NA	ANTSCAN_XS_8	08-23	https://dx.doi.org/10.35097/4kuk4z16h8fep9af	/mnt/LSDF/antscan/processed/5x/	NA	NA	unstained	tray_18	5x	2.44 µm	500 µm Al	3000	100	0.01 s	Cryptopone	sauteri	valid	Cryptopone sauteri	Formicidae	Ponerinae	Ponerini	Emery, 1893	https://www.antwiki.org/wiki/Cryptopone	44350	OIST	NA	Evan P. Economo	M. Yoshimura	fumika	Masashi Yoshimura	Colony sampling	NA	NA	NA	NA	NA	NA	NA	Japan
OKENT0105282	OK05499	Cryptopone.sauteri	m	NA	male	NA	NA	Okinawa_LTS_4	NA	NA	ANTSCAN_XS_8	08-24	https://dx.doi.org/10.35097/a9794drjcurk8qx0	/mnt/LSDF/antscan/processed/5x/	NA	NA	unstained	tray_42	5x_2steps	2.44 µm	500 µm Al	3000	70	0.01 s	Cryptopone	sauteri	valid	Cryptopone sauteri	Formicidae	Ponerinae	Ponerini	Emery, 1893	https://www.antwiki.org/wiki/Cryptopone	44351	OIST	NA	Evan P. Economo	M. Yoshimura	fumika	Masashi Yoshimura	Colony sampling	NA	NA	NA	NA	NA	NA	NA	Japan
OKENT0105051	OK01900	Cryptopone.tengu	Q	NA	queen	NA	NA	Okinawa_LTS_1	NA	NA	ANTSCAN_XS_3	03-35	https://dx.doi.org/10.35097/rszm8mketb30ju1t	/mnt/LSDF/antscan/processed/5x/	NA	NA	unstained	tray_06	5x	2.44 µm	500 µm Al	3000	100	0.01 s	Cryptopone	tengu	valid	Cryptopone tengu	Formicidae	Ponerinae	Ponerini	Emery, 1893	https://www.antwiki.org/wiki/Cryptopone	42545	OIST	NA	Evan P. Economo	S. Iriyama & T. Yoshida	fumika	Tamaki, Maehira	slam trap	NA	2016-07-08	2016-07-22	NA	NA	NA	NA	Japan
OKENT0105052	OK01896	Cryptopone.tengu	w	NA	worker	NA	NA	Okinawa_LTS_1	NA	NA	ANTSCAN_XS_3	03-36	https://dx.doi.org/10.35097/05mmdp38dezb50tp	/mnt/LSDF/antscan/processed/5x/	NA	NA	unstained	tray_06	5x	2.44 µm	500 µm Al	3000	100	0.01 s	Cryptopone	tengu	valid	Cryptopone tengu	Formicidae	Ponerinae	Ponerini	Emery, 1893	https://www.antwiki.org/wiki/Cryptopone	42546	OIST	NA	Evan P. Economo	G. Fischer	fumika	Tamaki, Maehira	slam trap	NA	2016-07-08	2016-07-22	NA	NA	NA	NA	Japan
OKENT0105053	OK01896	Cryptopone.tengu	w	NA	worker	NA	NA	Okinawa_LTS_1	NA	NA	ANTSCAN_XS_3	03-37	https://dx.doi.org/10.35097/regbeh2hgd630rvg	/mnt/LSDF/antscan/processed/5x/	NA	NA	unstained	tray_06	5x	2.44 µm	500 µm Al	3000	100	0.01 s	Cryptopone	tengu	valid	Cryptopone tengu	Formicidae	Ponerinae	Ponerini	Emery, 1893	https://www.antwiki.org/wiki/Cryptopone	42547	OIST	NA	Evan P. Economo	G. Fischer	fumika	Tamaki, Maehira	slam trap	NA	2016-07-08	2016-07-22	NA	NA	NA	NA	Japan
CASENT0744218	lsbf_187	Cylindromyrmex.brasiliensis	w	NA	worker	NA	NA	Brazil_LTS_3	NA	NA	ANTSCAN_XS_20	20-24	https://dx.doi.org/10.35097/qdgxjz6vnx2p7zub	/mnt/LSDF/antscan/processed/5x/	NA	NA	unstained	tray_29	5x_3steps	2.44 µm	500 µm Al	3000	70	0.01 s	Cylindromyrmex	brasiliensis	valid	Cylindromyrmex brasiliensis	Formicidae	Dorylinae	NA	Mayr, 1870	https://www.antwiki.org/wiki/Cylindromyrmex	47451	OIST	NA	Rodrigo M. Feitosa	NA	fumika	R. Feitosa	NA	NA	2015-03-27	NA	NA	NA	NA	NA	Brazil
CASENT0745538	CR110722-02	Cylindromyrmex.striatus	W	NA	worker	NA	colony	LINKSVAYER_BP	NA	NA	ANTSCAN_XS_14	14-15	https://dx.doi.org/10.35097/z01dab7pvd5rqskw	/mnt/LSDF/antscan/processed/5x/	NA	NA	iodine	tray_39	5x_2steps	2.44 µm	500 µm Al	3000	70	0.01 s	Cylindromyrmex	striatus	valid	Cylindromyrmex striatus	Formicidae	Dorylinae	NA	Mayr, 1870	https://www.antwiki.org/wiki/Cylindromyrmex	51820	OIST	OIST	Timothy A. Linksvayer	NA	evropi	Christian Rabeling	NA	NA	2011-07-22	NA	NA	NA	NA	NA	Brazil
CASENT0741379	NA	Cylindromyrmex.striatus	W	NA	worker	NA	colony	LINKSVAYER_BP	NA	NA	ANTSCAN_XS_15	15-45	https://dx.doi.org/10.35097/kt473cwnjzdxq813	/mnt/LSDF/antscan/processed/5x/	NA	soft tissues badly preserved	iodine	tray_39	5x_2steps	2.44 µm	500 µm Al	3000	70	0.01 s	Cylindromyrmex	striatus	valid	Cylindromyrmex striatus	Formicidae	Dorylinae	NA	Mayr, 1870	https://www.antwiki.org/wiki/Cylindromyrmex	51779	OIST	OIST	Timothy A. Linksvayer	NA	evropi	Christian Rabeling	NA	NA	NA	NA	NA	NA	NA	NA	NA
CASENT0741380	NA	Cylindromyrmex.striatus	W	NA	worker	NA	colony	LINKSVAYER_BP	NA	NA	ANTSCAN_XS_15	15-46	https://dx.doi.org/10.35097/y2kezbk8929a337z	/mnt/LSDF/antscan/processed/5x/	NA	soft tissues badly preserved	iodine	tray_39	5x_2steps	2.44 µm	500 µm Al	3000	70	0.01 s	Cylindromyrmex	striatus	valid	Cylindromyrmex striatus	Formicidae	Dorylinae	NA	Mayr, 1870	https://www.antwiki.org/wiki/Cylindromyrmex	51780	OIST	OIST	Timothy A. Linksvayer	NA	evropi	Christian Rabeling	NA	NA	NA	NA	NA	NA	NA	NA	NA
CASENT0744810	CEPF-TZ-1.2	Cyphoidris.afrc-tz01	w	NA	worker	NA	NA	Africa_LTS_2	AFRC_01	NA	ANTSCAN_XS_37	37-18	https://dx.doi.org/10.35097/pmg1akbbz5ecyq9a	/mnt/LSDF/antscan/processed/5x/	NA	soft tissues badly preserved	unstained	tray_25	5x	2.44 µm	500 µm Al	3000	70	0.01 s	Cyphoidris	afrc-tz01	unidentified	Cyphoidris afrc-tz01	Formicidae	Myrmicinae	Crematogastrini	Weber, 1952	https://www.antwiki.org/wiki/Cyphoidris	49953	MfN Berlin	NA	Peter G. Hawkes	NA	fumika	P.G. Hawkes, J. Makwati, R. Mtana	Winkler	NA	2005-08-16	2005-08-21	primary forest	leaf litter	NA	NA	Tanzania
CASENT0744811	CEPF-TZ-1.2	Cyphoidris.afrc-tz01	w	NA	worker	NA	NA	Africa_LTS_2	AFRC_01	NA	ANTSCAN_XS_37	37-19	https://dx.doi.org/10.35097/edhvr3ue5d9cagwv	/mnt/LSDF/antscan/processed/5x/	NA	soft tissues badly preserved	unstained	tray_25	5x	2.44 µm	500 µm Al	3000	70	0.01 s	Cyphoidris	afrc-tz01	unidentified	Cyphoidris afrc-tz01	Formicidae	Myrmicinae	Crematogastrini	Weber, 1952	https://www.antwiki.org/wiki/Cyphoidris	49954	MfN Berlin	NA	Peter G. Hawkes	NA	fumika	P.G. Hawkes, J. Makwati, R. Mtana	Winkler	NA	2005-08-16	2005-08-21	primary forest	leaf litter	NA	NA	Tanzania
CASENT0744812	CEPF-TZ-6.2	Cyphoidris.afrc-tz02	w	NA	worker	NA	NA	Africa_LTS_2	AFRC_01	NA	ANTSCAN_XS_37	37-20	https://dx.doi.org/10.35097/4bc4bukj7gdpmkxb	/mnt/LSDF/antscan/processed/5x/	NA	NA	unstained	tray_21	5x	2.44 µm	500 µm Al	3000	100	0.01 s	Cyphoidris	afrc-tz02	unidentified	Cyphoidris afrc-tz02	Formicidae	Myrmicinae	Crematogastrini	Weber, 1952	https://www.antwiki.org/wiki/Cyphoidris	49955	MfN Berlin	NA	Peter G. Hawkes	NA	fumika	P.G. Hawkes, M. Bhoke, U. Richard	Winkler	NA	2007-10-12	2007-10-15	primary forest	leaf litter	NA	NA	Tanzania
CASENT0744280	lsbf_105	Cyphomyrmex.cf.minutus	w	NA	worker	NA	NA	Brazil_LTS_4	NA	NA	ANTSCAN_XS_22	22-23	https://dx.doi.org/10.35097/3ytp7tahg0wyrfxq	/mnt/LSDF/antscan/processed/5x/	NA	NA	unstained	tray_11	5x	2.44 µm	500 µm Al	3000	100	0.01 s	Cyphomyrmex	cf.minutus	unidentified	Cyphomyrmex cf.minutus	Formicidae	Myrmicinae	Attini	Mayr, 1862	https://www.antwiki.org/wiki/Cyphomyrmex	46521	OIST	NA	Rodrigo M. Feitosa	NA	fumika	R.M. Feitosa, E.Z. Albuquerque, R. Silva	winkler	NA	2016-08-25	2016-08-29	NA	NA	NA	NA	Brazil
CASENT0709261	RAJ 5931	Cyphomyrmex.flavidus	W	NA	worker	NA	colony	LINKSVAYER_BP	NA	NA	ANTSCAN_XS_14	14-27	https://dx.doi.org/10.35097/qrc3v3xsmhn7p501	/mnt/LSDF/antscan/processed/5x/	NA	NA	iodine	tray_16	5x	2.44 µm	500 µm Al	3000	100	0.01 s	Cyphomyrmex	flavidus	valid	Cyphomyrmex flavidus	Formicidae	Myrmicinae	Attini	Mayr, 1862	https://www.antwiki.org/wiki/Cyphomyrmex	51699	OIST	OIST	Timothy A. Linksvayer	NA	evropi	Robert Johnson	NA	NA	NA	NA	NA	NA	NA	NA	NA
CASENT0744291	lsbf_156	Cyphomyrmex.laevigatus	w	NA	worker	NA	NA	Brazil_LTS_5	NA	NA	ANTSCAN_XS_22	22-34	https://dx.doi.org/10.35097/8fu7y0rkw9d4m66w	/mnt/LSDF/antscan/processed/5x/	NA	NA	unstained	tray_11	5x	2.44 µm	500 µm Al	3000	100	0.01 s	Cyphomyrmex	laevigatus	valid	Cyphomyrmex laevigatus	Formicidae	Myrmicinae	Attini	Mayr, 1862	https://www.antwiki.org/wiki/Cyphomyrmex	46019	OIST	NA	Rodrigo M. Feitosa	NA	fumika	A.C. Ferreira, AntCourse 2018	winkler	NA	2018-08-21	2018-09-01	NA	NA	NA	NA	French Guiana
CASENT0745147	FJL171007-03	Cyphomyrmex.major	w	NA	worker	NA	NA	LTS GAGA 03	1w	GAGA 02	ANTSCAN_XS_13	13-19	https://dx.doi.org/10.35097/9g47xjrprgqq362b	/mnt/LSDF/antscan/processed/5x/	NA	NA	unstained	tray_16	5x	2.44 µm	500 µm Al	3000	100	0.01 s	Cyphomyrmex	major	valid	Cyphomyrmex major	Formicidae	Myrmicinae	Attini	Mayr, 1862	https://www.antwiki.org/wiki/Cyphomyrmex	51533	OIST	USNM	Jeffrey Sosa-Calvo, Ted R. Schultz	T. Schulz	fgarcia	F. Larabee	hand collection	NA	2017-10-07	NA	NA	NA	nest series	NA	Brazil
CASENT0745148	FJL171007-03	Cyphomyrmex.major	w	NA	worker	NA	NA	LTS GAGA 03	1w	GAGA 02	ANTSCAN_XS_13	13-20	https://dx.doi.org/10.35097/5883yzvs8a848kac	/mnt/LSDF/antscan/processed/5x/	NA	NA	unstained	tray_16	5x	2.44 µm	500 µm Al	3000	100	0.01 s	Cyphomyrmex	major	valid	Cyphomyrmex major	Formicidae	Myrmicinae	Attini	Mayr, 1862	https://www.antwiki.org/wiki/Cyphomyrmex	51534	OIST	USNM	Jeffrey Sosa-Calvo, Ted R. Schultz	T. Schulz	fgarcia	F. Larabee	hand collection	NA	2017-10-07	NA	NA	NA	nest series	NA	Brazil
CASENT0745149	FJL171007-03	Cyphomyrmex.major	aQ	NA	queen	alate	NA	LTS GAGA 03	1w	GAGA 02	ANTSCAN_XS_13	13-21	https://dx.doi.org/10.35097/psrr6hn0va1hghyt	/mnt/LSDF/antscan/processed/5x/	NA	NA	unstained	tray_16	5x	2.44 µm	500 µm Al	3000	100	0.01 s	Cyphomyrmex	major	valid	Cyphomyrmex major	Formicidae	Myrmicinae	Attini	Mayr, 1862	https://www.antwiki.org/wiki/Cyphomyrmex	51535	OIST	USNM	Jeffrey Sosa-Calvo, Ted R. Schultz	T. Schulz	fgarcia	F. Larabee	hand collection	NA	2017-10-07	NA	NA	NA	nest series	NA	Brazil
CASENT0745150	FJL171007-03	Cyphomyrmex.major	m	NA	male	NA	NA	LTS GAGA 03	1w	GAGA 02	ANTSCAN_XS_13	13-22	https://dx.doi.org/10.35097/p3x6vwy6z8h3q5wu	/mnt/LSDF/antscan/processed/5x/	NA	NA	unstained	tray_16	5x	2.44 µm	500 µm Al	3000	100	0.01 s	Cyphomyrmex	major	valid	Cyphomyrmex major	Formicidae	Myrmicinae	Attini	Mayr, 1862	https://www.antwiki.org/wiki/Cyphomyrmex	51536	OIST	USNM	Jeffrey Sosa-Calvo, Ted R. Schultz	T. Schulz	fgarcia	F. Larabee	hand collection	NA	2017-10-07	NA	NA	NA	nest series	NA	Brazil
CASENT0745151	FJL171007-03	Cyphomyrmex.major	m	NA	male	NA	NA	LTS GAGA 03	1w	GAGA 02	ANTSCAN_XS_13	13-23	https://dx.doi.org/10.35097/gsp0qvrpv9az89y2	/mnt/LSDF/antscan/processed/5x/	NA	anteriorly truncated	unstained	tray_16	5x	2.44 µm	500 µm Al	3000	100	0.01 s	Cyphomyrmex	major	valid	Cyphomyrmex major	Formicidae	Myrmicinae	Attini	Mayr, 1862	https://www.antwiki.org/wiki/Cyphomyrmex	51537	OIST	USNM	Jeffrey Sosa-Calvo, Ted R. Schultz	T. Schulz	fgarcia	F. Larabee	hand collection	NA	2017-10-07	NA	NA	NA	nest series	NA	Brazil
CASENT0745116	SAR150428-01	Cyphomyrmex.minutus	w	NA	worker	NA	NA	LTS GAGA 02	3w	GAGA 02	ANTSCAN_XS_12	12-36	https://dx.doi.org/10.35097/g50p3r7ke6k7y4p7	/mnt/LSDF/antscan/processed/5x/	NA	NA	unstained	tray_16	5x	2.44 µm	500 µm Al	3000	100	0.01 s	Cyphomyrmex	minutus	valid	Cyphomyrmex minutus	Formicidae	Myrmicinae	Attini	Mayr, 1862	https://www.antwiki.org/wiki/Cyphomyrmex	51496	OIST	USNM	Jeffrey Sosa-Calvo, Ted R. Schultz	T Schulz	fgarcia	S.A. Rehner	hand collection	NA	2015-04-28	NA	2° forest NW-facing slope	leaf litter; rotten Cecropia	nest series	NA	Puerto Rico
CASENT0745117	SAR150428-01	Cyphomyrmex.minutus	w	NA	worker	NA	NA	LTS GAGA 02	3w	GAGA 02	ANTSCAN_XS_12	12-37	https://dx.doi.org/10.35097/vcfzjbwypmfgvhwv	/mnt/LSDF/antscan/processed/5x/	NA	NA	unstained	tray_16	5x	2.44 µm	500 µm Al	3000	100	0.01 s	Cyphomyrmex	minutus	valid	Cyphomyrmex minutus	Formicidae	Myrmicinae	Attini	Mayr, 1862	https://www.antwiki.org/wiki/Cyphomyrmex	51498	OIST	USNM	Jeffrey Sosa-Calvo, Ted R. Schultz	T. Schulz	fgarcia	S.A. Rehner	hand collection	NA	2015-04-28	NA	2° forest NW-facing slope	leaf litter; rotten Cecropia	nest series	NA	Puerto Rico
CASENT0744330	lsbf_120	Cyphomyrmex.peltatus	w	NA	worker	NA	NA	Brazil_LTS_5	NA	NA	ANTSCAN_XS_22	22-48	https://dx.doi.org/10.35097/pqk1ftfu4z8x2v8v	/mnt/LSDF/antscan/processed/5x/	NA	NA	unstained	tray_12	5x	2.44 µm	500 µm Al	3000	100	0.01 s	Cyphomyrmex	peltatus	valid	Cyphomyrmex peltatus	Formicidae	Myrmicinae	Attini	Mayr, 1862	https://www.antwiki.org/wiki/Cyphomyrmex	46033	OIST	NA	Rodrigo M. Feitosa	NA	fumika	R.M. Feitosa, T.S. Silva, A.C. Ferreira	winkler	NA	2016-09-15	2016-09-18	NA	NA	NA	NA	Brazil
CASENT0744331	lsbf_120	Cyphomyrmex.peltatus	Q	NA	queen	NA	NA	Brazil_LTS_5	NA	NA	ANTSCAN_XS_23	23-01	https://dx.doi.org/10.35097/bszpy2szefuqvra2	/mnt/LSDF/antscan/processed/5x/	NA	NA	unstained	tray_12	5x	2.44 µm	500 µm Al	3000	100	0.01 s	Cyphomyrmex	peltatus	valid	Cyphomyrmex peltatus	Formicidae	Myrmicinae	Attini	Mayr, 1862	https://www.antwiki.org/wiki/Cyphomyrmex	46034	OIST	NA	Rodrigo M. Feitosa	NA	fumika	R.M. Feitosa, T.S. Silva, A.C. Ferreira	winkler	NA	2016-09-15	2016-09-18	NA	NA	NA	NA	Brazil
CASENT0744354	lsbf_067	Cyphomyrmex.rimosus	w	NA	worker	NA	NA	Brazil_LTS_1	NA	NA	ANTSCAN_XS_16	16-34	https://dx.doi.org/10.35097/w1s7xb9ycfphesag	/mnt/LSDF/antscan/processed/5x/	NA	NA	unstained	tray_17	5x	2.44 µm	500 µm Al	3000	100	0.01 s	Cyphomyrmex	rimosus	valid	Cyphomyrmex rimosus	Formicidae	Myrmicinae	Attini	Mayr, 1862	https://www.antwiki.org/wiki/Cyphomyrmex	45726	OIST	NA	Rodrigo M. Feitosa	NA	fumika	R. Feitosa, N. Ladino, A. Ferreira, M. Martins	winkler	NA	2018-07-14	2018-07-19	NA	NA	NA	NA	Brazil
CASENT0744339	lsbf_192	Cyphomyrmex.salvini	w	NA	worker	NA	NA	Brazil_LTS_5	NA	NA	ANTSCAN_XS_23	23-09	https://dx.doi.org/10.35097/1wthqxe9n8tk06sf	/mnt/LSDF/antscan/processed/5x/	NA	NA	unstained	tray_12	5x	2.44 µm	500 µm Al	3000	100	0.01 s	Cyphomyrmex	salvini	valid	Cyphomyrmex salvini	Formicidae	Myrmicinae	Attini	Mayr, 1862	https://www.antwiki.org/wiki/Cyphomyrmex	46042	OIST	NA	Rodrigo M. Feitosa	NA	fumika	T.S.R. Silva, T.T. Jory, W. Franco, R.M. Feitosa	winkler	NA	2018-08-01	NA	NA	NA	NA	NA	Brazil
CASENT0744340	lsbf_192	Cyphomyrmex.salvini	Q	NA	queen	NA	NA	Brazil_LTS_5	NA	NA	ANTSCAN_XS_23	23-10	https://dx.doi.org/10.35097/e0vbwpje5gdbg07u	/mnt/LSDF/antscan/processed/5x/	NA	NA	unstained	tray_12	5x	2.44 µm	500 µm Al	3000	100	0.01 s	Cyphomyrmex	salvini	valid	Cyphomyrmex salvini	Formicidae	Myrmicinae	Attini	Mayr, 1862	https://www.antwiki.org/wiki/Cyphomyrmex	46043	OIST	NA	Rodrigo M. Feitosa	NA	fumika	T.S.R. Silva, T.T. Jory, W. Franco, R.M. Feitosa	winkler	NA	2018-08-01	NA	NA	NA	NA	NA	Brazil
CASENT0743774	ANTC39508	Dacatria.templaris	w	NA	worker	NA	NA	Korea_LTS_1	Korea_original_1	5 w	ANTSCAN_XS_2	02-03	https://dx.doi.org/10.35097/zhsc2ns5cpm1x22x	/mnt/LSDF/antscan/processed/5x/	NA	NA	unstained	tray_06	5x	2.44 µm	500 µm Al	3000	100	0.01 s	Dacatria	templaris	valid	Dacatria templaris	Formicidae	Myrmicinae	Crematogastrini	Rigato, 1994	https://www.antwiki.org/wiki/Dacatria	42171	OIST	Yoon Seon-Woo	Yoon Seon-Woo	NA	fumika	Yoon Seon-Woo	NA	NA	2020-07-17	NA	NA	NA	NA	NA	South Korea
CASENT0743775	ANTC39508	Dacatria.templaris	w	NA	worker	NA	NA	Korea_LTS_1	Korea_original_1	5 w	ANTSCAN_XS_2	02-04	https://dx.doi.org/10.35097/gkq1wrqzef71u02z	/mnt/LSDF/antscan/processed/5x/	NA	NA	unstained	tray_06	5x	2.44 µm	500 µm Al	3000	100	0.01 s	Dacatria	templaris	valid	Dacatria templaris	Formicidae	Myrmicinae	Crematogastrini	Rigato, 1994	https://www.antwiki.org/wiki/Dacatria	42172	OIST	Yoon Seon-Woo	Yoon Seon-Woo	NA	fumika	Yoon Seon-Woo	NA	NA	2020-07-17	NA	NA	NA	NA	NA	South Korea
CASENT0745606	EMS2960	Dacetinops.sp.	w	NA	worker	NA	NA	OIST_LTS_1	OIST 01	NA	ANTSCAN_XS_33	33-08	https://dx.doi.org/10.35097/jb70nndm69x1p56r	/mnt/LSDF/antscan/processed/5x/	NA	NA	unstained	tray_15	5x	2.44 µm	500 µm Al	3000	100	0.01 s	Dacetinops	sp.	unidentified	Dacetinops sp.	Formicidae	Myrmicinae	Crematogastrini	Brown & Wilson, 1957	https://www.antwiki.org/wiki/Dacetinops	51236	OIST	NA	Francisco Hita Garcia	NA	fumika	E.M. Sarnat & C. Liu	Winkler	NA	2014-07-31	NA	secondary rainforest	leaf litter	NA	NA	Malaysia
CASENT0745607	EMS2960	Dacetinops.sp.	w	NA	worker	NA	NA	OIST_LTS_1	OIST 01	NA	ANTSCAN_XS_33	33-09	https://dx.doi.org/10.35097/8ym9wpncp44xgz3r	/mnt/LSDF/antscan/processed/5x/	NA	NA	unstained	tray_15	5x	2.44 µm	500 µm Al	3000	100	0.01 s	Dacetinops	sp.	unidentified	Dacetinops sp.	Formicidae	Myrmicinae	Crematogastrini	Brown & Wilson, 1957	https://www.antwiki.org/wiki/Dacetinops	51237	OIST	NA	Francisco Hita Garcia	NA	fumika	E.M. Sarnat & C. Liu	Winkler	NA	2014-07-31	NA	secondary rainforest	leaf litter	NA	NA	Malaysia
CASENT0745029	GAGA-052	Daceton.armigerum	w	minor	worker	minor	species	LTS GAGA 01	1w	GAGA 01	ANTSCAN_XS_10	10-30	https://dx.doi.org/10.35097/uf0mnkrakz784603	/mnt/LSDF/antscan/processed/5x/	NA	gaster truncated	unstained	tray_38	5x_2steps	2.44 µm	500 µm Al	3000	70	0.01 s	Daceton	armigerum	valid	Daceton armigerum	Formicidae	Myrmicinae	Attini	Perty, 1833	https://www.antwiki.org/wiki/Daceton	54879	OIST	NA	GAGA	NA	fumika	J. Orivel	NA	NA	NA	NA	NA	NA	NA	NA	French Guiana
CASENT0745030	GAGA-052	Daceton.armigerum	w	major	worker	major	species	LTS GAGA 01	1w	GAGA 01	ANTSCAN_XS_10	10-31	https://dx.doi.org/10.35097/8c88ev8ekke10c7t	/mnt/LSDF/antscan/processed/5x/	NA	mandible tips & midleg truncated	unstained	tray_36	5x_3steps	2.44 µm	500 µm Al	3000	70	0.01 s	Daceton	armigerum	valid	Daceton armigerum	Formicidae	Myrmicinae	Attini	Perty, 1833	https://www.antwiki.org/wiki/Daceton	54880	OIST	NA	GAGA	NA	fumika	J. Orivel	NA	NA	NA	NA	NA	NA	NA	NA	French Guiana
CASENT0709536	PSW18122	Daceton.armigerum	W	NA	worker	NA	colony	LINKSVAYER_BP	NA	NA	ANTSCAN_XS_14	14-31	https://dx.doi.org/10.35097/9j8dw90q3ngqk68a	/mnt/LSDF/antscan/processed/5x/	NA	NA	iodine	tray_37	5x_3steps	2.44 µm	500 µm Al	3000	70	0.01 s	Daceton	armigerum	valid	Daceton armigerum	Formicidae	Myrmicinae	Attini	Perty, 1833	https://www.antwiki.org/wiki/Daceton	51731	OIST	OIST	Timothy A. Linksvayer	NA	evropi	Phil Ward	NA	NA	2018-08-30	NA	rainforest edge	on Clusia tree trunk, apparently nesting in rot pocket	NA	NA	French Guiana
CASENT0744606	lsbf_147	Daceton.armigerum	w	NA	worker	NA	species	Brazil_LTS_6	NA	NA	ANTSCAN_S_1	S-97	https://dx.doi.org/10.35097/nypkgy2e4jp44s3m	/mnt/LSDF/antscan/processed/2x/	NA	head truncated	unstained	tray_43	2x_2steps	6.11 µm	500 µm Al	3000	70	0.01 s	Daceton	armigerum	valid	Daceton armigerum	Formicidae	Myrmicinae	Attini	Perty, 1833	https://www.antwiki.org/wiki/Daceton	46154	OIST	NA	Rodrigo M. Feitosa	NA	fumika	A.C. Ferreira, AntCourse 2018	winkler	NA	2018-08-21	2018-09-01	NA	NA	NA	NA	French Guiana
CASENT0744607	lsbf_147	Daceton.armigerum	w	NA	worker	NA	species	Brazil_LTS_6	NA	NA	ANTSCAN_S_1	S-98	https://dx.doi.org/10.35097/5caj6wpuesz9p7nc	/mnt/LSDF/antscan/processed/2x/	NA	NA	unstained	tray_49	2x_3steps	6.11 µm	500 µm Al	3000	70	0.01 s	Daceton	armigerum	valid	Daceton armigerum	Formicidae	Myrmicinae	Attini	Perty, 1833	https://www.antwiki.org/wiki/Daceton	46155	OIST	NA	Rodrigo M. Feitosa	NA	fumika	A.C. Ferreira, AntCourse 2018	winkler	NA	2018-08-21	2018-09-01	NA	NA	NA	NA	French Guiana
CASENT0745048	GAGA-083	Diacamma.indica	w	NA	worker	NA	colony	LTS GAGA 01	6w	GAGA 01	ANTSCAN_XS_11	11-01	https://dx.doi.org/10.35097/nd47pk8pyevbyd3f	/mnt/LSDF/antscan/processed/2x/	NA	NA	unstained	tray_57	2x_4steps	6.11 µm	500 µm Al	3000	70	0.01 s	Diacamma	indica	invalid	Diacamma indicum	Formicidae	Ponerinae	Ponerini	Mayr, 1862	https://www.antwiki.org/wiki/Diacamma	55006	OIST	NA	GAGA	NA	fumika	K. Tsuji	NA	NA	2017-04-10	NA	Tropical grassland	NA	NA	NA	Japan
CASENT0877606	HR028	Diacamma.rugosum	w	NA	worker	NA	species	LTS GAGA 04	GAGA 03	1w broken	ANTSCAN2_XS_2	GAGA-02-09	https://dx.doi.org/10.35097/at92upndr76weguk	/mnt/LSDF/antscan/processed/GAGA_5x/	NA	trapped air inside	unstained	NA	5x	2.44 µm	2 mm pyrolytic graphite	3000	40	NA	Diacamma	rugosum	valid	Diacamma rugosum	Formicidae	Ponerinae	Ponerini	Mayr, 1862	https://www.antwiki.org/wiki/Diacamma	54341	OIST	NA	GAGA	NA	fumika	H. Ran	NA	NA	2019-05-19	NA	NA	NA	NA	NA	China
CASENT0877607	HR028	Diacamma.rugosum	w	NA	worker	NA	species	LTS GAGA 04	GAGA 03	1w broken	ANTSCAN2_XS_2	GAGA-02-10	https://dx.doi.org/10.35097/3vpqfsbgjexf20eq	/mnt/LSDF/antscan/processed/GAGA_5x/	NA	NA	unstained	NA	5x	2.44 µm	2 mm pyrolytic graphite	3000	40	NA	Diacamma	rugosum	valid	Diacamma rugosum	Formicidae	Ponerinae	Ponerini	Mayr, 1862	https://www.antwiki.org/wiki/Diacamma	54342	OIST	NA	GAGA	NA	fumika	H. Ran	NA	NA	2019-05-19	NA	NA	NA	NA	NA	China
CASENT0744530	antscan_macau_10	Diacamma.sp.	w	NA	worker	NA	NA	Macau_LTS_1	Macau_original_1	NA	ANTSCAN_XS_1	01-15	https://dx.doi.org/10.35097/t8myade6w95ex7aj	/mnt/LSDF/antscan/processed/5x/	NA	NA	unstained	tray_34	5x_3steps	2.44 µm	500 µm Al	3000	70	0.01 s	Diacamma	sp.	unidentified	Diacamma sp.	Formicidae	Ponerinae	Ponerini	Mayr, 1862	https://www.antwiki.org/wiki/Diacamma	42129	OIST	Benoit Guenard, HKU	Benoit Guenard	NA	fumika	Francois Brassard	ground_bait	NA	2019-06-05	NA	NA	NA	NA	NA	China
CASENT0745576	GF162	Dilobocondyla.fouqueti	w	NA	worker	NA	NA	OIST_LTS_1	OIST 01	NA	ANTSCAN_XS_32	32-33	https://dx.doi.org/10.35097/m1rk79zzhmp7aq8q	/mnt/LSDF/antscan/processed/5x/	NA	NA	unstained	tray_27	5x_2steps	2.44 µm	500 µm Al	3000	70	0.01 s	Dilobocondyla	fouqueti	valid	Dilobocondyla fouqueti	Formicidae	Myrmicinae	Crematogastrini	Santschi, 1910	https://www.antwiki.org/wiki/Dilobocondyla	51206	OIST	NA	Francisco Hita Garcia	NA	fumika	G. Fischer & C. Liu	hand collection	NA	2019-07-19	NA	tropical botanical garden	tree	NA	NA	China
CASENT0745577	GF162	Dilobocondyla.fouqueti	w	NA	worker	NA	NA	OIST_LTS_1	OIST 01	NA	ANTSCAN_XS_32	32-34	https://dx.doi.org/10.35097/q3v3ttpwfrfp3z0h	/mnt/LSDF/antscan/processed/5x/	NA	NA	unstained	tray_27	5x_2steps	2.44 µm	500 µm Al	3000	70	0.01 s	Dilobocondyla	fouqueti	valid	Dilobocondyla fouqueti	Formicidae	Myrmicinae	Crematogastrini	Santschi, 1910	https://www.antwiki.org/wiki/Dilobocondyla	51207	OIST	NA	Francisco Hita Garcia	NA	fumika	G. Fischer & C. Liu	hand collection	NA	2019-07-19	NA	tropical botanical garden	tree	NA	NA	China
CASENT0745612	CL081	Dinomyrmex.gigas	w	NA	worker	NA	NA	OIST_LTS_1	OIST 01	NA	ANTSCAN_M	M-3	https://dx.doi.org/10.35097/ujbfnv0rgyxexw00	/mnt/LSDF/antscan/processed/2x/	NA	NA	unstained	tray_54	2x_6steps	6.11 µm	500 µm Al	3000	70	0.01 s	Dinomyrmex	gigas	valid	Dinomyrmex gigas	Formicidae	Formicinae	Camponotini	Ashmead, 1905	https://www.antwiki.org/wiki/Dinomyrmex	51242	OIST	NA	Francisco Hita Garcia	NA	fumika	C. Liu	hand collection	NA	2014-07-23	NA	primary rainforest	NA	NA	NA	Malaysia
CASENT0744655	lsbf_213	Dinoponera.quadriceps	m	NA	male	NA	species	Brazil_LTS_7 (in ziplock)	NA	NA	ANTSCAN_L_1	L-3	https://dx.doi.org/10.35097/4z3j82ykf6kmtt10	/mnt/LSDF/antscan/processed/CT-Lab/	NA	NA	iodine	NA	NA	8.2 µm	NA	2048	NA	4 s	Dinoponera	quadriceps	valid	Dinoponera quadriceps	Formicidae	Ponerinae	Ponerini	Roger, 1861	https://www.antwiki.org/wiki/Dinoponera	47742	OIST	NA	Rodrigo M. Feitosa	NA	fumika	R.R. Silva	NA	NA	2009-04-16	NA	NA	NA	NA	NA	Brazil
CASENT0744656	lsbf_212	Dinoponera.quadriceps	Q	NA	queen	NA	species	Brazil_LTS_7 (in ziplock)	NA	NA	ANTSCAN_L_1	L-4	https://dx.doi.org/10.35097/v97ae07q82auypk7	/mnt/LSDF/antscan/processed/CT-Lab/	NA	NA	iodine	NA	NA	8.2 µm	NA	2048	NA	4 s	Dinoponera	quadriceps	valid	Dinoponera quadriceps	Formicidae	Ponerinae	Ponerini	Roger, 1861	https://www.antwiki.org/wiki/Dinoponera	47743	OIST	NA	Rodrigo M. Feitosa	NA	fumika	R.R. Silva	NA	NA	2009-04-16	NA	NA	NA	NA	NA	Brazil
CASENT0744813	EN1-T-wp047-4	Diplomorium.longipenne	w	NA	worker	NA	NA	Africa_LTS_2	AFRC_01	NA	ANTSCAN_XS_37	37-21	https://dx.doi.org/10.35097/7yxpec3ukb1w09sa	/mnt/LSDF/antscan/processed/5x/	NA	NA	unstained	tray_21	5x	2.44 µm	500 µm Al	3000	100	0.01 s	Diplomorium	longipenne	valid	Diplomorium longipenne	Formicidae	Myrmicinae	Crematogastrini	Mayr, 1901	https://www.antwiki.org/wiki/Diplomorium	49956	OIST	NA	Peter G. Hawkes	NA	fumika	P.G. Hawkes, J. Fisher	Hand collected	NA	2009-12-21	NA	Algoa Dune Strandveld	NA	NA	NA	South Africa
CASENT0744814	EN1-T-wp047-4	Diplomorium.longipenne	w	NA	worker	NA	NA	Africa_LTS_2	AFRC_01	NA	ANTSCAN_XS_37	37-22	https://dx.doi.org/10.35097/pwdk9djx56mv3suh	/mnt/LSDF/antscan/processed/5x/	NA	NA	unstained	tray_21	5x	2.44 µm	500 µm Al	3000	100	0.01 s	Diplomorium	longipenne	valid	Diplomorium longipenne	Formicidae	Myrmicinae	Crematogastrini	Mayr, 1901	https://www.antwiki.org/wiki/Diplomorium	49957	OIST	NA	Peter G. Hawkes	NA	fumika	P.G. Hawkes, J. Fisher	Hand collected	NA	2009-12-21	NA	Algoa Dune Strandveld	NA	NA	NA	South Africa
CASENT0745641	BG103.13	Discothyrea.banna	w	NA	worker	NA	NA	OIST_LTS_2	OIST 01	NA	ANTSCAN_XS_33	33-42	https://dx.doi.org/10.35097/2q0d6bajnptu7twe	/mnt/LSDF/antscan/processed/5x/	NA	NA	unstained	tray_15	5x	2.44 µm	500 µm Al	3000	100	0.01 s	Discothyrea	banna	valid	Discothyrea banna	Formicidae	Proceratiinae	Proceratiini	Roger, 1863	https://www.antwiki.org/wiki/Discothyrea	51418	OIST	NA	Francisco Hita Garcia	NA	fumika	B. Guénard, B. Blanchard, C. Liu	Nest series	NA	2013-06-11	2013-06-11	secondary rain forest	NA	NA	NA	China
CASENT0745642	BG103.13	Discothyrea.banna	w	NA	worker	NA	NA	OIST_LTS_2	OIST 01	NA	ANTSCAN_XS_33	33-43	https://dx.doi.org/10.35097/q0jbfnee0pckm7xc	/mnt/LSDF/antscan/processed/10x/	NA	NA	unstained	tray_04	10x	1.22 µm	500 µm Al	3000	100	0.01 s	Discothyrea	banna	valid	Discothyrea banna	Formicidae	Proceratiinae	Proceratiini	Roger, 1863	https://www.antwiki.org/wiki/Discothyrea	51419	OIST	NA	Francisco Hita Garcia	NA	fumika	B. Guénard, B. Blanchard, C. Liu	Nest series	NA	2013-06-11	2013-06-11	secondary rain forest	NA	NA	NA	China
CASENT0745636	CL047.10	Discothyrea.diana	w	NA	worker	NA	NA	OIST_LTS_2	OIST 01	NA	ANTSCAN_XS_33	33-37	https://dx.doi.org/10.35097/9f5nd7sdunr5bupm	/mnt/LSDF/antscan/processed/5x/	NA	NA	unstained	tray_15	5x	2.44 µm	500 µm Al	3000	100	0.01 s	Discothyrea	diana	valid	Discothyrea diana	Formicidae	Proceratiinae	Proceratiini	Roger, 1863	https://www.antwiki.org/wiki/Discothyrea	51266	OIST	NA	Francisco Hita Garcia	NA	fumika	B. Guénard, B. Blanchard, C. Liu	m2 Winkler sifting	NA	2013-06-13	2013-06-13	rain forest	NA	NA	NA	China
CASENT0745637	CL047.10	Discothyrea.diana	w	NA	worker	NA	NA	OIST_LTS_2	OIST 01	NA	ANTSCAN_XS_33	33-38	https://dx.doi.org/10.35097/d3ct6ks9k97xug9g	/mnt/LSDF/antscan/processed/5x/	NA	NA	unstained	tray_15	5x	2.44 µm	500 µm Al	3000	100	0.01 s	Discothyrea	diana	valid	Discothyrea diana	Formicidae	Proceratiinae	Proceratiini	Roger, 1863	https://www.antwiki.org/wiki/Discothyrea	51267	OIST	NA	Francisco Hita Garcia	NA	fumika	B. Guénard, B. Blanchard, C. Liu	m2 Winkler sifting	NA	2013-06-13	2013-06-13	rain forest	NA	NA	NA	China
OKENT0105054	OK00108	Discothyrea.kamiteta	m	NA	male	NA	species	Okinawa_LTS_1	NA	NA	ANTSCAN_XS_3	03-38	https://dx.doi.org/10.35097/7q6st9f9h615ewpm	/mnt/LSDF/antscan/processed/5x/	NA	NA	unstained	tray_06	5x	2.44 µm	500 µm Al	3000	100	0.01 s	Discothyrea	kamiteta	valid	Discothyrea kamiteta	Formicidae	Proceratiinae	Proceratiini	Roger, 1863	https://www.antwiki.org/wiki/Discothyrea	42548	OIST	NA	Evan P. Economo	T. Yoshida	fumika	Miyagi, Tamaki, Iha, Maehira, Yoshida, Ogasawara	slam trap	NA	2015-07-29	2015-08-12	NA	NA	NA	NA	Japan
OKENT0105055	OK00271	Discothyrea.kamiteta	aQ	NA	queen	alate	species	Okinawa_LTS_1	NA	NA	ANTSCAN_XS_3	03-39	https://dx.doi.org/10.35097/6me8j55mr7a9fyse	/mnt/LSDF/antscan/processed/5x/	NA	NA	unstained	tray_07	5x	2.44 µm	500 µm Al	3000	100	0.01 s	Discothyrea	kamiteta	valid	Discothyrea kamiteta	Formicidae	Proceratiinae	Proceratiini	Roger, 1863	https://www.antwiki.org/wiki/Discothyrea	42549	OIST	NA	Evan P. Economo	T. Yoshida	fumika	Miyagi, Maehira, Kinjo, Yoshida	slam trap	NA	2015-09-09	2015-09-23	NA	NA	NA	NA	Japan
CASENT0744990	CEPF-TZ-1.2	Discothyrea.patrizii	w	NA	worker	NA	NA	Africa_LTS_5	AFRC_03	NA	ANTSCAN_XS_29	29-01	https://dx.doi.org/10.35097/vja93122dpcffb3a	/mnt/LSDF/antscan/processed/5x/	NA	NA	unstained	tray_13	5x	2.44 µm	500 µm Al	3000	100	0.01 s	Discothyrea	patrizii	valid	Discothyrea patrizii	Formicidae	Proceratiinae	Proceratiini	Roger, 1863	https://www.antwiki.org/wiki/Discothyrea	50133	OIST	NA	Peter G. Hawkes	F. Hita Garcia	fumika	P.G. Hawkes, J. Makwati, R. Mtana	Winkler	NA	2005-08-16	2005-08-21	primary forest	leaf litter	NA	NA	Tanzania
CASENT0744991	CEPF-TZ-1.2	Discothyrea.patrizii	w	NA	worker	NA	NA	Africa_LTS_5	AFRC_03	NA	ANTSCAN_XS_29	29-02	https://dx.doi.org/10.35097/uxqcv30x2w7f2595	/mnt/LSDF/antscan/processed/5x/	NA	soft tissues badly preserved	unstained	tray_13	5x	2.44 µm	500 µm Al	3000	100	0.01 s	Discothyrea	patrizii	valid	Discothyrea patrizii	Formicidae	Proceratiinae	Proceratiini	Roger, 1863	https://www.antwiki.org/wiki/Discothyrea	50134	OIST	AFRC	Peter G. Hawkes	F. Hita Garcia	fumika	P.G. Hawkes, J. Makwati, R. Mtana	Winkler	NA	2005-08-16	2005-08-21	primary forest	leaf litter	NA	NA	Tanzania
CASENT0744287	lsbf_122	Discothyrea.sexarticulata	w	NA	worker	NA	NA	Brazil_LTS_4	NA	NA	ANTSCAN_XS_22	22-30	https://dx.doi.org/10.35097/5asr3899ymepzb01	/mnt/LSDF/antscan/processed/10x/	NA	NA	unstained	tray_02	10x	1.22 µm	500 µm Al	3000	100	0.01 s	Discothyrea	sexarticulata	valid	Discothyrea sexarticulata	Formicidae	Proceratiinae	Proceratiini	Roger, 1863	https://www.antwiki.org/wiki/Discothyrea	46015	OIST	NA	Rodrigo M. Feitosa	NA	fumika	R.M. Feitosa, T.S. Silva, A.C. Ferreira	winkler	NA	2016-09-15	2016-09-18	NA	NA	NA	NA	Brazil
CASENT0744288	lsbf_122	Discothyrea.sexarticulata	Q	NA	queen	NA	NA	Brazil_LTS_4	NA	NA	ANTSCAN_XS_22	22-31	https://dx.doi.org/10.35097/rc0fpr45z253dqxm	/mnt/LSDF/antscan/processed/10x/	NA	NA	unstained	tray_02	10x	1.22 µm	500 µm Al	3000	100	0.01 s	Discothyrea	sexarticulata	valid	Discothyrea sexarticulata	Formicidae	Proceratiinae	Proceratiini	Roger, 1863	https://www.antwiki.org/wiki/Discothyrea	46016	OIST	NA	Rodrigo M. Feitosa	NA	fumika	R.M. Feitosa, T.S. Silva, A.C. Ferreira	winkler	NA	2016-09-15	2016-09-18	NA	NA	NA	NA	Brazil
CASENT0744037	lsbf_083	Dolichoderus.attelaboides	w	NA	worker	NA	NA	Brazil_LTS_5	NA	NA	ANTSCAN_S_1	S-71	https://dx.doi.org/10.35097/q7ek492qpcu9j8sk	/mnt/LSDF/antscan/processed/2x/	NA	NA	unstained	tray_48	2x_3steps	6.11 µm	500 µm Al	3000	70	0.01 s	Dolichoderus	attelaboides	valid	Dolichoderus attelaboides	Formicidae	Dolichoderinae	Dolichoderini	Lund, 1831	https://www.antwiki.org/wiki/Dolichoderus	47619	OIST	NA	Rodrigo M. Feitosa	NA	fumika	J. Lattke, M.F.O. Martins, M. Escárraga	hand	NA	2017-12-06	2017-12-12	NA	NA	NA	NA	Brazil
CASENT0744025	lsbf_181	Dolichoderus.bidens	w	NA	worker	NA	NA	Brazil_LTS_5	NA	NA	ANTSCAN_XS_23	23-35	https://dx.doi.org/10.35097/72ns1t34tffnfwxs	/mnt/LSDF/antscan/processed/5x/	NA	soft tissues badly preserved	unstained	tray_36	5x_3steps	2.44 µm	500 µm Al	3000	70	0.01 s	Dolichoderus	bidens	valid	Dolichoderus bidens	Formicidae	Dolichoderinae	Dolichoderini	Lund, 1831	https://www.antwiki.org/wiki/Dolichoderus	47607	OIST	NA	Rodrigo M. Feitosa	NA	fumika	R.M. Feitosa, T.S. Silva, A.C. Ferreira	hand	NA	2016-09-15	2016-09-18	NA	NA	NA	NA	Brazil
CASENT0744451	lsbf_074	Dolichoderus.bispinosus	w	NA	worker	NA	NA	Brazil_LTS_1	NA	NA	ANTSCAN_XS_17	17-09	https://dx.doi.org/10.35097/2kqjw2yw3c44tq7s	/mnt/LSDF/antscan/processed/5x/	NA	parasite in head (noted A. Richter)	unstained	tray_31	5x_2steps	2.44 µm	500 µm Al	3000	70	0.01 s	Dolichoderus	bispinosus	valid	Dolichoderus bispinosus	Formicidae	Dolichoderinae	Dolichoderini	Lund, 1831	https://www.antwiki.org/wiki/Dolichoderus	47288	OIST	NA	Rodrigo M. Feitosa	NA	fumika	R.M. Feitosa, A.M. Oliveira, W. Franco	hand	NA	2017-07-25	2017-07-28	NA	NA	NA	NA	Brazil
CASENT0744544	lsbf_082	Dolichoderus.bispinosus	aQ	NA	queen	alate	NA	Brazil_LTS_5	NA	NA	ANTSCAN_S_1	S-77	https://dx.doi.org/10.35097/162k236hxm4pz1t1	/mnt/LSDF/antscan/processed/2x/	NA	NA	unstained	tray_47	2x_4steps	6.11 µm	500 µm Al	3000	70	0.01 s	Dolichoderus	bispinosus	valid	Dolichoderus bispinosus	Formicidae	Dolichoderinae	Dolichoderini	Lund, 1831	https://www.antwiki.org/wiki/Dolichoderus	47631	OIST	NA	Rodrigo M. Feitosa	NA	fumika	J. Lattke, M.F.O. Martins, M. Escárraga	hand	NA	2017-12-06	2017-12-12	NA	NA	NA	NA	Brazil
CASENT0744033	lsbf_100	Dolichoderus.cf.bidens	w	NA	worker	NA	NA	Brazil_LTS_5	NA	NA	ANTSCAN_XS_23	23-42	https://dx.doi.org/10.35097/kzfndtjf1du6r3pm	/mnt/LSDF/antscan/processed/5x/	NA	NA	unstained	tray_38	5x_2steps	2.44 µm	500 µm Al	3000	70	0.01 s	Dolichoderus	cf.bidens	unidentified	Dolichoderus cf.bidens	Formicidae	Dolichoderinae	Dolichoderini	Lund, 1831	https://www.antwiki.org/wiki/Dolichoderus	49154	OIST	NA	Rodrigo M. Feitosa	NA	fumika	R.M. Feitosa, E.Z. Albuquerque, R. Silva	winkler	NA	2016-08-25	2016-08-29	NA	NA	NA	NA	Brazil
CASENT0744349	lsbf_182	Dolichoderus.debilis	w	NA	worker	NA	NA	Brazil_LTS_1	NA	NA	ANTSCAN_XS_16	16-29	https://dx.doi.org/10.35097/217r2tt6v09fzkj0	/mnt/LSDF/antscan/processed/5x/	NA	NA	unstained	tray_17	5x	2.44 µm	500 µm Al	3000	100	0.01 s	Dolichoderus	debilis	valid	Dolichoderus debilis	Formicidae	Dolichoderinae	Dolichoderini	Lund, 1831	https://www.antwiki.org/wiki/Dolichoderus	47260	OIST	NA	Rodrigo M. Feitosa	NA	fumika	R.M. Feitosa, T.S. Silva, A.C. Ferreira	hand	NA	2016-09-15	2016-09-18	NA	NA	NA	NA	Brazil
CASENT0744046	lsbf_116	Dolichoderus.decollatus	w	NA	worker	NA	NA	Brazil_LTS_5	NA	NA	ANTSCAN_S_1	S-74	https://dx.doi.org/10.35097/6wsyjxf2yrjsdsyr	/mnt/LSDF/antscan/processed/2x/	NA	NA	unstained	tray_48	2x_3steps	6.11 µm	500 µm Al	3000	70	0.01 s	Dolichoderus	decollatus	valid	Dolichoderus decollatus	Formicidae	Dolichoderinae	Dolichoderini	Lund, 1831	https://www.antwiki.org/wiki/Dolichoderus	47628	OIST	NA	Rodrigo M. Feitosa	NA	fumika	R.M. Feitosa, E.Z. Albuquerque, R. Silva	hand	NA	2016-09-01	2016-09-02	NA	NA	NA	NA	Brazil
CASENT0744322	lsbf_174	Dolichoderus.imitator	w	NA	worker	NA	NA	Brazil_LTS_5	NA	NA	ANTSCAN_XS_22	22-40	https://dx.doi.org/10.35097/w16xw9rrkapnynvp	/mnt/LSDF/antscan/processed/5x/	NA	NA	unstained	tray_38	5x_2steps	2.44 µm	500 µm Al	3000	70	0.01 s	Dolichoderus	imitator	valid	Dolichoderus imitator	Formicidae	Dolichoderinae	Dolichoderini	Lund, 1831	https://www.antwiki.org/wiki/Dolichoderus	47564	OIST	NA	Rodrigo M. Feitosa	NA	fumika	R.M. Feitosa, T.S. Silva, A.C. Ferreira	winkler	NA	2016-09-15	2016-09-18	NA	NA	NA	NA	Brazil
CASENT0709296	PSW17481	Dolichoderus.pustulatus	W	NA	worker	NA	colony	LINKSVAYER_BP	NA	NA	ANTSCAN_XS_15	15-17	https://dx.doi.org/10.35097/6s6h4zbefxbc7g8g	/mnt/LSDF/antscan/processed/5x/	NA	NA	iodine	tray_17	5x	2.44 µm	500 µm Al	3000	100	0.01 s	Dolichoderus	pustulatus	valid	Dolichoderus pustulatus	Formicidae	Dolichoderinae	Dolichoderini	Lund, 1831	https://www.antwiki.org/wiki/Dolichoderus	51728	OIST	OIST	Timothy A. Linksvayer	NA	evropi	Phil Ward	NA	NA	2015-09-23	NA	sphagnum bog	ex dead stalk of Sarracenia purpurea flowerhead	NA	NA	Canada
CASENT0744583	lsbf_026	Dolichoderus.quadridenticulatus	w	NA	worker	NA	NA	Brazil_LTS_6	NA	NA	ANTSCAN_S_1	S-89	https://dx.doi.org/10.35097/h6fzcx6cv03gnez1	/mnt/LSDF/antscan/processed/2x/	NA	NA	unstained	tray_43	2x_2steps	6.11 µm	500 µm Al	3000	70	0.01 s	Dolichoderus	quadridenticulatus	valid	Dolichoderus quadridenticulatus	Formicidae	Dolichoderinae	Dolichoderini	Lund, 1831	https://www.antwiki.org/wiki/Dolichoderus	47670	OIST	NA	Rodrigo M. Feitosa	NA	fumika	A.C. Ferreira, R.M. Feitosa, T.S. Silva	hand	NA	2016-09-07	NA	NA	NA	NA	NA	Brazil
CASENT0745213	ANTC39541	Dolichoderus.quadripunctatus	w	NA	worker	NA	NA	LTS OIST 03	OIST 03	2w	ANTSCAN_XS_40	40-41	https://dx.doi.org/10.35097/dpwx7yhdpezz0cn5	/mnt/LSDF/antscan/processed/5x/	NA	NA	iodine	tray_32	5x_2steps	2.44 µm	500 µm Al	3000	70	0.01 s	Dolichoderus	quadripunctatus	valid	Dolichoderus quadripunctatus	Formicidae	Dolichoderinae	Dolichoderini	Lund, 1831	https://www.antwiki.org/wiki/Dolichoderus	51611	OIST	FHGC	Enrico Schifani	E. Schifani	fgarcia	E. Schifani	NA	NA	2017-07-20	NA	mixed forest habitat	NA	NA	NA	Italy
CASENT0745214	ANTC39541	Dolichoderus.quadripunctatus	Q	NA	queen	NA	NA	LTS OIST 03	OIST 03	2w	ANTSCAN_XS_40	40-42	https://dx.doi.org/10.35097/xqusrt1ds7bnn0yv	/mnt/LSDF/antscan/processed/5x/	NA	NA	unstained	tray_32	5x_2steps	2.44 µm	500 µm Al	3000	70	0.01 s	Dolichoderus	quadripunctatus	valid	Dolichoderus quadripunctatus	Formicidae	Dolichoderinae	Dolichoderini	Lund, 1831	https://www.antwiki.org/wiki/Dolichoderus	51612	OIST	FHGC	Enrico Schifani	E. Schifani	fgarcia	E. Schifani	NA	NA	2017-07-20	NA	mixed forest habitat	NA	NA	NA	Italy
CASENT0878128	MLR26, MLR27, MLR28, MLR29, MLR30, MLA6a	Dolichoderus.quadripunctatus	w	NA	worker	NA	NA	LTS_GAGA_06	GAGA Round 2 Original 2 (of 2)	>10	ANTSCAN2_XS_5	GAGA-05-19	https://dx.doi.org/10.35097/f5rcay6y1zp3pegk	/mnt/LSDF/antscan/processed/GAGA_5x/	NA	NA	unstained	NA	5x	2.44 µm	2 mm pyrolytic graphite	3000	40	NA	Dolichoderus	quadripunctatus	valid	Dolichoderus quadripunctatus	Formicidae	Dolichoderinae	Dolichoderini	Lund, 1831	https://www.antwiki.org/wiki/Dolichoderus	54733	OIST	NA	GAGA	NA	fumika	D. Grasso	NA	NA	2018-09-12	NA	Hedgerows	NA	NA	NA	Italy
CASENT0878129	MLR26, MLR27, MLR28, MLR29, MLR30, MLA6a	Dolichoderus.quadripunctatus	w	NA	worker	NA	NA	LTS_GAGA_06	GAGA Round 2 Original 2 (of 2)	>10	ANTSCAN2_XS_5	GAGA-05-20	https://dx.doi.org/10.35097/8pa71nr7jf5ngp6w	/mnt/LSDF/antscan/processed/GAGA_5x/	NA	NA	unstained	NA	5x	2.44 µm	2 mm pyrolytic graphite	3000	40	NA	Dolichoderus	quadripunctatus	valid	Dolichoderus quadripunctatus	Formicidae	Dolichoderinae	Dolichoderini	Lund, 1831	https://www.antwiki.org/wiki/Dolichoderus	54734	OIST	NA	GAGA	NA	fumika	D. Grasso	NA	NA	2018-09-12	NA	Hedgerows	NA	NA	NA	Italy
CASENT0878130	MLR30bis, MLR31bis, MLA6b	Dolichoderus.quadripunctatus	w	NA	worker	NA	NA	LTS_GAGA_06	GAGA Round 2 Original 2 (of 2)	>10	ANTSCAN2_XS_5	GAGA-05-21	https://dx.doi.org/10.35097/kydcasdc9jex52j9	/mnt/LSDF/antscan/processed/GAGA_5x/	NA	soft tissues badly preserved	unstained	NA	5x	2.44 µm	2 mm pyrolytic graphite	3000	40	NA	Dolichoderus	quadripunctatus	valid	Dolichoderus quadripunctatus	Formicidae	Dolichoderinae	Dolichoderini	Lund, 1831	https://www.antwiki.org/wiki/Dolichoderus	54735	OIST	NA	GAGA	NA	fumika	D. Grasso	NA	NA	2019-08-08	NA	Broadleaf forest	NA	NA	NA	Italy
CASENT0878131	MLR30bis, MLR31bis, MLA6b	Dolichoderus.quadripunctatus	w	NA	worker	NA	NA	LTS_GAGA_06	GAGA Round 2 Original 2 (of 2)	>10	ANTSCAN2_XS_5	GAGA-05-22	https://dx.doi.org/10.35097/4jxqg11nrkjf1taz	/mnt/LSDF/antscan/processed/GAGA_5x/	NA	soft tissues badly preserved	unstained	NA	5x	2.44 µm	2 mm pyrolytic graphite	3000	40	NA	Dolichoderus	quadripunctatus	valid	Dolichoderus quadripunctatus	Formicidae	Dolichoderinae	Dolichoderini	Lund, 1831	https://www.antwiki.org/wiki/Dolichoderus	54736	OIST	NA	GAGA	NA	fumika	D. Grasso	NA	NA	2019-08-08	NA	Broadleaf forest	NA	NA	NA	Italy
CASENT0744074	antscan_macau_11	Dolichoderus.sibiricus	w	NA	worker	NA	NA	Macau_LTS_1	Macau_original_1	5	ANTSCAN_XS_1	01-31	https://dx.doi.org/10.35097/crz705jczn62ctky	/mnt/LSDF/antscan/processed/5x/	NA	NA	unstained	tray_06	5x	2.44 µm	500 µm Al	3000	100	0.01 s	Dolichoderus	sibiricus	valid	Dolichoderus sibiricus	Formicidae	Dolichoderinae	Dolichoderini	Lund, 1831	https://www.antwiki.org/wiki/Dolichoderus	42143	OIST	Benoit Guenard, HKU	Benoit Guenard	NA	fumika	Francois Brassard	hand_collection	NA	2019-10-09	NA	NA	NA	NA	NA	China
OKENT0105315	OK05511	Dolichoderus.sibiricus	w	NA	worker	NA	NA	Okinawa_LTS_4	NA	NA	ANTSCAN_XS_8	08-45	https://dx.doi.org/10.35097/tdee5vqhzz8tj7s3	/mnt/LSDF/antscan/processed/5x/	NA	NA	unstained	tray_18	5x	2.44 µm	500 µm Al	3000	100	0.01 s	Dolichoderus	sibiricus	valid	Dolichoderus sibiricus	Formicidae	Dolichoderinae	Dolichoderini	Lund, 1831	https://www.antwiki.org/wiki/Dolichoderus	44384	OIST	NA	Evan P. Economo	M. Yoshimura	fumika	M. Kubota	Colony sampling	NA	NA	NA	NA	NA	NA	NA	Japan
OKENT0105316	OK05511	Dolichoderus.sibiricus	w	NA	worker	NA	NA	Okinawa_LTS_4	NA	NA	ANTSCAN_XS_8	08-46	https://dx.doi.org/10.35097/r7yetu8jzum61zhb	/mnt/LSDF/antscan/processed/5x/	NA	NA	unstained	tray_42	5x_2steps	2.44 µm	500 µm Al	3000	70	0.01 s	Dolichoderus	sibiricus	valid	Dolichoderus sibiricus	Formicidae	Dolichoderinae	Dolichoderini	Lund, 1831	https://www.antwiki.org/wiki/Dolichoderus	44385	OIST	NA	Evan P. Economo	M. Yoshimura	fumika	M. Kubota	Colony sampling	NA	NA	NA	NA	NA	NA	NA	Japan
OKENT0105317	OK05511	Dolichoderus.sibiricus	m	NA	male	NA	NA	Okinawa_LTS_4	NA	NA	ANTSCAN_XS_8	08-47	https://dx.doi.org/10.35097/p79gtzcbg7pcn68x	/mnt/LSDF/antscan/processed/5x/	NA	NA	unstained	tray_42	5x_2steps	2.44 µm	500 µm Al	3000	70	0.01 s	Dolichoderus	sibiricus	valid	Dolichoderus sibiricus	Formicidae	Dolichoderinae	Dolichoderini	Lund, 1831	https://www.antwiki.org/wiki/Dolichoderus	44386	OIST	NA	Evan P. Economo	M. Yoshimura	fumika	M. Kubota	Colony sampling	NA	NA	NA	NA	NA	NA	NA	Japan
CASENT0744685	PGH2019-015	Dorylus.afrc-gh01	w	NA	worker	NA	NA	Africa_LTS_1	AFRC_01	NA	ANTSCAN_XS_35	35-05	https://dx.doi.org/10.35097/0yubxd74xtb2hdk8	/mnt/LSDF/antscan/processed/5x/	NA	NA	unstained	tray_25	5x	2.44 µm	500 µm Al	3000	70	0.01 s	Dorylus	afrc-gh01	unidentified	Dorylus afrc-gh01	Formicidae	Dorylinae	NA	Fabricius, 1793	https://www.antwiki.org/wiki/Dorylus	49828	OIST	NA	Peter G. Hawkes	NA	fumika	P.G. Hawkes	Hand collected at night	NA	2019-01-07	NA	Disturbed forest fragment	Under log	NA	NA	Ghana
CASENT0744686	PGH2019-015	Dorylus.afrc-gh01	w	NA	worker	NA	NA	Africa_LTS_1	AFRC_01	NA	ANTSCAN_XS_35	35-06	https://dx.doi.org/10.35097/6nbywkmc55mjgdz1	/mnt/LSDF/antscan/processed/5x/	NA	NA	unstained	tray_25	5x	2.44 µm	500 µm Al	3000	70	0.01 s	Dorylus	afrc-gh01	unidentified	Dorylus afrc-gh01	Formicidae	Dorylinae	NA	Fabricius, 1793	https://www.antwiki.org/wiki/Dorylus	49829	OIST	NA	Peter G. Hawkes	NA	fumika	P.G. Hawkes	Hand collected at night	NA	2019-01-07	NA	Disturbed forest fragment	Under log	NA	NA	Ghana
CASENT0744687	PGH2019-015	Dorylus.afrc-gh01	w	NA	worker	NA	NA	Africa_LTS_1	AFRC_01	NA	ANTSCAN_XS_35	35-07	https://dx.doi.org/10.35097/er805awdum00w76z	/mnt/LSDF/antscan/processed/5x/	NA	NA	unstained	tray_22	5x	2.44 µm	500 µm Al	3000	100	0.01 s	Dorylus	afrc-gh01	unidentified	Dorylus afrc-gh01	Formicidae	Dorylinae	NA	Fabricius, 1793	https://www.antwiki.org/wiki/Dorylus	49830	OIST	NA	Peter G. Hawkes	NA	fumika	P.G. Hawkes	Hand collected at night	NA	2019-01-07	NA	Disturbed forest fragment	Under log	NA	NA	Ghana
CASENT0744688	PGH2019-015	Dorylus.afrc-gh01	w	NA	worker	NA	NA	Africa_LTS_1	AFRC_01	NA	ANTSCAN_XS_35	35-08	https://dx.doi.org/10.35097/fsat01zttuh7x04c	/mnt/LSDF/antscan/processed/5x/	NA	NA	unstained	tray_22	5x	2.44 µm	500 µm Al	3000	100	0.01 s	Dorylus	afrc-gh01	unidentified	Dorylus afrc-gh01	Formicidae	Dorylinae	NA	Fabricius, 1793	https://www.antwiki.org/wiki/Dorylus	49831	OIST	NA	Peter G. Hawkes	NA	fumika	P.G. Hawkes	Hand collected at night	NA	2019-01-07	NA	Disturbed forest fragment	Under log	NA	NA	Ghana
CASENT0744689	PGH2019-015	Dorylus.afrc-gh01	w	NA	worker	NA	NA	Africa_LTS_1	AFRC_01	NA	ANTSCAN_XS_35	35-09	https://dx.doi.org/10.35097/qt2a0am25yk952w9	/mnt/LSDF/antscan/processed/5x/	NA	NA	unstained	tray_38	5x_2steps	2.44 µm	500 µm Al	3000	70	0.01 s	Dorylus	afrc-gh01	unidentified	Dorylus afrc-gh01	Formicidae	Dorylinae	NA	Fabricius, 1793	https://www.antwiki.org/wiki/Dorylus	49832	OIST	NA	Peter G. Hawkes	NA	fumika	P.G. Hawkes	Hand collected at night	NA	2019-01-07	NA	Disturbed forest fragment	Under log	NA	NA	Ghana
CASENT0745670	FHG00077	Dorylus.fulvus	w	NA	worker	NA	NA	OIST_LTS_2	OIST_02	NA	ANTSCAN_XS_34	34-14	https://dx.doi.org/10.35097/g6n52ghqj2hxgjwq	/mnt/LSDF/antscan/processed/5x/	NA	NA	unstained	tray_22	5x	2.44 µm	500 µm Al	3000	100	0.01 s	Dorylus	fulvus	valid	Dorylus fulvus	Formicidae	Dorylinae	NA	Fabricius, 1793	https://www.antwiki.org/wiki/Dorylus	51302	OIST	NA	Francisco Hita Garcia	NA	fumika	F. Hita Garcia	hand collection	NA	2007-09-02	NA	rainforest opening	ground	whole colony emerging from ground, thousands of workers, hundreds of males getting ready for flight	NA	Kenya
CASENT0745671	FHG00077	Dorylus.fulvus	w	NA	worker	NA	NA	OIST_LTS_2	OIST_02	NA	ANTSCAN_XS_34	34-15	https://dx.doi.org/10.35097/hq8g1ta4j7wyet1d	/mnt/LSDF/antscan/processed/5x/	NA	NA	unstained	tray_22	5x	2.44 µm	500 µm Al	3000	100	0.01 s	Dorylus	fulvus	valid	Dorylus fulvus	Formicidae	Dorylinae	NA	Fabricius, 1793	https://www.antwiki.org/wiki/Dorylus	51303	OIST	NA	Francisco Hita Garcia	NA	fumika	F. Hita Garcia	hand collection	NA	2007-09-02	NA	rainforest opening	ground	whole colony emerging from ground, thousands of workers, hundreds of males getting ready for flight	NA	Kenya
CASENT0745672	FHG00077	Dorylus.fulvus	w	NA	worker	NA	NA	OIST_LTS_2	OIST_02	NA	ANTSCAN_XS_34	34-16	https://dx.doi.org/10.35097/zer1xvzxpu8rfn1h	/mnt/LSDF/antscan/processed/5x/	NA	NA	unstained	tray_22	5x	2.44 µm	500 µm Al	3000	100	0.01 s	Dorylus	fulvus	valid	Dorylus fulvus	Formicidae	Dorylinae	NA	Fabricius, 1793	https://www.antwiki.org/wiki/Dorylus	51304	OIST	NA	Francisco Hita Garcia	NA	fumika	F. Hita Garcia	hand collection	NA	2007-09-02	NA	rainforest opening	ground	whole colony emerging from ground, thousands of workers, hundreds of males getting ready for flight	NA	Kenya
CASENT0745673	FHG00077	Dorylus.fulvus	w	NA	worker	NA	NA	OIST_LTS_2	OIST_02	NA	ANTSCAN_XS_34	34-17	https://dx.doi.org/10.35097/4fkrsvqrcmcfkaq3	/mnt/LSDF/antscan/processed/5x/	NA	NA	unstained	tray_29	5x_3steps	2.44 µm	500 µm Al	3000	70	0.01 s	Dorylus	fulvus	valid	Dorylus fulvus	Formicidae	Dorylinae	NA	Fabricius, 1793	https://www.antwiki.org/wiki/Dorylus	51305	OIST	NA	Francisco Hita Garcia	NA	fumika	F. Hita Garcia	hand collection	NA	2007-09-02	NA	rainforest opening	ground	whole colony emerging from ground, thousands of workers, hundreds of males getting ready for flight	NA	Kenya
CASENT0745674	FHG00077	Dorylus.fulvus	w	NA	worker	NA	NA	OIST_LTS_2	OIST_02	NA	ANTSCAN_XS_34	34-18	https://dx.doi.org/10.35097/rm14x4efwf6xtbx7	/mnt/LSDF/antscan/processed/5x/	NA	NA	unstained	tray_29	5x_3steps	2.44 µm	500 µm Al	3000	70	0.01 s	Dorylus	fulvus	valid	Dorylus fulvus	Formicidae	Dorylinae	NA	Fabricius, 1793	https://www.antwiki.org/wiki/Dorylus	51306	OIST	NA	Francisco Hita Garcia	NA	fumika	F. Hita Garcia	hand collection	NA	2007-09-02	NA	rainforest opening	ground	whole colony emerging from ground, thousands of workers, hundreds of males getting ready for flight	NA	Kenya
CASENT0745675	FHG00077	Dorylus.fulvus	w	NA	worker	NA	NA	OIST_LTS_2	OIST_02	NA	ANTSCAN_XS_34	34-19	https://dx.doi.org/10.35097/78z6dygzdahkcuyy	/mnt/LSDF/antscan/processed/5x/	NA	NA	unstained	tray_34	5x_3steps	2.44 µm	500 µm Al	3000	70	0.01 s	Dorylus	fulvus	valid	Dorylus fulvus	Formicidae	Dorylinae	NA	Fabricius, 1793	https://www.antwiki.org/wiki/Dorylus	51307	OIST	NA	Francisco Hita Garcia	NA	fumika	F. Hita Garcia	hand collection	NA	2007-09-02	NA	rainforest opening	ground	whole colony emerging from ground, thousands of workers, hundreds of males getting ready for flight	NA	Kenya
CASENT0745676	FHG00077	Dorylus.fulvus	w	NA	worker	NA	NA	OIST_LTS_2	OIST_02	NA	ANTSCAN_XS_34	34-20	https://dx.doi.org/10.35097/g65b3z84j81g4bt6	/mnt/LSDF/antscan/processed/5x/	NA	NA	unstained	tray_34	5x_3steps	2.44 µm	500 µm Al	3000	70	0.01 s	Dorylus	fulvus	valid	Dorylus fulvus	Formicidae	Dorylinae	NA	Fabricius, 1793	https://www.antwiki.org/wiki/Dorylus	51308	OIST	NA	Francisco Hita Garcia	NA	fumika	F. Hita Garcia	hand collection	NA	2007-09-02	NA	rainforest opening	ground	whole colony emerging from ground, thousands of workers, hundreds of males getting ready for flight	NA	Kenya
CASENT0745677	FHG00077	Dorylus.fulvus	w	NA	worker	NA	NA	OIST_LTS_2	OIST_02	NA	ANTSCAN_XS_34	34-21	https://dx.doi.org/10.35097/wx7hf59j74dy3zp7	/mnt/LSDF/antscan/processed/2x/	NA	NA	unstained	tray_57	2x_4steps	6.11 µm	500 µm Al	3000	70	0.01 s	Dorylus	fulvus	valid	Dorylus fulvus	Formicidae	Dorylinae	NA	Fabricius, 1793	https://www.antwiki.org/wiki/Dorylus	51309	OIST	NA	Francisco Hita Garcia	NA	fumika	F. Hita Garcia	hand collection	NA	2007-09-02	NA	rainforest opening	ground	whole colony emerging from ground, thousands of workers, hundreds of males getting ready for flight	NA	Kenya
CASENT0745678	FHG00077	Dorylus.fulvus	w	NA	worker	NA	NA	OIST_LTS_2	OIST_02	NA	ANTSCAN_XS_34	34-22	https://dx.doi.org/10.35097/jszrxp9em0czbtzf	/mnt/LSDF/antscan/processed/2x/	NA	NA	unstained	tray_57	2x_4steps	6.11 µm	500 µm Al	3000	70	0.01 s	Dorylus	fulvus	valid	Dorylus fulvus	Formicidae	Dorylinae	NA	Fabricius, 1793	https://www.antwiki.org/wiki/Dorylus	51310	OIST	NA	Francisco Hita Garcia	NA	fumika	F. Hita Garcia	hand collection	NA	2007-09-02	NA	rainforest opening	ground	whole colony emerging from ground, thousands of workers, hundreds of males getting ready for flight	NA	Kenya
CASENT0745686	FHG00077	Dorylus.fulvus	m	NA	male	NA	NA	OIST_LTS_2	OIST_02	NA	ANTSCAN_L_1	L-1	https://dx.doi.org/10.35097/x61tgzsa2zjergcv	/mnt/LSDF/antscan/processed/CT-Lab/	NA	NA	iodine	NA	NA	8.2 µm	NA	2048	NA	4 s	Dorylus	fulvus	valid	Dorylus fulvus	Formicidae	Dorylinae	NA	Fabricius, 1793	https://www.antwiki.org/wiki/Dorylus	51318	OIST	NA	Francisco Hita Garcia	NA	fumika	F. Hita Garcia	hand collection	NA	2007-09-02	NA	rainforest opening	ground	whole colony emerging from ground, thousands of workers, hundreds of males getting ready for flight	NA	Kenya
CASENT0745687	FHG00077	Dorylus.fulvus	m	NA	male	NA	NA	OIST_LTS_2	OIST_02	NA	ANTSCAN_L_1	L-2	https://dx.doi.org/10.35097/8exkdzpr4d863r5h	/mnt/LSDF/antscan/processed/CT-Lab/	NA	NA	iodine	NA	NA	8.2 µm	NA	2048	NA	4 s	Dorylus	fulvus	valid	Dorylus fulvus	Formicidae	Dorylinae	NA	Fabricius, 1793	https://www.antwiki.org/wiki/Dorylus	51319	OIST	NA	Francisco Hita Garcia	NA	fumika	F. Hita Garcia	hand collection	NA	2007-09-02	NA	rainforest opening	ground	whole colony emerging from ground, thousands of workers, hundreds of males getting ready for flight	NA	Kenya
CASENT0745679	FHG00077	Dorylus.fulvus	w	NA	worker	NA	NA	OIST_LTS_2	OIST_02	NA	ANTSCAN_S	S-35	https://dx.doi.org/10.35097/3rtfx3krdb84p7xd	/mnt/LSDF/antscan/processed/2x/	NA	gaster truncated	unstained	tray_48	2x_3steps	6.11 µm	500 µm Al	3000	70	0.01 s	Dorylus	fulvus	valid	Dorylus fulvus	Formicidae	Dorylinae	NA	Fabricius, 1793	https://www.antwiki.org/wiki/Dorylus	51311	OIST	NA	Francisco Hita Garcia	NA	fumika	F. Hita Garcia	hand collection	NA	2007-09-02	NA	rainforest opening	ground	whole colony emerging from ground, thousands of workers, hundreds of males getting ready for flight	NA	Kenya
CASENT0744690	EXB2018-006	Dorylus.helvolus.pretoriae	w	NA	worker	NA	NA	Africa_LTS_1	AFRC_01	NA	ANTSCAN_XS_35	35-10	https://dx.doi.org/10.35097/b4qr00eqhxua7eda	/mnt/LSDF/antscan/processed/5x/	NA	NA	unstained	tray_25	5x	2.44 µm	500 µm Al	3000	70	0.01 s	Dorylus	helvolus.pretoriae	valid	Dorylus helvolus pretoriae	Formicidae	Dorylinae	NA	Fabricius, 1793	https://www.antwiki.org/wiki/Dorylus	49833	OIST	NA	Peter G. Hawkes	NA	fumika	P.G. Hawkes	Hand collected	NA	2018-02-06	NA	Grassland	Under log	NA	NA	South Africa
CASENT0744691	EXB2018-006	Dorylus.helvolus.pretoriae	w	NA	worker	NA	NA	Africa_LTS_1	AFRC_01	NA	ANTSCAN_XS_35	35-11	https://dx.doi.org/10.35097/00vszep2dnj895n7	/mnt/LSDF/antscan/processed/5x/	NA	NA	unstained	tray_25	5x	2.44 µm	500 µm Al	3000	70	0.01 s	Dorylus	helvolus.pretoriae	valid	Dorylus helvolus pretoriae	Formicidae	Dorylinae	NA	Fabricius, 1793	https://www.antwiki.org/wiki/Dorylus	49834	OIST	NA	Peter G. Hawkes	NA	fumika	P.G. Hawkes	Hand collected	NA	2018-02-06	NA	Grassland	Under log	NA	NA	South Africa
CASENT0744692	EXB2018-006	Dorylus.helvolus.pretoriae	w	NA	worker	NA	NA	Africa_LTS_1	AFRC_01	NA	ANTSCAN_XS_35	35-12	https://dx.doi.org/10.35097/cws7stdd6bawywpt	/mnt/LSDF/antscan/processed/5x/	NA	NA	unstained	tray_38	5x_2steps	2.44 µm	500 µm Al	3000	70	0.01 s	Dorylus	helvolus.pretoriae	valid	Dorylus helvolus pretoriae	Formicidae	Dorylinae	NA	Fabricius, 1793	https://www.antwiki.org/wiki/Dorylus	49835	OIST	NA	Peter G. Hawkes	NA	fumika	P.G. Hawkes	Hand collected	NA	2018-02-06	NA	Grassland	Under log	NA	NA	South Africa
CASENT0744693	EXB2018-006	Dorylus.helvolus.pretoriae	w	NA	worker	NA	NA	Africa_LTS_1	AFRC_01	NA	ANTSCAN_XS_35	35-13	https://dx.doi.org/10.35097/bbvqj7301u0byfez	/mnt/LSDF/antscan/processed/5x/	NA	head blurry	unstained	tray_38	5x_2steps	2.44 µm	500 µm Al	3000	70	0.01 s	Dorylus	helvolus.pretoriae	valid	Dorylus helvolus pretoriae	Formicidae	Dorylinae	NA	Fabricius, 1793	https://www.antwiki.org/wiki/Dorylus	49836	OIST	NA	Peter G. Hawkes	NA	fumika	P.G. Hawkes	Hand collected	NA	2018-02-06	NA	Grassland	Under log	NA	NA	South Africa
CASENT0744694	EXB2018-006	Dorylus.helvolus.pretoriae	w	NA	worker	NA	NA	Africa_LTS_1	AFRC_01	NA	ANTSCAN_XS_35	35-14	https://dx.doi.org/10.35097/b0c7b4gr0g30xdj6	/mnt/LSDF/antscan/processed/5x/	NA	NA	unstained	tray_34	5x_3steps	2.44 µm	500 µm Al	3000	70	0.01 s	Dorylus	helvolus.pretoriae	valid	Dorylus helvolus pretoriae	Formicidae	Dorylinae	NA	Fabricius, 1793	https://www.antwiki.org/wiki/Dorylus	49837	OIST	NA	Peter G. Hawkes	NA	fumika	P.G. Hawkes	Hand collected	NA	2018-02-06	NA	Grassland	Under log	NA	NA	South Africa
CASENT0709271	NA	Dorylus.kohli	W	NA	worker	NA	colony	LINKSVAYER_BP	NA	NA	ANTSCAN_XS_41	41-41	https://dx.doi.org/10.35097/30w1xav1nrt5wy2u	/mnt/LSDF/antscan/processed/5x/	NA	head detached	iodine	tray_26	5x	2.44 µm	500 µm Al	3000	70	0.01 s	Dorylus	kohli	valid	Dorylus kohli	Formicidae	Dorylinae	NA	Fabricius, 1793	https://www.antwiki.org/wiki/Dorylus	NA	OIST	OIST	Timothy A. Linksvayer	NA	NA	NA	NA	NA	NA	NA	NA	NA	NA	NA	NA
CASENT0744680	PGH00084	Dorylus.nigricans.molestus	w	NA	worker	NA	NA	Africa_LTS_1	AFRC_01	NA	ANTSCAN_XS_35	35-01	https://dx.doi.org/10.35097/ejbsxq2g9nxn8qr9	/mnt/LSDF/antscan/processed/5x/	NA	NA	unstained	tray_13	5x	2.44 µm	500 µm Al	3000	100	0.01 s	Dorylus	nigricans.molestus	valid	Dorylus nigricans molestus	Formicidae	Dorylinae	NA	Fabricius, 1793	https://www.antwiki.org/wiki/Dorylus	49823	OIST	NA	Peter G. Hawkes	NA	fumika	P.G. Hawkes	Hand collected	NA	2012-08-08	NA	Primary forest	On trees	NA	NA	Uganda
CASENT0744681	PGH00084	Dorylus.nigricans.molestus	w	NA	worker	NA	NA	Africa_LTS_1	AFRC_01	NA	ANTSCAN_XS_35	35-02	https://dx.doi.org/10.35097/8qkq4kagyqph951x	/mnt/LSDF/antscan/processed/5x/	NA	NA	unstained	tray_38	5x_2steps	2.44 µm	500 µm Al	3000	70	0.01 s	Dorylus	nigricans.molestus	valid	Dorylus nigricans molestus	Formicidae	Dorylinae	NA	Fabricius, 1793	https://www.antwiki.org/wiki/Dorylus	49824	OIST	NA	Peter G. Hawkes	NA	fumika	P.G. Hawkes	Hand collected	NA	2012-08-08	NA	Primary forest	On trees	NA	NA	Uganda
CASENT0744682	PGH00084	Dorylus.nigricans.molestus	w	NA	worker	NA	NA	Africa_LTS_1	AFRC_01	NA	ANTSCAN_XS_35	35-03	https://dx.doi.org/10.35097/44ksuy9uws5phraq	/mnt/LSDF/antscan/processed/5x/	NA	NA	unstained	tray_28	5x_2steps	2.44 µm	500 µm Al	3000	70	0.01 s	Dorylus	nigricans.molestus	valid	Dorylus nigricans molestus	Formicidae	Dorylinae	NA	Fabricius, 1793	https://www.antwiki.org/wiki/Dorylus	49825	OIST	NA	Peter G. Hawkes	NA	fumika	P.G. Hawkes	Hand collected	NA	2012-08-08	NA	Primary forest	On trees	NA	NA	Uganda
CASENT0744683	PGH00084	Dorylus.nigricans.molestus	w	NA	worker	NA	NA	Africa_LTS_1	AFRC_01	NA	ANTSCAN_XS_35	35-04	https://dx.doi.org/10.35097/w312ak2kr5sz0k3t	/mnt/LSDF/antscan/processed/5x/	NA	NA	unstained	tray_34	5x_3steps	2.44 µm	500 µm Al	3000	70	0.01 s	Dorylus	nigricans.molestus	valid	Dorylus nigricans molestus	Formicidae	Dorylinae	NA	Fabricius, 1793	https://www.antwiki.org/wiki/Dorylus	49826	OIST	NA	Peter G. Hawkes	NA	fumika	P.G. Hawkes	Hand collected	NA	2012-08-08	NA	Primary forest	On trees	NA	NA	Uganda
CASENT0744684	PGH00084	Dorylus.nigricans.molestus	w	NA	worker	NA	NA	Africa_LTS_1	AFRC_01	NA	ANTSCAN_XS_35	S-46	https://dx.doi.org/10.35097/vkutmm9x6s4x95pq	/mnt/LSDF/antscan/processed/2x/	NA	NA	unstained	tray_48	2x_3steps	6.11 µm	500 µm Al	3000	70	0.01 s	Dorylus	nigricans.molestus	valid	Dorylus nigricans molestus	Formicidae	Dorylinae	NA	Fabricius, 1793	https://www.antwiki.org/wiki/Dorylus	49827	OIST	NA	Peter G. Hawkes	NA	fumika	P.G. Hawkes	Hand collected	NA	2012-08-08	NA	Primary forest	On trees	NA	NA	Uganda
CASENT0877642	HR031	Dorylus.orientalis	w	NA	worker	NA	species	LTS GAGA 04	GAGA 03	4w	ANTSCAN2_XS_2	GAGA-02-44	https://dx.doi.org/10.35097/eknfb09qu33bd31e	/mnt/LSDF/antscan/processed/GAGA_5x/	NA	NA	unstained	NA	5x	2.44 µm	2 mm pyrolytic graphite	3000	40	NA	Dorylus	orientalis	valid	Dorylus orientalis	Formicidae	Dorylinae	NA	Fabricius, 1793	https://www.antwiki.org/wiki/Dorylus	54377	OIST	NA	GAGA	NA	fumika	H. Ran	NA	NA	2019-05-18	NA	NA	NA	NA	NA	China
CASENT0877643	HR031	Dorylus.orientalis	w	NA	worker	NA	species	LTS GAGA 04	GAGA 03	4w	ANTSCAN2_XS_2	GAGA-02-45	https://dx.doi.org/10.35097/szt540jp238w68ex	/mnt/LSDF/antscan/processed/GAGA_5x/	NA	NA	unstained	NA	5x	2.44 µm	2 mm pyrolytic graphite	3000	40	NA	Dorylus	orientalis	valid	Dorylus orientalis	Formicidae	Dorylinae	NA	Fabricius, 1793	https://www.antwiki.org/wiki/Dorylus	54378	OIST	NA	GAGA	NA	fumika	H. Ran	NA	NA	2019-05-18	NA	NA	NA	NA	NA	China
CASENT0744695	PGH2019-034	Dorylus.sp.	w	NA	worker	NA	NA	Africa_LTS_1	AFRC_01	NA	ANTSCAN_XS_35	35-15	https://dx.doi.org/10.35097/mfam65wd4653rtyd	/mnt/LSDF/antscan/processed/5x/	NA	NA	unstained	tray_38	5x_3steps	2.44 µm	500 µm Al	3000	70	0.01 s	Dorylus	sp.	unidentified	Dorylus sp.	Formicidae	Dorylinae	NA	Fabricius, 1793	https://www.antwiki.org/wiki/Dorylus	49838	OIST	NA	Peter G. Hawkes	NA	fumika	P.G. Hawkes	Hand collected	NA	2019-01-08	NA	Primary forest, selectively logged 60 years previously	Trail on road	NA	NA	Ghana
CASENT0744696	PGH2019-034	Dorylus.sp.	w	NA	worker	NA	NA	Africa_LTS_1	AFRC_01	NA	ANTSCAN_XS_35	35-16	https://dx.doi.org/10.35097/d0z1hk8phscsaav5	/mnt/LSDF/antscan/processed/5x/	NA	NA	unstained	tray_38	5x_2steps	2.44 µm	500 µm Al	3000	70	0.01 s	Dorylus	sp.	unidentified	Dorylus sp.	Formicidae	Dorylinae	NA	Fabricius, 1793	https://www.antwiki.org/wiki/Dorylus	49839	OIST	NA	Peter G. Hawkes	NA	fumika	P.G. Hawkes	Hand collected	NA	2019-01-08	NA	Primary forest, selectively logged 60 years previously	Trail on road	NA	NA	Ghana
CASENT0744698	CEPF-TZ-03-AS-019	Dorylus.sp.	w	NA	worker	NA	NA	Africa_LTS_1	AFRC_01	NA	ANTSCAN_XS_35	35-17	https://dx.doi.org/10.35097/eb4xrzmr1vcuqey4	/mnt/LSDF/antscan/processed/5x/	NA	NA	unstained	tray_25	5x	2.44 µm	500 µm Al	3000	70	0.01 s	Dorylus	sp.	unidentified	Dorylus sp.	Formicidae	Dorylinae	NA	Fabricius, 1793	https://www.antwiki.org/wiki/Dorylus	49841	OIST	NA	Peter G. Hawkes	NA	fumika	P.G. Hawkes, J. Makwati, R. Mtana	Hand collected	NA	2005-08-27	2005-08-30	primary forest	NA	NA	NA	Tanzania
CASENT0744699	CEPF-TZ-03-AS-019	Dorylus.sp.	w	NA	worker	NA	NA	Africa_LTS_1	AFRC_01	NA	ANTSCAN_XS_35	35-18	https://dx.doi.org/10.35097/5kz3j1ez0ry1c3b7	/mnt/LSDF/antscan/processed/5x/	NA	NA	unstained	tray_22	5x	2.44 µm	500 µm Al	3000	100	0.01 s	Dorylus	sp.	unidentified	Dorylus sp.	Formicidae	Dorylinae	NA	Fabricius, 1793	https://www.antwiki.org/wiki/Dorylus	49842	OIST	NA	Peter G. Hawkes	NA	fumika	P.G. Hawkes, J. Makwati, R. Mtana	Hand collected	NA	2005-08-27	2005-08-30	primary forest	NA	NA	NA	Tanzania
CASENT0744700	CEPF-TZ-03-AS-019	Dorylus.sp.	w	NA	worker	NA	NA	Africa_LTS_1	AFRC_01	NA	ANTSCAN_XS_35	35-19	https://dx.doi.org/10.35097/argyuwv473u7s91d	/mnt/LSDF/antscan/processed/5x/	NA	NA	unstained	tray_38	5x_2steps	2.44 µm	500 µm Al	3000	70	0.01 s	Dorylus	sp.	unidentified	Dorylus sp.	Formicidae	Dorylinae	NA	Fabricius, 1793	https://www.antwiki.org/wiki/Dorylus	49843	OIST	NA	Peter G. Hawkes	NA	fumika	P.G. Hawkes, J. Makwati, R. Mtana	Hand collected	NA	2005-08-27	2005-08-30	primary forest	NA	NA	NA	Tanzania
CASENT0744701	TQM2010-wp145-4	Dorylus.sp.	w	NA	worker	NA	NA	Africa_LTS_1	AFRC_01	NA	ANTSCAN_XS_35	35-20	https://dx.doi.org/10.35097/0twbds69j72qauhb	/mnt/LSDF/antscan/processed/5x/	NA	NA	unstained	tray_25	5x	2.44 µm	500 µm Al	3000	70	0.01 s	Dorylus	sp.	unidentified	Dorylus sp.	Formicidae	Dorylinae	NA	Fabricius, 1793	https://www.antwiki.org/wiki/Dorylus	49844	OIST	NA	Peter G. Hawkes	NA	fumika	P.G. Hawkes, J. Fisher	Hand collected	NA	2010-12-01	NA	Sclerocarya-Boscia-Acacia tortilis Open to Closed Woodland Mosaic	NA	NA	NA	South Africa
CASENT0744702	TQM2010-wp145-4	Dorylus.sp.	w	NA	worker	NA	NA	Africa_LTS_1	AFRC_01	NA	ANTSCAN_XS_35	35-21	https://dx.doi.org/10.35097/kkxd1m7t44q18s3z	/mnt/LSDF/antscan/processed/5x/	NA	NA	unstained	tray_22	5x	2.44 µm	500 µm Al	3000	100	0.01 s	Dorylus	sp.	unidentified	Dorylus sp.	Formicidae	Dorylinae	NA	Fabricius, 1793	https://www.antwiki.org/wiki/Dorylus	49845	OIST	NA	Peter G. Hawkes	NA	fumika	P.G. Hawkes, J. Fisher	Hand collected	NA	2010-12-01	NA	Sclerocarya-Boscia-Acacia tortilis Open to Closed Woodland Mosaic	NA	NA	NA	South Africa
CASENT0744703	TQM2010-wp145-4	Dorylus.sp.	w	NA	worker	NA	NA	Africa_LTS_1	AFRC_01	NA	ANTSCAN_XS_35	35-22	https://dx.doi.org/10.35097/z2ukyz6mnj8s5ezx	/mnt/LSDF/antscan/processed/5x/	NA	head truncated	unstained	tray_34	5x_3steps	2.44 µm	500 µm Al	3000	70	0.01 s	Dorylus	sp.	unidentified	Dorylus sp.	Formicidae	Dorylinae	NA	Fabricius, 1793	https://www.antwiki.org/wiki/Dorylus	49846	OIST	NA	Peter G. Hawkes	NA	fumika	P.G. Hawkes, J. Fisher	Hand collected	NA	2010-12-01	NA	Sclerocarya-Boscia-Acacia tortilis Open to Closed Woodland Mosaic	NA	NA	NA	South Africa
CASENT0744697	PGH2019-034	Dorylus.sp.	w	NA	worker	NA	NA	Africa_LTS_1	AFRC_01	NA	ANTSCAN_S	S-47	https://dx.doi.org/10.35097/9kw6k462txtsfq0m	/mnt/LSDF/antscan/processed/2x/	NA	NA	unstained	tray_49	2x_3steps	6.11 µm	500 µm Al	3000	70	0.01 s	Dorylus	sp.	unidentified	Dorylus sp.	Formicidae	Dorylinae	NA	Fabricius, 1793	https://www.antwiki.org/wiki/Dorylus	49840	OIST	NA	Peter G. Hawkes	NA	fumika	P.G. Hawkes	Hand collected	NA	2019-01-08	NA	Primary forest, selectively logged 60 years previously	Trail on road	NA	NA	Ghana
CASENT0744260	a06_t2_p03_m02	Dorymyrmex.aff.pyramicus	w	NA	worker	NA	NA	Brazil_LTS_2	NA	NA	ANTSCAN_XS_18	18-38	https://dx.doi.org/10.35097/dy7b6khpfjf0sf5y	/mnt/LSDF/antscan/processed/5x/	NA	NA	unstained	tray_31	5x_2steps	2.44 µm	500 µm Al	3000	70	0.01 s	Dorymyrmex	aff.pyramicus	unidentified	Dorymyrmex aff.pyramicus	Formicidae	Dolichoderinae	Leptomyrmecini	Mayr, 1866	https://www.antwiki.org/wiki/Dorymyrmex	49294	OIST	NA	Rodrigo M. Feitosa	NA	fumika	R.M. Feitosa, G.P. Camacho, M.F.O. Martins	pitfall	NA	2016-03-08	2016-03-12	NA	NA	NA	NA	Brazil
CASENT0878107	JO044	Dorymyrmex.goeldii	w	NA	worker	NA	NA	LTS_GAGA_05	GAGA Round 2 Original 1 (of 2)	0	ANTSCAN2_XS_4	GAGA-04-46	https://dx.doi.org/10.35097/zukqb5fj87x9g6zu	/mnt/LSDF/antscan/processed/GAGA_5x/	NA	NA	unstained	NA	5x	2.44 µm	2 mm pyrolytic graphite	3000	40	NA	Dorymyrmex	goeldii	valid	Dorymyrmex goeldii	Formicidae	Dolichoderinae	Leptomyrmecini	Mayr, 1866	https://www.antwiki.org/wiki/Dorymyrmex	54712	OIST	NA	GAGA	NA	fumika	M. Fichaux	NA	NA	2019-07-10	NA	Rainforest	NA	NA	NA	French Guiana
CASENT0878108	JO045	Dorymyrmex.goeldii	w	NA	worker	NA	NA	LTS_GAGA_05	GAGA Round 2 Original 1 (of 2)	10w	ANTSCAN2_XS_4	GAGA-04-47	https://dx.doi.org/10.35097/d8g79w8d4s2a7670	/mnt/LSDF/antscan/processed/GAGA_5x/	NA	NA	unstained	NA	5x	2.44 µm	2 mm pyrolytic graphite	3000	40	NA	Dorymyrmex	goeldii	valid	Dorymyrmex goeldii	Formicidae	Dolichoderinae	Leptomyrmecini	Mayr, 1866	https://www.antwiki.org/wiki/Dorymyrmex	54713	OIST	NA	GAGA	NA	fumika	M. Fichaux	NA	NA	2019-07-10	NA	Rainforest	NA	NA	NA	French Guiana
CASENT0744321	lsbf_009	Dorymyrmex.sp.	w	NA	worker	NA	NA	Brazil_LTS_2	NA	NA	ANTSCAN_XS_18	18-24	https://dx.doi.org/10.35097/trerma952jkjunmc	/mnt/LSDF/antscan/processed/5x/	NA	NA	unstained	tray_20	5x	2.44 µm	500 µm Al	3000	100	0.01 s	Dorymyrmex	sp.	unidentified	Dorymyrmex sp.	Formicidae	Dolichoderinae	Leptomyrmecini	Mayr, 1866	https://www.antwiki.org/wiki/Dorymyrmex	47355	OIST	NA	Rodrigo M. Feitosa	NA	fumika	A.M. Oliveira, R. Feitosa, J.M. Maravalha, H. Vasconcelos	pitfall	NA	2015-01-15	NA	NA	NA	NA	NA	Brazil
CASENT0744389	lsbf_027	Dorymyrmex.sp.	w	NA	worker	NA	NA	Brazil_LTS_4	NA	NA	ANTSCAN_XS_21	21-33	https://dx.doi.org/10.35097/5put9t2x1xzbvnym	/mnt/LSDF/antscan/processed/5x/	NA	NA	unstained	tray_11	5x	2.44 µm	500 µm Al	3000	100	0.01 s	Dorymyrmex	sp.	unidentified	Dorymyrmex sp.	Formicidae	Dolichoderinae	Leptomyrmecini	Mayr, 1866	https://www.antwiki.org/wiki/Dorymyrmex	47509	OIST	NA	Rodrigo M. Feitosa	NA	fumika	A.C. Ferreira, R.M. Feitosa, T.S. Silva	hand	NA	2016-09-07	NA	NA	NA	NA	NA	Brazil
CASENT0741329	RAJ 6098	Dorymyrmex.sp.1.insanus.group	W	NA	worker	NA	colony	LINKSVAYER_BP	NA	NA	ANTSCAN_XS_15	15-18	https://dx.doi.org/10.35097/5rd3q60my09fmt8s	/mnt/LSDF/antscan/processed/5x/	NA	NA	iodine	tray_17	5x	2.44 µm	500 µm Al	3000	100	0.01 s	Dorymyrmex	sp.1 insanus group	unidentified	Dorymyrmex sp.1 insanus group	Formicidae	Dolichoderinae	Leptomyrmecini	Mayr, 1866	https://www.antwiki.org/wiki/Dorymyrmex	51760	OIST	OIST	Timothy A. Linksvayer	NA	evropi	Robert Johnson	NA	NA	NA	NA	NA	NA	NA	NA	NA
CASENT0741425	RAJ 6230	Dorymyrmex.sp.insanus.group	W	NA	worker	NA	colony	LINKSVAYER_BP	NA	NA	ANTSCAN_XS_40	40-15	https://dx.doi.org/10.35097/2tuyexh8nv6ysbaj	/mnt/LSDF/antscan/processed/5x/	NA	oversaturated	iodine	tray_21	5x	2.44 µm	500 µm Al	3000	100	0.01 s	Dorymyrmex	sp.insanus group	unidentified	Dorymyrmex sp.insanus group	Formicidae	Dolichoderinae	Leptomyrmecini	Mayr, 1866	https://www.antwiki.org/wiki/Dorymyrmex	51860	OIST	OIST	Timothy A. Linksvayer	NA	evropi	Robert Johnson	NA	NA	NA	NA	NA	NA	NA	NA	NA
CASENT0741426	RAJ 6230	Dorymyrmex.sp.insanus.group	W	NA	worker	NA	colony	LINKSVAYER_BP	NA	NA	ANTSCAN_XS_40	40-16	https://dx.doi.org/10.35097/00naedju5791qprb	/mnt/LSDF/antscan/processed/5x/	NA	NA	unstained	tray_21	5x	2.44 µm	500 µm Al	3000	100	0.01 s	Dorymyrmex	sp.insanus group	unidentified	Dorymyrmex sp.insanus group	Formicidae	Dolichoderinae	Leptomyrmecini	Mayr, 1866	https://www.antwiki.org/wiki/Dorymyrmex	NA	OIST	OIST	Timothy A. Linksvayer	NA	NA	Robert Johnson	NA	NA	NA	NA	NA	NA	NA	NA	NA
CASENT0744704	PGH2019-021	Eburopone.afrc-gh01	w	NA	worker	NA	NA	Africa_LTS_1	AFRC_01	NA	ANTSCAN_XS_35	35-23	https://dx.doi.org/10.35097/eq8hv0vhgnf3yqzy	/mnt/LSDF/antscan/processed/5x/	NA	NA	unstained	tray_25	5x	2.44 µm	500 µm Al	3000	70	0.01 s	Eburopone	afrc-gh01	unidentified	Eburopone afrc-gh01	Formicidae	Dorylinae	NA	Borowiec, 2016	https://www.antwiki.org/wiki/Eburopone	49847	OIST	NA	Peter G. Hawkes	NA	fumika	P.G. Hawkes	Hand collected	NA	2019-01-08	NA	Primary forest, selectively logged 60 years previously	Under rotten log	NA	NA	Ghana
CASENT0744705	EXB2018-014	Eburopone.afrc-za02	w	NA	worker	NA	NA	Africa_LTS_1	AFRC_01	NA	ANTSCAN_XS_35	35-24	https://dx.doi.org/10.35097/cmb0vj284637kaee	/mnt/LSDF/antscan/processed/5x/	NA	NA	unstained	tray_25	5x	2.44 µm	500 µm Al	3000	70	0.01 s	Eburopone	afrc-za02	unidentified	Eburopone afrc-za02	Formicidae	Dorylinae	NA	Borowiec, 2016	https://www.antwiki.org/wiki/Eburopone	49848	OIST	NA	Peter G. Hawkes	NA	fumika	P.G. Hawkes	Hand collected	NA	2018-02-06	NA	Grassland	Old Solenopsis mound nest	NA	NA	South Africa
CASENT0744706	EXB2018-014	Eburopone.afrc-za02	w	NA	worker	NA	NA	Africa_LTS_1	AFRC_01	NA	ANTSCAN_XS_35	35-25	https://dx.doi.org/10.35097/yayjd7f67yx1zd5m	/mnt/LSDF/antscan/processed/5x/	NA	NA	unstained	tray_25	5x	2.44 µm	500 µm Al	3000	70	0.01 s	Eburopone	afrc-za02	unidentified	Eburopone afrc-za02	Formicidae	Dorylinae	NA	Borowiec, 2016	https://www.antwiki.org/wiki/Eburopone	49849	OIST	NA	Peter G. Hawkes	NA	fumika	P.G. Hawkes	Hand collected	NA	2018-02-06	NA	Grassland	Old Solenopsis mound nest	NA	NA	South Africa
CASENT0741292	CR071224-09	Eciton.burchellii	W	NA	worker	NA	colony	LINKSVAYER_BP	NA	NA	ANTSCAN_XS_14	14-12	https://dx.doi.org/10.35097/vr8upshxet74qye2	/mnt/LSDF/antscan/processed/5x/	NA	NA	iodine	tray_39	5x_2steps	2.44 µm	500 µm Al	3000	70	0.01 s	Eciton	burchellii	valid	Eciton burchellii	Formicidae	Dorylinae	NA	Latreille, 1804	https://www.antwiki.org/wiki/Eciton	51754	OIST	OIST	Timothy A. Linksvayer	NA	evropi	Christian Rabeling	NA	NA	2007-12-24	NA	NA	NA	NA	NA	Nicaragua
CASENT0744558	lsbf_035	Eciton.hamatum	w	NA	worker	NA	species	Brazil_LTS_6	NA	NA	ANTSCAN_M_1	M-29	https://dx.doi.org/10.35097/ac76k70xgmbnvpya	/mnt/LSDF/antscan/processed/2x/	NA	NA	unstained	tray_55	2x_4steps	6.11 µm	500 µm Al	3000	70	0.01 s	Eciton	hamatum	valid	Eciton hamatum	Formicidae	Dorylinae	NA	Latreille, 1804	https://www.antwiki.org/wiki/Eciton	47645	OIST	NA	Rodrigo M. Feitosa	NA	fumika	G.R. Mazão, R.S. Probst	NA	NA	2013-07-17	2013-07-27	NA	NA	NA	NA	Brazil
CASENT0744556	lsbf_035	Eciton.hamatum	w	NA	worker	NA	species	Brazil_LTS_6	NA	NA	ANTSCAN_S_1	S-80	https://dx.doi.org/10.35097/h023rugg3dmdquyz	/mnt/LSDF/antscan/processed/2x/	NA	NA	unstained	tray_49	2x_3steps	6.11 µm	500 µm Al	3000	70	0.01 s	Eciton	hamatum	valid	Eciton hamatum	Formicidae	Dorylinae	NA	Latreille, 1804	https://www.antwiki.org/wiki/Eciton	47643	OIST	NA	Rodrigo M. Feitosa	NA	fumika	G.R. Mazão, R.S. Probst	NA	NA	2013-07-17	2013-07-27	NA	NA	NA	NA	Brazil
CASENT0744557	lsbf_035	Eciton.hamatum	w	NA	worker	NA	species	Brazil_LTS_6	NA	NA	ANTSCAN_S_1	S-81	https://dx.doi.org/10.35097/6ab57h03mzahg2ag	/mnt/LSDF/antscan/processed/2x/	NA	NA	unstained	tray_48	2x_3steps	6.11 µm	500 µm Al	3000	70	0.01 s	Eciton	hamatum	valid	Eciton hamatum	Formicidae	Dorylinae	NA	Latreille, 1804	https://www.antwiki.org/wiki/Eciton	47644	OIST	NA	Rodrigo M. Feitosa	NA	fumika	G.R. Mazão, R.S. Probst	NA	NA	2013-07-17	2013-07-27	NA	NA	NA	NA	Brazil
CASENT0744578	lsbf_097	Eciton.hamatum	w	NA	worker	NA	species	Brazil_LTS_6	NA	NA	ANTSCAN_XS_24	24-24	https://dx.doi.org/10.35097/t1gfs4umcqu428w4	/mnt/LSDF/antscan/processed/5x/	NA	NA	unstained	tray_14	5x_2steps	2.44 µm	500 µm Al	3000	100	0.01 s	Eciton	hamatum	valid	Eciton hamatum	Formicidae	Dorylinae	NA	Latreille, 1804	https://www.antwiki.org/wiki/Eciton	47665	OIST	NA	Rodrigo M. Feitosa	NA	fumika	R.M. Feitosa, E.Z. Albuquerque, R. Silva	winkler	NA	2016-08-25	2016-08-29	NA	NA	NA	NA	Brazil
CASENT0744579	lsbf_097	Eciton.hamatum	w	NA	worker	NA	species	Brazil_LTS_6	NA	NA	ANTSCAN_XS_24	24-25	https://dx.doi.org/10.35097/sy7cb2ge29tep4fk	/mnt/LSDF/antscan/processed/5x/	NA	NA	unstained	tray_14	5x_2steps	2.44 µm	500 µm Al	3000	100	0.01 s	Eciton	hamatum	valid	Eciton hamatum	Formicidae	Dorylinae	NA	Latreille, 1804	https://www.antwiki.org/wiki/Eciton	47666	OIST	NA	Rodrigo M. Feitosa	NA	fumika	R.M. Feitosa, E.Z. Albuquerque, R. Silva	winkler	NA	2016-08-25	2016-08-29	NA	NA	NA	NA	Brazil
CASENT0878076	JZS_37934	Eciton.hamatum	w	min	worker	minor	NA	LTS_GAGA_05	GAGA Round 2 Original 1 (of 2)	0	ANTSCAN2_XS_4	GAGA-04-15	https://dx.doi.org/10.35097/r784p30xttwn4g3c	/mnt/LSDF/antscan/processed/GAGA_2x/	NA	NA	unstained	NA	2x	6.11 µm	3 mm pyrolytic graphite	3000	160	NA	Eciton	hamatum	valid	Eciton hamatum	Formicidae	Dorylinae	NA	Latreille, 1804	https://www.antwiki.org/wiki/Eciton	54681	OIST	NA	GAGA	NA	fumika	J. Shik	NA	NA	2017-05-14	NA	Rainforest	NA	NA	NA	Panama
CASENT0878077	JZS_37934	Eciton.hamatum	w	maj	worker	major	NA	LTS_GAGA_05	GAGA Round 2 Original 1 (of 2)	0	ANTSCAN2_XS_4	GAGA-04-16	https://dx.doi.org/10.35097/fvzdwz05jjnt2vef	/mnt/LSDF/antscan/processed/GAGA_2x/	NA	NA	unstained	NA	2x	6.11 µm	3 mm pyrolytic graphite	3000	160	NA	Eciton	hamatum	valid	Eciton hamatum	Formicidae	Dorylinae	NA	Latreille, 1804	https://www.antwiki.org/wiki/Eciton	54682	OIST	NA	GAGA	NA	fumika	J. Shik	NA	NA	2017-05-14	NA	Rainforest	NA	NA	NA	Panama
CASENT0744581	lsbf_097	Eciton.hamatum	w	NA	worker	NA	species	Brazil_LTS_6	NA	NA	ANTSCAN_M_1	M-30	https://dx.doi.org/10.35097/ewtjqfjshztw477h	/mnt/LSDF/antscan/processed/2x/	NA	NA	unstained	tray_55	2x_4steps	6.11 µm	500 µm Al	3000	70	0.01 s	Eciton	hamatum	valid	Eciton hamatum	Formicidae	Dorylinae	NA	Latreille, 1804	https://www.antwiki.org/wiki/Eciton	47668	OIST	NA	Rodrigo M. Feitosa	NA	fumika	R.M. Feitosa, E.Z. Albuquerque, R. Silva	winkler	NA	2016-08-25	2016-08-29	NA	NA	NA	NA	Brazil
CASENT0744582	lsbf_097	Eciton.hamatum	w	NA	worker	NA	species	Brazil_LTS_6	NA	NA	ANTSCAN_M_1	M-31	https://dx.doi.org/10.35097/4rb0qr3j03knct0j	/mnt/LSDF/antscan/processed/2x/	NA	NA	unstained	tray_55	2x_4steps	6.11 µm	500 µm Al	3000	70	0.01 s	Eciton	hamatum	valid	Eciton hamatum	Formicidae	Dorylinae	NA	Latreille, 1804	https://www.antwiki.org/wiki/Eciton	47669	OIST	NA	Rodrigo M. Feitosa	NA	fumika	R.M. Feitosa, E.Z. Albuquerque, R. Silva	winkler	NA	2016-08-25	2016-08-29	NA	NA	NA	NA	Brazil
CASENT0744580	lsbf_097	Eciton.hamatum	w	NA	worker	NA	species	Brazil_LTS_6	NA	NA	ANTSCAN_S_1	S-88	https://dx.doi.org/10.35097/z1xz859gdyta1dkf	/mnt/LSDF/antscan/processed/2x/	NA	NA	unstained	tray_47	2x_4steps	6.11 µm	500 µm Al	3000	70	0.01 s	Eciton	hamatum	valid	Eciton hamatum	Formicidae	Dorylinae	NA	Latreille, 1804	https://www.antwiki.org/wiki/Eciton	47667	OIST	NA	Rodrigo M. Feitosa	NA	fumika	R.M. Feitosa, E.Z. Albuquerque, R. Silva	winkler	NA	2016-08-25	2016-08-29	NA	NA	NA	NA	Brazil
CASENT0744045	PG16iv88_1	Eciton.quadriglume	m	NA	male	NA	NA	Brazil_LTS_5	NA	NA	ANTSCAN_M_1	M-28	https://dx.doi.org/10.35097/vxgby7a8bbv0zz62	/mnt/LSDF/antscan/processed/2x/	NA	NA	unstained	tray_51	2x_5steps	6.11 µm	500 µm Al	3000	70	0.01 s	Eciton	quadriglume	valid	Eciton quadriglume	Formicidae	Dorylinae	NA	Latreille, 1804	https://www.antwiki.org/wiki/Eciton	47627	OIST	NA	Rodrigo M. Feitosa	NA	fumika	Profaupar project	Light trap	NA	1988-04-16	NA	NA	NA	NA	NA	Brazil
CASENT0744623	lsbf_034	Eciton.rapax	w	NA	worker	NA	NA	Brazil_LTS_6	NA	NA	ANTSCAN_M_1	M-42	https://dx.doi.org/10.35097/m82s1bufum04yw4e	/mnt/LSDF/antscan/processed/2x/	NA	soft tissues badly preserved	unstained	tray_51	2x_5steps	6.11 µm	500 µm Al	3000	70	0.01 s	Eciton	rapax	valid	Eciton rapax	Formicidae	Dorylinae	NA	Latreille, 1804	https://www.antwiki.org/wiki/Eciton	47710	OIST	NA	Rodrigo M. Feitosa	NA	fumika	H. Péveas	NA	NA	2017-07-05	NA	NA	NA	NA	NA	Brazil
CASENT0744621	lsbf_034	Eciton.rapax	w	NA	worker	NA	NA	Brazil_LTS_6	NA	NA	ANTSCAN_S_2	S-106	https://dx.doi.org/10.35097/xvug66q46ybwrx5n	/mnt/LSDF/antscan/processed/2x/	NA	soft tissues badly preserved	unstained	tray_47	2x_4steps	6.11 µm	500 µm Al	3000	70	0.01 s	Eciton	rapax	valid	Eciton rapax	Formicidae	Dorylinae	NA	Latreille, 1804	https://www.antwiki.org/wiki/Eciton	47708	OIST	NA	Rodrigo M. Feitosa	NA	fumika	H. Péveas	NA	NA	2017-07-05	NA	NA	NA	NA	NA	Brazil
CASENT0744622	lsbf_034	Eciton.rapax	w	NA	worker	NA	NA	Brazil_LTS_6	NA	NA	ANTSCAN_S_2	S-107	https://dx.doi.org/10.35097/5p977hg04eygwfcw	/mnt/LSDF/antscan/processed/2x/	NA	soft tissues badly preserved; specimen (Subcaste soldier)	unstained	tray_49	2x_3steps	6.11 µm	500 µm Al	3000	70	0.01 s	Eciton	rapax	valid	Eciton rapax	Formicidae	Dorylinae	NA	Latreille, 1804	https://www.antwiki.org/wiki/Eciton	47709	OIST	NA	Rodrigo M. Feitosa	NA	fumika	H. Péveas	NA	NA	2017-07-05	NA	NA	NA	NA	NA	Brazil
CASENT0744636	JS20i88_1	Eciton.vagans.dubitatum	m	NA	male	NA	NA	Brazil_LTS_7	NA	NA	ANTSCAN_M_1	M-48	https://dx.doi.org/10.35097/qmy8w3rahq14130e	/mnt/LSDF/antscan/processed/2x/	NA	NA	unstained	tray_51	2x_5steps	6.11 µm	500 µm Al	3000	70	0.01 s	Eciton	vagans.dubitatum	valid	Eciton vagans dubitatum	Formicidae	Dorylinae	NA	Latreille, 1804	https://www.antwiki.org/wiki/Eciton	48236	OIST	NA	Rodrigo M. Feitosa	NA	fumika	Profaupar project	Light trap	NA	1988-01-20	NA	NA	NA	NA	NA	Brazil
CASENT0744575	lsbf_084	Ectatomma.brunneum	w	NA	worker	NA	NA	Brazil_LTS_6	NA	NA	ANTSCAN_S_1	S-87	https://dx.doi.org/10.35097/b41gju688apf22jg	/mnt/LSDF/antscan/processed/2x/	NA	NA	unstained	tray_49	2x_3steps	6.11 µm	500 µm Al	3000	70	0.01 s	Ectatomma	brunneum	valid	Ectatomma brunneum	Formicidae	Ectatomminae	Ectatommini	Smith, F., 1858	https://www.antwiki.org/wiki/Ectatomma	47662	OIST	NA	Rodrigo M. Feitosa	NA	fumika	J. Lattke, M.F.O. Martins, M. Escárraga	hand	NA	2017-12-06	2017-12-12	NA	NA	NA	NA	Brazil
CASENT0744505	lsbf_208	Ectatomma.edentatum	w	NA	worker	NA	NA	Brazil_LTS_3	NA	NA	ANTSCAN_XS_19	19-37	https://dx.doi.org/10.35097/fus7cr72n1zhzdka	/mnt/LSDF/antscan/processed/5x/	NA	NA	unstained	tray_28	5x_2steps	2.44 µm	500 µm Al	3000	70	0.01 s	Ectatomma	edentatum	valid	Ectatomma edentatum	Formicidae	Ectatomminae	Ectatommini	Smith, F., 1858	https://www.antwiki.org/wiki/Ectatomma	47416	OIST	NA	Rodrigo M. Feitosa	NA	fumika	J.L.P. Souza	NA	NA	2007-02-01	2007-02-20	NA	NA	NA	NA	Brazil
CASENT0744559	lsbf_203	Ectatomma.edentatum	w	NA	worker	NA	NA	Brazil_LTS_6	NA	NA	ANTSCAN_S_1	S-82	https://dx.doi.org/10.35097/y2jusgmy3pceszjw	/mnt/LSDF/antscan/processed/2x/	NA	soft tissues badly preserved	unstained	tray_44	2x_2steps	6.11 µm	500 µm Al	3000	70	0.01 s	Ectatomma	edentatum	valid	Ectatomma edentatum	Formicidae	Ectatomminae	Ectatommini	Smith, F., 1858	https://www.antwiki.org/wiki/Ectatomma	49768	OIST	NA	Rodrigo M. Feitosa	NA	fumika	NA	NA	NA	NA	NA	NA	NA	NA	NA	NA
CASENT0744376	a06_t2_p04_m03	Ectatomma.muticum	w	NA	worker	NA	NA	Brazil_LTS_4	NA	NA	ANTSCAN_XS_21	21-20	https://dx.doi.org/10.35097/f1kb5fejdee24msv	/mnt/LSDF/antscan/processed/5x/	NA	gaster truncated	unstained	tray_38	5x_2steps	2.44 µm	500 µm Al	3000	70	0.01 s	Ectatomma	muticum	valid	Ectatomma muticum	Formicidae	Ectatomminae	Ectatommini	Smith, F., 1858	https://www.antwiki.org/wiki/Ectatomma	47496	OIST	NA	Rodrigo M. Feitosa	NA	fumika	R.M. Feitosa, G.P. Camacho, M.F.O. Martins	pitfall	NA	2016-03-08	2016-03-12	NA	NA	NA	NA	Brazil
CASENT0744611	lsbf_205	Ectatomma.permagnum	w	NA	worker	NA	NA	Brazil_LTS_6	NA	NA	ANTSCAN_S_1	S-100	https://dx.doi.org/10.35097/9467hn0uhhy7bxg8	/mnt/LSDF/antscan/processed/2x/	NA	NA	unstained	tray_50	2x_3steps	6.11 µm	500 µm Al	3000	70	0.01 s	Ectatomma	permagnum	valid	Ectatomma permagnum	Formicidae	Ectatomminae	Ectatommini	Smith, F., 1858	https://www.antwiki.org/wiki/Ectatomma	49769	OIST	NA	Rodrigo M. Feitosa	NA	fumika	NA	NA	NA	NA	NA	NA	NA	NA	NA	NA
CASENT0744585	lsbf_006	Ectatomma.permagnum	w	NA	worker	NA	NA	Brazil_LTS_6	NA	NA	ANTSCAN_S_1	S-90	https://dx.doi.org/10.35097/6gw7f0gcjsv92f5q	/mnt/LSDF/antscan/processed/2x/	NA	NA	unstained	tray_50	2x_3steps	6.11 µm	500 µm Al	3000	70	0.01 s	Ectatomma	permagnum	valid	Ectatomma permagnum	Formicidae	Ectatomminae	Ectatommini	Smith, F., 1858	https://www.antwiki.org/wiki/Ectatomma	47672	OIST	NA	Rodrigo M. Feitosa	NA	fumika	A.M. Oliveira, R. Feitosa, J.M. Maravalha, H. Vasconcelos	pitfall	NA	2015-01-15	NA	NA	NA	NA	NA	Brazil
CASENT0878074	JZS_37957	Ectatomma.ruidum	w	NA	worker	NA	NA	LTS_GAGA_05	GAGA Round 2 Original 1 (of 2)	0	ANTSCAN2_XS_4	GAGA-04-13	https://dx.doi.org/10.35097/gf25jn2bnrvk5bzg	/mnt/LSDF/antscan/processed/GAGA_5x/	NA	NA	unstained	NA	5x	2.44 µm	2 mm pyrolytic graphite	3000	40	NA	Ectatomma	ruidum	valid	Ectatomma ruidum	Formicidae	Ectatomminae	Ectatommini	Smith, F., 1858	https://www.antwiki.org/wiki/Ectatomma	54679	OIST	NA	GAGA	NA	fumika	J. Shik	NA	NA	2017-05-17	NA	Rainforest	NA	NA	NA	Panama
CASENT0878075	JZS_37957	Ectatomma.ruidum	w	NA	worker	NA	NA	LTS_GAGA_05	GAGA Round 2 Original 1 (of 2)	0	ANTSCAN2_XS_4	GAGA-04-14	https://dx.doi.org/10.35097/w5wmp173c1tt233j	/mnt/LSDF/antscan/processed/GAGA_2x/	NA	NA	unstained	NA	2x	6.11 µm	3 mm pyrolytic graphite	3000	160	NA	Ectatomma	ruidum	valid	Ectatomma ruidum	Formicidae	Ectatomminae	Ectatommini	Smith, F., 1858	https://www.antwiki.org/wiki/Ectatomma	54680	OIST	NA	GAGA	NA	fumika	J. Shik	NA	NA	2017-05-17	NA	Rainforest	NA	NA	NA	Panama
CASENT0744380	lsbf_020	Ectatomma.sp.	w	NA	worker	NA	NA	Brazil_LTS_4	NA	NA	ANTSCAN_XS_21	21-24	https://dx.doi.org/10.35097/u3ne9xekt4ta1cjh	/mnt/LSDF/antscan/processed/5x/	NA	NA	unstained	tray_29	5x_3steps	2.44 µm	500 µm Al	3000	70	0.01 s	Ectatomma	sp.	unidentified	Ectatomma sp.	Formicidae	Ectatomminae	Ectatommini	Smith, F., 1858	https://www.antwiki.org/wiki/Ectatomma	47500	OIST	NA	Rodrigo M. Feitosa	NA	fumika	A.M. Oliveira, R. Feitosa, J.M. Maravalha, H. Vasconcelos	pitfall	NA	2015-01-15	NA	NA	NA	NA	NA	Brazil
CASENT0744573	lsbf_211	Ectatomma.tuberculatum	w	NA	worker	NA	NA	Brazil_LTS_6	NA	NA	ANTSCAN_S_1	S-85	https://dx.doi.org/10.35097/za3szgbstw5yq3wx	/mnt/LSDF/antscan/processed/2x/	NA	NA	unstained	tray_49	2x_3steps	6.11 µm	500 µm Al	3000	70	0.01 s	Ectatomma	tuberculatum	valid	Ectatomma tuberculatum	Formicidae	Ectatomminae	Ectatommini	Smith, F., 1858	https://www.antwiki.org/wiki/Ectatomma	47660	OIST	NA	Rodrigo M. Feitosa	NA	fumika	L.S. Silva	hand	NA	2013-08	NA	NA	NA	NA	NA	Brazil
CASENT0745603	EMS3120	Ectomomyrmex.insulanus	w	NA	worker	NA	NA	OIST_LTS_1	OIST 01	NA	ANTSCAN_XS_33	33-05	https://dx.doi.org/10.35097/q9a1w6xgk04m3de8	/mnt/LSDF/antscan/processed/5x/	NA	NA	unstained	tray_22	5x	2.44 µm	500 µm Al	3000	100	0.01 s	Ectomomyrmex	insulanus	valid	Ectomomyrmex insulanus	Formicidae	Ponerinae	Ponerini	Mayr, 1867	https://www.antwiki.org/wiki/Ectomomyrmex	51380	OIST	NA	Francisco Hita Garcia	NA	fumika	Liu, C.	winkler	3 mesh bags, 48h extraction	2015-04-22	NA	montane rainforest	sifted leaf litter	NA	NA	Samoa
CASENT0745604	EMS3120	Ectomomyrmex.insulanus	w	NA	worker	NA	NA	OIST_LTS_1	OIST 01	NA	ANTSCAN_XS_33	33-06	https://dx.doi.org/10.35097/gzk3h4769jdr7je3	/mnt/LSDF/antscan/processed/5x/	NA	NA	unstained	tray_24	5x_2steps	2.44 µm	500 µm Al	3000	70	0.01 s	Ectomomyrmex	insulanus	valid	Ectomomyrmex insulanus	Formicidae	Ponerinae	Ponerini	Mayr, 1867	https://www.antwiki.org/wiki/Ectomomyrmex	51381	OIST	NA	Francisco Hita Garcia	NA	fumika	Liu, C.	winkler	3 mesh bags, 48h extraction	2015-04-22	NA	montane rainforest	sifted leaf litter	NA	NA	Samoa
CASENT0877582	HR006	Ectomomyrmex.javanus	w	NA	worker	NA	species	LTS GAGA 03	GAGA 03	0w	ANTSCAN2_XS_1	GAGA-01-35	https://dx.doi.org/10.35097/fcxcwjc5qmakcf9u	/mnt/LSDF/antscan/processed/GAGA_2x/	NA	NA	unstained	NA	2x	6.11 µm	3 mm pyrolytic graphite	3000	160	NA	Ectomomyrmex	javanus	valid	Ectomomyrmex javanus	Formicidae	Ponerinae	Ponerini	Mayr, 1867	https://www.antwiki.org/wiki/Ectomomyrmex	54317	OIST	NA	GAGA	NA	fumika	H. Ran	NA	NA	2018-11-15	NA	Mountain grassland	NA	NA	NA	China
CASENT0877583	HR006	Ectomomyrmex.javanus	w	NA	worker	NA	species	LTS GAGA 03	GAGA 03	0w	ANTSCAN2_XS_1	GAGA-01-36	https://dx.doi.org/10.35097/uzj0beew4umvcg30	/mnt/LSDF/antscan/processed/GAGA_5x/	NA	NA	unstained	NA	5x	2.44 µm	2 mm pyrolytic graphite	3000	40	NA	Ectomomyrmex	javanus	valid	Ectomomyrmex javanus	Formicidae	Ponerinae	Ponerini	Mayr, 1867	https://www.antwiki.org/wiki/Ectomomyrmex	54318	OIST	NA	GAGA	NA	fumika	H. Ran	NA	NA	2018-11-15	NA	Mountain grassland	NA	NA	NA	China
CASENT0744082	antscan_macau_12	Ectomomyrmex.leeuwenhoeki	w	NA	worker	NA	NA	Macau_LTS_1	Macau_original_1	1	ANTSCAN_XS_1	01-39	https://dx.doi.org/10.35097/3dc7702d1zs8r6jx	/mnt/LSDF/antscan/processed/5x/	NA	NA	unstained	tray_29	5x_3steps	2.44 µm	500 µm Al	3000	70	0.01 s	Ectomomyrmex	leeuwenhoeki	valid	Ectomomyrmex leeuwenhoeki	Formicidae	Ponerinae	Ponerini	Mayr, 1867	https://www.antwiki.org/wiki/Ectomomyrmex	42151	OIST	Benoit Guenard, HKU	Benoit Guenard	NA	fumika	Francois Brassard	winkler	NA	2019-04-11	NA	NA	NA	NA	NA	China
CASENT0745640	BG103.18	Ectomomyrmex.leeuwenhoeki	w	NA	worker	NA	NA	OIST_LTS_2	OIST 01	NA	ANTSCAN_XS_33	33-41	https://dx.doi.org/10.35097/gmsktjr0x6yqv69b	/mnt/LSDF/antscan/processed/5x/	NA	NA	unstained	tray_24	5x_2steps	2.44 µm	500 µm Al	3000	70	0.01 s	Ectomomyrmex	leeuwenhoeki	valid	Ectomomyrmex leeuwenhoeki	Formicidae	Ponerinae	Ponerini	Mayr, 1867	https://www.antwiki.org/wiki/Ectomomyrmex	51417	OIST	NA	Francisco Hita Garcia	NA	fumika	B. Guénard, B. Blanchard, C. Liu	Nest series	NA	2013-06-11	2013-06-11	secondary rain forest	NA	NA	NA	China
CASENT0744938	PGH2019-066	Euponera.brunoi	w	NA	worker	NA	NA	Africa_LTS_4	AFRC_02	NA	ANTSCAN_XS_28	28-13	https://dx.doi.org/10.35097/cvuf8adc9fqsw2ua	/mnt/LSDF/antscan/processed/5x/	NA	NA	unstained	tray_27	5x_2steps	2.44 µm	500 µm Al	3000	70	0.01 s	Euponera	brunoi	valid	Euponera brunoi	Formicidae	Ponerinae	Ponerini	Forel, 1891	https://www.antwiki.org/wiki/Euponera	50422	OIST	NA	Peter G. Hawkes	NA	fumika	P.G. Hawkes	Hand collected, scraping soil to depth of 15 cm	NA	2019-01-10	NA	Primary forest, selectively logged 60 years previously	in soil	NA	NA	Ghana
CASENT0744939	PGH2019-066	Euponera.brunoi	w	NA	worker	NA	NA	Africa_LTS_4	AFRC_02	NA	ANTSCAN_XS_28	28-14	https://dx.doi.org/10.35097/dhzgv40kd5tf10a7	/mnt/LSDF/antscan/processed/5x/	NA	NA	unstained	tray_27	5x_2steps	2.44 µm	500 µm Al	3000	70	0.01 s	Euponera	brunoi	valid	Euponera brunoi	Formicidae	Ponerinae	Ponerini	Forel, 1891	https://www.antwiki.org/wiki/Euponera	50423	OIST	NA	Peter G. Hawkes	NA	fumika	P.G. Hawkes	Hand collected, scraping soil to depth of 15 cm	NA	2019-01-10	NA	Primary forest, selectively logged 60 years previously	in soil	NA	NA	Ghana
CASENT0744940	PGH2019-066	Euponera.brunoi	aQ	NA	queen	alate	NA	Africa_LTS_4	AFRC_02	NA	ANTSCAN_XS_28	28-15	https://dx.doi.org/10.35097/3kmdjwkfktqv5c5m	/mnt/LSDF/antscan/processed/5x/	NA	NA	unstained	tray_27	5x_2steps	2.44 µm	500 µm Al	3000	70	0.01 s	Euponera	brunoi	valid	Euponera brunoi	Formicidae	Ponerinae	Ponerini	Forel, 1891	https://www.antwiki.org/wiki/Euponera	50424	OIST	NA	Peter G. Hawkes	NA	fumika	P.G. Hawkes	Hand collected, scraping soil to depth of 15 cm	NA	2019-01-10	NA	Primary forest, selectively logged 60 years previously	in soil	NA	NA	Ghana
CASENT0744941	PGH2019-066	Euponera.brunoi	aQ	NA	queen	alate	NA	Africa_LTS_4	AFRC_02	NA	ANTSCAN_XS_28	28-16	https://dx.doi.org/10.35097/ez2jndm2w8atqc55	/mnt/LSDF/antscan/processed/5x/	NA	NA	unstained	tray_27	5x_2steps	2.44 µm	500 µm Al	3000	70	0.01 s	Euponera	brunoi	valid	Euponera brunoi	Formicidae	Ponerinae	Ponerini	Forel, 1891	https://www.antwiki.org/wiki/Euponera	50425	OIST	NA	Peter G. Hawkes	NA	fumika	P.G. Hawkes	Hand collected, scraping soil to depth of 15 cm	NA	2019-01-10	NA	Primary forest, selectively logged 60 years previously	in soil	NA	NA	Ghana
CASENT0744942	PGH2019-046	Euponera.brunoi	w	NA	worker	NA	NA	Africa_LTS_4	AFRC_02	NA	ANTSCAN_XS_28	28-17	https://dx.doi.org/10.35097/wd8mv3dj2red80xa	/mnt/LSDF/antscan/processed/5x/	NA	NA	unstained	tray_27	5x_2steps	2.44 µm	500 µm Al	3000	70	0.01 s	Euponera	brunoi	valid	Euponera brunoi	Formicidae	Ponerinae	Ponerini	Forel, 1891	https://www.antwiki.org/wiki/Euponera	50426	OIST	NA	Peter G. Hawkes	NA	fumika	P.G. Hawkes	Hand collected, scraping soil to depth of 30 cm	NA	2019-01-10	NA	Primary forest, selectively logged 60 years previously	In soil	NA	NA	Ghana
CASENT0744943	PGH2019-046	Euponera.brunoi	w	NA	worker	NA	NA	Africa_LTS_4	AFRC_02	NA	ANTSCAN_XS_28	28-18	https://dx.doi.org/10.35097/mgyum7meqjwkhkme	/mnt/LSDF/antscan/processed/5x/	NA	NA	unstained	tray_27	5x_2steps	2.44 µm	500 µm Al	3000	70	0.01 s	Euponera	brunoi	valid	Euponera brunoi	Formicidae	Ponerinae	Ponerini	Forel, 1891	https://www.antwiki.org/wiki/Euponera	50427	OIST	NA	Peter G. Hawkes	NA	fumika	P.G. Hawkes	Hand collected, scraping soil to depth of 30 cm	NA	2019-01-10	NA	Primary forest, selectively logged 60 years previously	In soil	NA	NA	Ghana
CASENT0744944	PGH2019-046	Euponera.brunoi	m	NA	male	NA	NA	Africa_LTS_4	AFRC_02	NA	ANTSCAN_XS_28	28-19	https://dx.doi.org/10.35097/56dy50g4c7e0g3c3	/mnt/LSDF/antscan/processed/5x/	NA	NA	unstained	tray_27	5x_2steps	2.44 µm	500 µm Al	3000	70	0.01 s	Euponera	brunoi	valid	Euponera brunoi	Formicidae	Ponerinae	Ponerini	Forel, 1891	https://www.antwiki.org/wiki/Euponera	50428	OIST	NA	Peter G. Hawkes	NA	fumika	P.G. Hawkes	Hand collected, scraping soil to depth of 30 cm	NA	2019-01-10	NA	Primary forest, selectively logged 60 years previously	In soil	NA	NA	Ghana
CASENT0744945	PGH2019-046	Euponera.brunoi	m	NA	male	NA	NA	Africa_LTS_4	AFRC_02	NA	ANTSCAN_XS_28	28-20	https://dx.doi.org/10.35097/u6ym08y60tp6hfdv	/mnt/LSDF/antscan/processed/5x/	NA	NA	unstained	tray_27	5x_2steps	2.44 µm	500 µm Al	3000	70	0.01 s	Euponera	brunoi	valid	Euponera brunoi	Formicidae	Ponerinae	Ponerini	Forel, 1891	https://www.antwiki.org/wiki/Euponera	50429	OIST	NA	Peter G. Hawkes	NA	fumika	P.G. Hawkes	Hand collected, scraping soil to depth of 30 cm	NA	2019-01-10	NA	Primary forest, selectively logged 60 years previously	In soil	NA	NA	Ghana
CASENT0743772	ANTC39509	Euponera.pilosior	aQ	NA	queen	alate	species	Korea_LTS_1	Korea_original_1	1 w	ANTSCAN_XS_2	02-01	https://dx.doi.org/10.35097/4pkwzs52j223rbqa	/mnt/LSDF/antscan/processed/5x/	NA	cotton	unstained	tray_40	5x_2steps	2.44 µm	500 µm Al	3000	70	0.01 s	Euponera	pilosior	valid	Euponera pilosior	Formicidae	Ponerinae	Ponerini	Forel, 1891	https://www.antwiki.org/wiki/Euponera	42169	OIST	Yoon Seon-Woo	Yoon Seon-Woo	NA	fumika	Yoon Seon-Woo	NA	NA	2017-09-15	NA	NA	NA	NA	NA	South Korea
CASENT0743773	ANTC39509	Euponera.pilosior	w	NA	worker	NA	species	Korea_LTS_1	Korea_original_1	1 w	ANTSCAN_XS_2	02-02	https://dx.doi.org/10.35097/kw2p703hxyr51gr5	/mnt/LSDF/antscan/processed/5x/	NA	NA	unstained	tray_06	5x	2.44 µm	500 µm Al	3000	100	0.01 s	Euponera	pilosior	valid	Euponera pilosior	Formicidae	Ponerinae	Ponerini	Forel, 1891	https://www.antwiki.org/wiki/Euponera	42170	OIST	Yoon Seon-Woo	Yoon Seon-Woo	NA	fumika	Yoon Seon-Woo	NA	NA	2017-09-15	NA	NA	NA	NA	NA	South Korea
OKENT0105056	OK06255	Euponera.pilosior	m	NA	male	NA	species	Okinawa_LTS_1	NA	NA	ANTSCAN_XS_3	03-40	https://dx.doi.org/10.35097/e9z2h234qhx5c1v8	/mnt/LSDF/antscan/processed/5x/	NA	truncated, cotton	unstained	tray_40	5x_2steps	2.44 µm	500 µm Al	3000	70	0.01 s	Euponera	pilosior	valid	Euponera pilosior	Formicidae	Ponerinae	Ponerini	Forel, 1891	https://www.antwiki.org/wiki/Euponera	42550	OIST	NA	Evan P. Economo	G. Fischer	fumika	Maehira, Iriyama	slam trap	NA	2017-07-14	2017-07-28	NA	NA	NA	NA	Japan
OKENT0105057	OK02376	Euponera.pilosior	aQ	NA	queen	alate	species	Okinawa_LTS_1	NA	NA	ANTSCAN_XS_3	03-41	https://dx.doi.org/10.35097/wt4jpr30eetq8emy	/mnt/LSDF/antscan/processed/5x/	NA	truncated, cotton	unstained	tray_40	5x_2steps	2.44 µm	500 µm Al	3000	70	0.01 s	Euponera	pilosior	valid	Euponera pilosior	Formicidae	Ponerinae	Ponerini	Forel, 1891	https://www.antwiki.org/wiki/Euponera	42551	OIST	NA	Evan P. Economo	S. Iriyama & T. Yoshida	fumika	Iriyama, Uekama	slam trap	NA	2016-09-09	2016-09-23	NA	NA	NA	NA	Japan
OKENT0105058	OK02376	Euponera.pilosior	aQ	NA	queen	alate	species	Okinawa_LTS_1	NA	NA	ANTSCAN_XS_3	03-42	https://dx.doi.org/10.35097/81tdq9uxgantwkce	/mnt/LSDF/antscan/processed/5x/	NA	truncated, cotton	unstained	tray_40	5x_2steps	2.44 µm	500 µm Al	3000	70	0.01 s	Euponera	pilosior	valid	Euponera pilosior	Formicidae	Ponerinae	Ponerini	Forel, 1891	https://www.antwiki.org/wiki/Euponera	42552	OIST	NA	Evan P. Economo	S. Iriyama & T. Yoshida	fumika	Iriyama, Uekama	slam trap	NA	2016-09-09	2016-09-23	NA	NA	NA	NA	Japan
OKENT0105059	OK06557	Euponera.pilosior	w	NA	worker	NA	species	Okinawa_LTS_1	NA	NA	ANTSCAN_XS_3	03-43	https://dx.doi.org/10.35097/ww0e54xm2d6w2abk	/mnt/LSDF/antscan/processed/5x/	NA	truncated	unstained	tray_40	5x_2steps	2.44 µm	500 µm Al	3000	70	0.01 s	Euponera	pilosior	valid	Euponera pilosior	Formicidae	Ponerinae	Ponerini	Forel, 1891	https://www.antwiki.org/wiki/Euponera	42553	OIST	NA	Evan P. Economo	T. Yoshida	fumika	Suzuki,Kuniyoshi	slam trap	NA	2017-08-31	2017-09-14	NA	NA	NA	NA	Japan
CASENT0878049	GMY020	Euprenolepis.cf.wittei	w	NA	worker	NA	NA	LTS_GAGA_05	GAGA Round 2 Original 1 (of 2)	3w	ANTSCAN2_XS_3	GAGA-03-37	https://dx.doi.org/10.35097/d2e0dagttk0r8b2n	/mnt/LSDF/antscan/processed/GAGA_5x/	NA	NA	unstained	NA	5x	2.44 µm	2 mm pyrolytic graphite	3000	40	NA	Euprenolepis	cf.wittei	unidentified	Euprenolepis cf.wittei	Formicidae	Formicinae	Lasiini	Emery, 1906	https://www.antwiki.org/wiki/Euprenolepis	54654	OIST	NA	GAGA	NA	fumika	S. De Greef	NA	NA	2018-09-09	NA	Rainforest	NA	NA	NA	Malaysia
CASENT0878050	GMY020	Euprenolepis.cf.wittei	w	NA	worker	NA	NA	LTS_GAGA_05	GAGA Round 2 Original 1 (of 2)	3w	ANTSCAN2_XS_3	GAGA-03-38	https://dx.doi.org/10.35097/pfpyacpbe0vjgftr	/mnt/LSDF/antscan/processed/GAGA_5x/	NA	NA	unstained	NA	5x	2.44 µm	2 mm pyrolytic graphite	3000	40	NA	Euprenolepis	cf.wittei	unidentified	Euprenolepis cf.wittei	Formicidae	Formicinae	Lasiini	Emery, 1906	https://www.antwiki.org/wiki/Euprenolepis	54655	OIST	NA	GAGA	NA	fumika	S. De Greef	NA	NA	2018-09-09	NA	Rainforest	NA	NA	NA	Malaysia
CASENT0878017	GMY022	Euprenolepis.procera	w, with brood between mandible	NA	worker	NA	species	LTS_GAGA_04	GAGA Round 2 Original 1 (of 2)	14w intact, 1w broken	ANTSCAN2_XS_3	GAGA-03-08	https://dx.doi.org/10.35097/g7g1htzkyxpa9h08	/mnt/LSDF/antscan/processed/GAGA_5x/	NA	NA	unstained	NA	5x	2.44 µm	2 mm pyrolytic graphite	3000	40	NA	Euprenolepis	procera	valid	Euprenolepis procera	Formicidae	Formicinae	Lasiini	Emery, 1906	https://www.antwiki.org/wiki/Euprenolepis	54579	OIST	NA	GAGA	NA	fumika	S. De Greef	NA	NA	2018-09-09	NA	Rainforest	NA	NA	NA	Malaysia
CASENT0878018	GMY022	Euprenolepis.procera	w	NA	worker	NA	species	LTS_GAGA_04	GAGA Round 2 Original 1 (of 2)	14w intact, 1w broken	ANTSCAN2_XS_3	GAGA-03-09	https://dx.doi.org/10.35097/7jaq88qe7mgcv2pt	/mnt/LSDF/antscan/processed/GAGA_5x/	NA	NA	unstained	NA	5x	2.44 µm	2 mm pyrolytic graphite	3000	40	NA	Euprenolepis	procera	valid	Euprenolepis procera	Formicidae	Formicinae	Lasiini	Emery, 1906	https://www.antwiki.org/wiki/Euprenolepis	54580	OIST	NA	GAGA	NA	fumika	S. De Greef	NA	NA	2018-09-09	NA	Rainforest	NA	NA	NA	Malaysia
CASENT0745605	EMS3119	Eurhopalothrix.procera	w	NA	worker	NA	NA	OIST_LTS_1	OIST 01	NA	ANTSCAN_XS_33	33-07	https://dx.doi.org/10.35097/gqv3gu474kyyf38r	/mnt/LSDF/antscan/processed/5x/	NA	NA	unstained	tray_27	5x_2steps	2.44 µm	500 µm Al	3000	70	0.01 s	Eurhopalothrix	procera	valid	Eurhopalothrix procera	Formicidae	Myrmicinae	Attini	Brown & Kempf, 1961	https://www.antwiki.org/wiki/Eurhopalothrix	51235	OIST	NA	Francisco Hita Garcia	NA	fumika	Liu, C.	winkler	3 mesh bags, 48h extraction	2015-04-22	NA	montane rainforest	NA	NA	NA	Samoa
CASENT0878087	E.procera_1	Eurhopalothrix.procera	aQ	NA	queen	alate	NA	LTS_GAGA_05	GAGA Round 2 Original 1 (of 2)	2aQ	ANTSCAN2_XS_4	GAGA-04-26	https://dx.doi.org/10.35097/maeddnat8ghc50fh	/mnt/LSDF/antscan/processed/GAGA_5x/	NA	NA	unstained	NA	5x	2.44 µm	2 mm pyrolytic graphite	3000	40	NA	Eurhopalothrix	procera	valid	Eurhopalothrix procera	Formicidae	Myrmicinae	Attini	Brown & Kempf, 1961	https://www.antwiki.org/wiki/Eurhopalothrix	54692	OIST	NA	GAGA	NA	fumika	P. Hsu	NA	NA	2011-10-30	NA	Broadleaf forest	NA	NA	NA	Taiwan
CASENT0878088	E.procera_1	Eurhopalothrix.procera	aQ	NA	queen	alate	NA	LTS_GAGA_05	GAGA Round 2 Original 1 (of 2)	2aQ	ANTSCAN2_XS_4	GAGA-04-27	https://dx.doi.org/10.35097/4dq92nazqgxh2hpn	/mnt/LSDF/antscan/processed/GAGA_5x/	NA	NA	unstained	NA	5x	2.44 µm	2 mm pyrolytic graphite	3000	40	NA	Eurhopalothrix	procera	valid	Eurhopalothrix procera	Formicidae	Myrmicinae	Attini	Brown & Kempf, 1961	https://www.antwiki.org/wiki/Eurhopalothrix	54693	OIST	NA	GAGA	NA	fumika	P. Hsu	NA	NA	2011-10-30	NA	Broadleaf forest	NA	NA	NA	Taiwan
CASENT0878089	E.procera_1	Eurhopalothrix.procera	aQ	NA	queen	alate	NA	LTS_GAGA_05	GAGA Round 2 Original 1 (of 2)	2aQ	ANTSCAN2_XS_4	GAGA-04-28	https://dx.doi.org/10.35097/fnkezvetvzg4xm0m	/mnt/LSDF/antscan/processed/GAGA_5x/	NA	NA	unstained	NA	5x	2.44 µm	2 mm pyrolytic graphite	3000	40	NA	Eurhopalothrix	procera	valid	Eurhopalothrix procera	Formicidae	Myrmicinae	Attini	Brown & Kempf, 1961	https://www.antwiki.org/wiki/Eurhopalothrix	54694	OIST	NA	GAGA	NA	fumika	P. Hsu	NA	NA	2011-10-30	NA	Broadleaf forest	NA	NA	NA	Taiwan
CASENT0745608	EMS2960	Eurhopalothrix.sp.	w	NA	worker	NA	NA	OIST_LTS_1	OIST 01	NA	ANTSCAN_XS_33	33-10	https://dx.doi.org/10.35097/kvuscj6q9qy4s70r	/mnt/LSDF/antscan/processed/5x/	NA	NA	unstained	tray_15	5x	2.44 µm	500 µm Al	3000	100	0.01 s	Eurhopalothrix	sp.	unidentified	Eurhopalothrix sp.	Formicidae	Myrmicinae	Attini	Brown & Kempf, 1961	https://www.antwiki.org/wiki/Eurhopalothrix	51238	OIST	NA	Francisco Hita Garcia	NA	fumika	E.M. Sarnat & C. Liu	Winkler	NA	2014-07-31	NA	secondary rainforest	leaf litter	NA	NA	Malaysia
CASENT0745609	EMS2960	Eurhopalothrix.sp.	w	NA	worker	NA	NA	OIST_LTS_1	OIST 01	NA	ANTSCAN_XS_33	33-11	NA	NA	NA	no_scan	unstained	tray_15	5x	NA	NA	NA	NA	NA	Eurhopalothrix	sp.	unidentified	Eurhopalothrix sp.	Formicidae	Myrmicinae	Attini	Brown & Kempf, 1961	https://www.antwiki.org/wiki/Eurhopalothrix	51239	OIST	NA	Francisco Hita Garcia	NA	fumika	E.M. Sarnat & C. Liu	Winkler	NA	2014-07-31	NA	secondary rainforest	leaf litter	NA	NA	Malaysia
CASENT0840870	D4-GAGA-165	Eutetramorium.mocquerysi	w	NA	worker	NA	colony	LTS GAGA 01	0	GAGA 01	ANTSCAN_XS_11	11-28	https://dx.doi.org/10.35097/3vu2qrj0djzqrn3g	/mnt/LSDF/antscan/processed/5x/	NA	NA	unstained	tray_24	5x_2steps	2.44 µm	500 µm Al	3000	70	0.01 s	Eutetramorium	mocquerysi	valid	Eutetramorium mocquerysi	Formicidae	Myrmicinae	Crematogastrini	Emery, 1899	https://www.antwiki.org/wiki/Eutetramorium	55033	OIST	NA	GAGA	NA	fumika	B. Fisher	NA	NA	2018-02-10	NA	Rainforest	NA	NA	NA	Madagascar
CASENT0744946	TRP2013-SOC1-4	Fisheropone.ambigua	w	NA	worker	NA	NA	Africa_LTS_4	AFRC_02	NA	ANTSCAN_XS_28	28-21	https://dx.doi.org/10.35097/qs5nech9z9q2b15j	/mnt/LSDF/antscan/processed/5x/	NA	NA	unstained	tray_13	5x	2.44 µm	500 µm Al	3000	100	0.01 s	Fisheropone	ambigua	valid	Fisheropone ambigua	Formicidae	Ponerinae	Ponerini	Schmidt & Shattuck, 2014	https://www.antwiki.org/wiki/Fisheropone	50089	OIST	NA	Peter G. Hawkes	NA	fumika	P.G. Hawkes, J. Fisher	hand collected	NA	2013-02-21	NA	Sclerocarya - Bolusanthus Open Woodland (in Sekhukhune Mountain Bushveld)	NA	NA	NA	South Africa
CASENT0744947	TRP2013-SOC1-4	Fisheropone.ambigua	w	NA	worker	NA	NA	Africa_LTS_4	AFRC_02	NA	ANTSCAN_XS_28	28-22	https://dx.doi.org/10.35097/8hxqee0uzd2hfzn7	/mnt/LSDF/antscan/processed/5x/	NA	NA	unstained	tray_13	5x	2.44 µm	500 µm Al	3000	100	0.01 s	Fisheropone	ambigua	valid	Fisheropone ambigua	Formicidae	Ponerinae	Ponerini	Schmidt & Shattuck, 2014	https://www.antwiki.org/wiki/Fisheropone	50090	OIST	NA	Peter G. Hawkes	NA	fumika	P.G. Hawkes, J. Fisher	hand collected	NA	2013-02-21	NA	Sclerocarya - Bolusanthus Open Woodland (in Sekhukhune Mountain Bushveld)	NA	NA	NA	South Africa
CASENT0744948	TRP2013-SOC1-4	Fisheropone.ambigua	w	NA	worker	NA	NA	Africa_LTS_4	AFRC_02	NA	ANTSCAN_XS_28	28-23	https://dx.doi.org/10.35097/r2gbsk9w2bxnphdw	/mnt/LSDF/antscan/processed/5x/	NA	NA	unstained	tray_13	5x	2.44 µm	500 µm Al	3000	100	0.01 s	Fisheropone	ambigua	valid	Fisheropone ambigua	Formicidae	Ponerinae	Ponerini	Schmidt & Shattuck, 2014	https://www.antwiki.org/wiki/Fisheropone	50091	OIST	NA	Peter G. Hawkes	NA	fumika	P.G. Hawkes, J. Fisher	hand collected	NA	2013-02-21	NA	Sclerocarya - Bolusanthus Open Woodland (in Sekhukhune Mountain Bushveld)	NA	NA	NA	South Africa
CASENT0744489	a06_t2_p02_m04	Forelius.brasiliensis	w	NA	worker	NA	NA	Brazil_LTS_4	NA	NA	ANTSCAN_XS_21	21-10	https://dx.doi.org/10.35097/phzqb9kbhmmd36k1	/mnt/LSDF/antscan/processed/5x/	NA	NA	unstained	tray_11	5x	2.44 µm	500 µm Al	3000	100	0.01 s	Forelius	brasiliensis	valid	Forelius brasiliensis	Formicidae	Dolichoderinae	Leptomyrmecini	Emery, 1888	https://www.antwiki.org/wiki/Forelius	47486	OIST	NA	Rodrigo M. Feitosa	NA	fumika	R.M. Feitosa, G.P. Camacho, M.F.O. Martins	pitfall	NA	2016-03-08	2016-03-12	NA	NA	NA	NA	Brazil
CASENT0744490	a06_t2_p02_m04	Forelius.brasiliensis	w	NA	worker	NA	NA	Brazil_LTS_4	NA	NA	ANTSCAN_XS_21	21-11	https://dx.doi.org/10.35097/w9b1mydnhmg4d4rw	/mnt/LSDF/antscan/processed/5x/	NA	NA	unstained	tray_09	5x_2steps	2.44 µm	500 µm Al	3000	100	0.01 s	Forelius	brasiliensis	valid	Forelius brasiliensis	Formicidae	Dolichoderinae	Leptomyrmecini	Emery, 1888	https://www.antwiki.org/wiki/Forelius	47487	OIST	NA	Rodrigo M. Feitosa	NA	fumika	R.M. Feitosa, G.P. Camacho, M.F.O. Martins	pitfall	NA	2016-03-08	2016-03-12	NA	NA	NA	NA	Brazil
CASENT0744286	lsbf_055	Forelius.cf.brasiliensis	w	NA	worker	NA	NA	Brazil_LTS_4	NA	NA	ANTSCAN_XS_22	22-29	https://dx.doi.org/10.35097/j6yy8gr87ur0jyrj	/mnt/LSDF/antscan/processed/5x/	NA	NA	unstained	tray_11	5x	2.44 µm	500 µm Al	3000	100	0.01 s	Forelius	cf.brasiliensis	unidentified	Forelius cf.brasiliensis	Formicidae	Dolichoderinae	Leptomyrmecini	Emery, 1888	https://www.antwiki.org/wiki/Forelius	49092	OIST	NA	Rodrigo M. Feitosa	NA	fumika	R.M. Feitosa, G.P. Camacho, M.F.O. Martins	NA	NA	2016-03-03	2016-03-07	NA	NA	NA	NA	Brazil
CASENT0744501	lsbf_266	Forelius.pusillus	w	NA	worker	NA	NA	Brazil_LTS_3	NA	NA	ANTSCAN_XS_19	19-33	https://dx.doi.org/10.35097/9uawy5mr3wf02ar9	/mnt/LSDF/antscan/processed/5x/	NA	NA	unstained	tray_21	5x	2.44 µm	500 µm Al	3000	100	0.01 s	Forelius	pusillus	synonym	Forelius heyeri	Formicidae	Dolichoderinae	Leptomyrmecini	Emery, 1888	https://www.antwiki.org/wiki/Forelius	47412	OIST	NA	Rodrigo M. Feitosa	NA	fumika	W. Franco, R.M. Feitosa, A. Machado	pitfall	NA	2015-09-20	2015-09-25	NA	NA	NA	NA	Brazil
CASENT0744502	lsbf_266	Forelius.pusillus	w	NA	worker	NA	NA	Brazil_LTS_3	NA	NA	ANTSCAN_XS_19	19-34	https://dx.doi.org/10.35097/3y6hcyb9b84m42v9	/mnt/LSDF/antscan/processed/5x/	NA	NA	unstained	tray_21	5x	2.44 µm	500 µm Al	3000	100	0.01 s	Forelius	pusillus	synonym	Forelius heyeri	Formicidae	Dolichoderinae	Leptomyrmecini	Emery, 1888	https://www.antwiki.org/wiki/Forelius	47413	OIST	NA	Rodrigo M. Feitosa	NA	fumika	W. Franco, R.M. Feitosa, A. Machado	pitfall	NA	2015-09-20	2015-09-25	NA	NA	NA	NA	Brazil
CASENT0878035	HH_FF_PE	Formica.cf.fusca	w	NA	worker	NA	NA	LTS_GAGA_05	GAGA Round 2 Original 1 (of 2)	>10w	ANTSCAN2_XS_3	GAGA-03-26	https://dx.doi.org/10.35097/h6ycjsz5fsurwh8v	/mnt/LSDF/antscan/processed/GAGA_5x/	NA	NA	unstained	NA	5x	2.44 µm	2 mm pyrolytic graphite	3000	40	NA	Formica	cf.fusca	unidentified	Formica nr.fusca	Formicidae	Formicinae	Formicini	Linnaeus, 1758	https://www.antwiki.org/wiki/Formica	54597	OIST	NA	GAGA	NA	fumika	H. Helanterä	NA	NA	2019-05-14	NA	Coniferous forest	NA	NA	NA	Finland
CASENT0878036	HH_FF_PE	Formica.cf.fusca	w	NA	worker	NA	NA	LTS_GAGA_05	GAGA Round 2 Original 1 (of 2)	>10w	ANTSCAN2_XS_3	GAGA-03-27	https://dx.doi.org/10.35097/mcuqga2tpu4d929a	/mnt/LSDF/antscan/processed/GAGA_5x/	NA	NA	unstained	NA	5x	2.44 µm	2 mm pyrolytic graphite	3000	40	NA	Formica	cf.fusca	unidentified	Formica nr.fusca	Formicidae	Formicinae	Formicini	Linnaeus, 1758	https://www.antwiki.org/wiki/Formica	54598	OIST	NA	GAGA	NA	fumika	H. Helanterä	NA	NA	2019-05-14	NA	Coniferous forest	NA	NA	NA	Finland
CASENT0878138	HH_FF_40	Formica.cf.fusca	w	NA	worker	NA	NA	LTS_GAGA_06	GAGA Round 2 Original 2 (of 2)	>10	ANTSCAN2_XS_5	GAGA-05-29	https://dx.doi.org/10.35097/kyfwhkryppf5p7fs	/mnt/LSDF/antscan/processed/GAGA_5x/	NA	NA	unstained	NA	5x	2.44 µm	2 mm pyrolytic graphite	3000	40	NA	Formica	cf.fusca	unidentified	Formica cf.fusca	Formicidae	Formicinae	Formicini	Linnaeus, 1758	https://www.antwiki.org/wiki/Formica	54743	OIST	NA	GAGA	NA	fumika	H. Helanterä	NA	NA	2019-04-30	NA	Coniferous forest	NA	NA	NA	Finland
CASENT0878139	HH_FF_40	Formica.cf.fusca	w	NA	worker	NA	NA	LTS_GAGA_06	GAGA Round 2 Original 2 (of 2)	>10	ANTSCAN2_XS_5	GAGA-05-30	https://dx.doi.org/10.35097/mfe3r027mdgfym1f	/mnt/LSDF/antscan/processed/GAGA_5x/	NA	NA	unstained	NA	5x	2.44 µm	2 mm pyrolytic graphite	3000	40	NA	Formica	cf.fusca	unidentified	Formica cf.fusca	Formicidae	Formicinae	Formicini	Linnaeus, 1758	https://www.antwiki.org/wiki/Formica	54744	OIST	NA	GAGA	NA	fumika	H. Helanterä	NA	NA	2019-04-30	NA	Coniferous forest	NA	NA	NA	Finland
CASENT0878140	HH_FF_40	Formica.cf.fusca	w	NA	worker	NA	NA	LTS_GAGA_06	GAGA Round 2 Original 2 (of 2)	>10	ANTSCAN2_XS_5	GAGA-05-31	https://dx.doi.org/10.35097/50eje1q7n7ezabff	/mnt/LSDF/antscan/processed/GAGA_5x/	NA	NA	unstained	NA	5x	2.44 µm	2 mm pyrolytic graphite	3000	40	NA	Formica	cf.fusca	unidentified	Formica cf.fusca	Formicidae	Formicinae	Formicini	Linnaeus, 1758	https://www.antwiki.org/wiki/Formica	54745	OIST	NA	GAGA	NA	fumika	H. Helanterä	NA	NA	2019-04-30	NA	Coniferous forest	NA	NA	NA	Finland
CASENT0878141	HH_FF_SA3	Formica.cf.fusca	w	NA	worker	NA	NA	LTS_GAGA_06	GAGA Round 2 Original 2 (of 2)	>10	ANTSCAN2_XS_5	GAGA-05-32	https://dx.doi.org/10.35097/jbkffxa69ryuvnqc	/mnt/LSDF/antscan/processed/GAGA_5x/	NA	NA	unstained	NA	5x	2.44 µm	2 mm pyrolytic graphite	3000	40	NA	Formica	cf.fusca	unidentified	Formica cf.fusca	Formicidae	Formicinae	Formicini	Linnaeus, 1758	https://www.antwiki.org/wiki/Formica	54746	OIST	NA	GAGA	NA	fumika	H. Helanterä	NA	NA	2019-06-19	NA	Coniferous forest	NA	NA	NA	Finland
CASENT0878142	HH_FF_6	Formica.cf.fusca	w	NA	worker	NA	NA	LTS_GAGA_06	GAGA Round 2 Original 2 (of 2)	>10	ANTSCAN2_XS_5	GAGA-05-33	https://dx.doi.org/10.35097/444bjnb7v4qm8kqk	/mnt/LSDF/antscan/processed/GAGA_5x/	NA	NA	unstained	NA	5x	2.44 µm	2 mm pyrolytic graphite	3000	40	NA	Formica	cf.fusca	unidentified	Formica cf.fusca	Formicidae	Formicinae	Formicini	Linnaeus, 1758	https://www.antwiki.org/wiki/Formica	54747	OIST	NA	GAGA	NA	fumika	H. Helanterä	NA	NA	2019-04-27	NA	Coniferous forest	NA	NA	NA	Finland
CASENT0878143	HH_FF_9	Formica.cf.fusca	w	NA	worker	NA	NA	LTS_GAGA_06	GAGA Round 2 Original 2 (of 2)	>10	ANTSCAN2_XS_5	GAGA-05-34	https://dx.doi.org/10.35097/8e9w4r282b7cpyd3	/mnt/LSDF/antscan/processed/GAGA_5x/	NA	NA	unstained	NA	5x	2.44 µm	2 mm pyrolytic graphite	3000	40	NA	Formica	cf.fusca	unidentified	Formica cf.fusca	Formicidae	Formicinae	Formicini	Linnaeus, 1758	https://www.antwiki.org/wiki/Formica	54748	OIST	NA	GAGA	NA	fumika	H. Helanterä	NA	NA	2019-04-27	NA	Coniferous forest	NA	NA	NA	Finland
CASENT0709279	NA	Formica.cf.pallidefulva	W	NA	worker	NA	colony	LINKSVAYER_BP	NA	NA	ANTSCAN_XS_15	15-08	https://dx.doi.org/10.35097/h5e22my4w2cdb7d5	/mnt/LSDF/antscan/processed/5x/	NA	NA	iodine	tray_28	5x_2steps	2.44 µm	500 µm Al	3000	70	0.01 s	Formica	cf.pallidefulva	unidentified	Formica cf.pallidefulva	Formicidae	Formicinae	Formicini	Linnaeus, 1758	https://www.antwiki.org/wiki/Formica	51711	OIST	OIST	Timothy A. Linksvayer	NA	evropi	Timothy A. Linksvayer	NA	NA	NA	NA	NA	NA	NA	NA	NA
CASENT0878118	MLR6, MLR7, MLA3	Formica.cunicularia	m? aQ?	NA	undetermined	NA	NA	LTS_GAGA_06	GAGA Round 2 Original 2 (of 2)	0	ANTSCAN2_XS_5	GAGA-05-09	https://dx.doi.org/10.35097/31vh9c6b0ccs21bv	/mnt/LSDF/antscan/processed/GAGA_5x/	NA	NA	unstained	NA	5x	2.44 µm	2 mm pyrolytic graphite	3000	40	NA	Formica	cunicularia	valid	Formica cunicularia	Formicidae	Formicinae	Formicini	Linnaeus, 1758	https://www.antwiki.org/wiki/Formica	54723	OIST	NA	GAGA	NA	fumika	D. Grasso	NA	NA	2018-06-13	NA	Temperate grassland	NA	NA	NA	Italy
CASENT0878119	MLR6, MLR7, MLA3	Formica.cunicularia	m? aQ?	NA	undetermined	NA	NA	LTS_GAGA_06	GAGA Round 2 Original 2 (of 2)	0	ANTSCAN2_XS_5	GAGA-05-10	https://dx.doi.org/10.35097/thkg3we26bv2rwc1	/mnt/LSDF/antscan/processed/GAGA_5x/	NA	NA	unstained	NA	5x	2.44 µm	2 mm pyrolytic graphite	3000	40	NA	Formica	cunicularia	valid	Formica cunicularia	Formicidae	Formicinae	Formicini	Linnaeus, 1758	https://www.antwiki.org/wiki/Formica	54724	OIST	NA	GAGA	NA	fumika	D. Grasso	NA	NA	2018-06-13	NA	Temperate grassland	NA	NA	NA	Italy
CASENT0878122	MLR14, MLR15, MLA4	Formica.cunicularia	w	NA	worker	NA	NA	LTS_GAGA_06	GAGA Round 2 Original 2 (of 2)	2	ANTSCAN2_XS_5	GAGA-05-13	https://dx.doi.org/10.35097/vt5bg0g4wfqupg59	/mnt/LSDF/antscan/processed/GAGA_5x/	NA	truncated	unstained	NA	5x	2.44 µm	2 mm pyrolytic graphite	3000	40	NA	Formica	cunicularia	valid	Formica cunicularia	Formicidae	Formicinae	Formicini	Linnaeus, 1758	https://www.antwiki.org/wiki/Formica	54727	OIST	NA	GAGA	NA	fumika	D. Grasso	NA	NA	2018-06-20	NA	Temperate grassland	NA	NA	NA	Italy
CASENT0878123	MLR14, MLR15, MLA4	Formica.cunicularia	w	NA	worker	NA	NA	LTS_GAGA_06	GAGA Round 2 Original 2 (of 2)	2	ANTSCAN2_XS_5	GAGA-05-14	https://dx.doi.org/10.35097/f75g4711gdajxe9z	/mnt/LSDF/antscan/processed/GAGA_5x/	NA	gaster truncated	unstained	NA	5x	2.44 µm	2 mm pyrolytic graphite	3000	40	NA	Formica	cunicularia	valid	Formica cunicularia	Formicidae	Formicinae	Formicini	Linnaeus, 1758	https://www.antwiki.org/wiki/Formica	54728	OIST	NA	GAGA	NA	fumika	D. Grasso	NA	NA	2018-06-20	NA	Temperate grassland	NA	NA	NA	Italy
CASENT0709278	NA	Formica.exsectoides	W	NA	worker	NA	colony	LINKSVAYER_BP	NA	NA	ANTSCAN_XS_15	15-07	https://dx.doi.org/10.35097/3mxm2uwxqst3h317	/mnt/LSDF/antscan/processed/5x/	NA	NA	iodine	tray_39	5x_2steps	2.44 µm	500 µm Al	3000	70	0.01 s	Formica	exsectoides	valid	Formica exsectoides	Formicidae	Formicinae	Formicini	Linnaeus, 1758	https://www.antwiki.org/wiki/Formica	51710	OIST	OIST	Timothy A. Linksvayer	NA	evropi	Christian Rabeling	NA	NA	NA	NA	NA	NA	NA	NA	NA
OKENT0105372	OK05528	Formica.fukaii	aQ	NA	queen	alate	NA	Okinawa_LTS_5	NA	NA	ANTSCAN_XS_9	09-48	https://dx.doi.org/10.35097/bdvxavgudh4651sn	/mnt/LSDF/antscan/processed/5x/	NA	NA	unstained	tray_34	5x_3steps	2.44 µm	500 µm Al	3000	70	0.01 s	Formica	fukaii	valid	Formica fukaii	Formicidae	Formicinae	Formicini	Linnaeus, 1758	https://www.antwiki.org/wiki/Formica	44441	OIST	NA	Evan P. Economo	M. Yoshimura	fumika	Masashi Yoshimura	Colony sampling	NA	NA	NA	NA	NA	NA	NA	Japan
OKENT0105373	OK05528	Formica.fukaii	w	NA	worker	NA	NA	Okinawa_LTS_5	NA	NA	ANTSCAN_XS_26	26-01	https://dx.doi.org/10.35097/bkdd5yeurpbn5zss	/mnt/LSDF/antscan/processed/5x/	NA	NA	unstained	tray_29	5x_3steps	2.44 µm	500 µm Al	3000	70	0.01 s	Formica	fukaii	valid	Formica fukaii	Formicidae	Formicinae	Formicini	Linnaeus, 1758	https://www.antwiki.org/wiki/Formica	44442	OIST	NA	Evan P. Economo	M. Yoshimura	fumika	Masashi Yoshimura	Colony sampling	NA	NA	NA	NA	NA	NA	NA	Japan
OKENT0105374	OK05528	Formica.fukaii	w	NA	worker	NA	NA	Okinawa_LTS_5	NA	NA	ANTSCAN_XS_26	26-02	https://dx.doi.org/10.35097/sdmzd8j36rwsm2ut	/mnt/LSDF/antscan/processed/5x/	NA	NA	unstained	tray_14	5x_2steps	2.44 µm	500 µm Al	3000	100	0.01 s	Formica	fukaii	valid	Formica fukaii	Formicidae	Formicinae	Formicini	Linnaeus, 1758	https://www.antwiki.org/wiki/Formica	44443	OIST	NA	Evan P. Economo	M. Yoshimura	fumika	Masashi Yoshimura	Colony sampling	NA	NA	NA	NA	NA	NA	NA	Japan
OKENT0105375	OK05528	Formica.fukaii	m	NA	male	NA	NA	Okinawa_LTS_5	NA	NA	ANTSCAN_XS_26	26-03	https://dx.doi.org/10.35097/czn4kg1j6p3hf7mp	/mnt/LSDF/antscan/processed/5x/	NA	NA	unstained	tray_36	5x_3steps	2.44 µm	500 µm Al	3000	70	0.01 s	Formica	fukaii	valid	Formica fukaii	Formicidae	Formicinae	Formicini	Linnaeus, 1758	https://www.antwiki.org/wiki/Formica	44444	OIST	NA	Evan P. Economo	M. Yoshimura	fumika	Masashi Yoshimura	Colony sampling	NA	NA	NA	NA	NA	NA	NA	Japan
CASENT0743776	ANTC39507	Formica.fusca	w	NA	worker	NA	NA	Korea_LTS_1	Korea_original_1	2 w	ANTSCAN_XS_2	02-05	https://dx.doi.org/10.35097/jhmgajzf751qyscn	/mnt/LSDF/antscan/processed/5x/	NA	cotton	unstained	tray_40	5x_2steps	2.44 µm	500 µm Al	3000	70	0.01 s	Formica	fusca	valid	Formica cf. fusca	Formicidae	Formicinae	Formicini	Linnaeus, 1758	https://www.antwiki.org/wiki/Formica	42173	OIST	Yoon Seon-Woo	Yoon Seon-Woo	NA	fumika	Yoon Seon-Woo	NA	NA	2019-06-19	NA	NA	NA	NA	NA	South Korea
CASENT0743777	ANTC39507	Formica.fusca	w	NA	worker	NA	NA	Korea_LTS_1	Korea_original_1	2 w	ANTSCAN_XS_2	02-06	https://dx.doi.org/10.35097/54j6xvmw5eghwhv2	/mnt/LSDF/antscan/processed/5x/	NA	NA	unstained	tray_40	5x_2steps	2.44 µm	500 µm Al	3000	70	0.01 s	Formica	fusca	valid	Formica cf. fusca	Formicidae	Formicinae	Formicini	Linnaeus, 1758	https://www.antwiki.org/wiki/Formica	42174	OIST	Yoon Seon-Woo	Yoon Seon-Woo	NA	fumika	Yoon Seon-Woo	NA	NA	2019-06-19	NA	NA	NA	NA	NA	South Korea
CASENT0877632	HR027	Formica.fusca	w	NA	worker	NA	species	LTS GAGA 04	GAGA 03	0w	ANTSCAN2_XS_2	GAGA-02-34	https://dx.doi.org/10.35097/y9tdmqvxnzf1x73d	/mnt/LSDF/antscan/processed/GAGA_5x/	NA	NA	unstained	NA	5x	2.44 µm	2 mm pyrolytic graphite	3000	40	NA	Formica	fusca	valid	Formica fusca	Formicidae	Formicinae	Formicini	Linnaeus, 1758	https://www.antwiki.org/wiki/Formica	54367	OIST	NA	GAGA	NA	fumika	H. Ran	NA	NA	2019-05-10	NA	NA	NA	NA	NA	China
CASENT0877633	HR027	Formica.fusca	w	NA	worker	NA	species	LTS GAGA 04	GAGA 03	0w	ANTSCAN2_XS_2	GAGA-02-35	https://dx.doi.org/10.35097/rvh9v62u5ze28vu7	/mnt/LSDF/antscan/processed/GAGA_5x/	NA	NA	unstained	NA	5x	2.44 µm	2 mm pyrolytic graphite	3000	40	NA	Formica	fusca	valid	Formica fusca	Formicidae	Formicinae	Formicini	Linnaeus, 1758	https://www.antwiki.org/wiki/Formica	54368	OIST	NA	GAGA	NA	fumika	H. Ran	NA	NA	2019-05-10	NA	NA	NA	NA	NA	China
CASENT0877634	HR027	Formica.fusca	w	NA	worker	NA	species	LTS GAGA 04	GAGA 03	0w	ANTSCAN2_XS_2	GAGA-02-36	https://dx.doi.org/10.35097/nub2nfe8jt4nbkhb	/mnt/LSDF/antscan/processed/GAGA_5x/	NA	NA	unstained	NA	5x	2.44 µm	2 mm pyrolytic graphite	3000	40	NA	Formica	fusca	valid	Formica fusca	Formicidae	Formicinae	Formicini	Linnaeus, 1758	https://www.antwiki.org/wiki/Formica	54369	OIST	NA	GAGA	NA	fumika	H. Ran	NA	NA	2019-05-10	NA	NA	NA	NA	NA	China
CASENT0709294	RAJ 6267	Formica.gnava	W	NA	worker	NA	colony	LINKSVAYER_BP	NA	NA	ANTSCAN_XS_15	15-13	https://dx.doi.org/10.35097/f1wn49p0ev3h6sw0	/mnt/LSDF/antscan/processed/5x/	NA	NA	iodine	tray_39	5x_2steps	2.44 µm	500 µm Al	3000	70	0.01 s	Formica	gnava	valid	Formica gnava	Formicidae	Formicinae	Formicini	Linnaeus, 1758	https://www.antwiki.org/wiki/Formica	51726	OIST	OIST	Timothy A. Linksvayer	NA	evropi	Robert Johnson	NA	NA	NA	NA	NA	NA	NA	NA	NA
OKENT0105296	OK05505	Formica.japonica	w	NA	worker	NA	species	Okinawa_LTS_4	NA	NA	ANTSCAN_XS_8	08-34	https://dx.doi.org/10.35097/jt39yk3qrssasefr	/mnt/LSDF/antscan/processed/5x/	NA	cotton, air bubble in vial	unstained	tray_42	5x_2steps	2.44 µm	500 µm Al	3000	70	0.01 s	Formica	japonica	valid	Formica japonica	Formicidae	Formicinae	Formicini	Linnaeus, 1758	https://www.antwiki.org/wiki/Formica	44365	OIST	NA	Evan P. Economo	M. Yoshimura	fumika	Masashi Yoshimura	Colony sampling	NA	NA	NA	NA	NA	NA	NA	Japan
OKENT0105297	OK05505	Formica.japonica	w	NA	worker	NA	species	Okinawa_LTS_4	NA	NA	ANTSCAN_XS_8	08-35	https://dx.doi.org/10.35097/php736hrppb5a970	/mnt/LSDF/antscan/processed/5x/	NA	NA	unstained	tray_42	5x_2steps	2.44 µm	500 µm Al	3000	70	0.01 s	Formica	japonica	valid	Formica japonica	Formicidae	Formicinae	Formicini	Linnaeus, 1758	https://www.antwiki.org/wiki/Formica	44366	OIST	NA	Evan P. Economo	M. Yoshimura	fumika	Masashi Yoshimura	Colony sampling	NA	NA	NA	NA	NA	NA	NA	Japan
OKENT0105381	OK05530	Formica.japonica	w	NA	worker	NA	species	Okinawa_LTS_5	NA	NA	ANTSCAN_XS_26	26-08	https://dx.doi.org/10.35097/nn573many2fv6yty	/mnt/LSDF/antscan/processed/5x/	NA	NA	unstained	tray_34	5x_3steps	2.44 µm	500 µm Al	3000	70	0.01 s	Formica	japonica	valid	Formica japonica	Formicidae	Formicinae	Formicini	Linnaeus, 1758	https://www.antwiki.org/wiki/Formica	44450	OIST	NA	Evan P. Economo	M. Yoshimura	fumika	Masashi Yoshimura	Colony sampling	NA	NA	NA	NA	NA	NA	NA	Japan
OKENT0105382	OK05530	Formica.japonica	w	NA	worker	NA	species	Okinawa_LTS_5	NA	NA	ANTSCAN_XS_26	26-09	https://dx.doi.org/10.35097/490dware771wt289	/mnt/LSDF/antscan/processed/5x/	NA	NA	unstained	tray_14	5x_2steps	2.44 µm	500 µm Al	3000	100	0.01 s	Formica	japonica	valid	Formica japonica	Formicidae	Formicinae	Formicini	Linnaeus, 1758	https://www.antwiki.org/wiki/Formica	44451	OIST	NA	Evan P. Economo	M. Yoshimura	fumika	Masashi Yoshimura	Colony sampling	NA	NA	NA	NA	NA	NA	NA	Japan
CASENT0877589	HR036	Formica.japonica	w	NA	worker	NA	species	LTS GAGA 04	GAGA 03	0w	ANTSCAN2_XS_1	GAGA-01-42	https://dx.doi.org/10.35097/5tykpy67yz5taxj0	/mnt/LSDF/antscan/processed/GAGA_5x/	NA	cotton, trapped air inside	unstained	NA	5x	2.44 µm	2 mm pyrolytic graphite	3000	40	NA	Formica	japonica	valid	Formica japonica	Formicidae	Formicinae	Formicini	Linnaeus, 1758	https://www.antwiki.org/wiki/Formica	54324	OIST	NA	GAGA	NA	fumika	H. Ran	NA	NA	2019-07-17	NA	NA	NA	NA	NA	China
OKENT0105295	OK05505	Formica.japonica	aQ	NA	queen	alate	species	Okinawa_LTS_4	NA	NA	ANTSCAN_S_1	S-10	https://dx.doi.org/10.35097/x3c7tmyds04yrznj	/mnt/LSDF/antscan/processed/2x/	NA	NA	unstained	tray_43	2x_2steps	6.11 µm	500 µm Al	3000	70	0.01 s	Formica	japonica	valid	Formica japonica	Formicidae	Formicinae	Formicini	Linnaeus, 1758	https://www.antwiki.org/wiki/Formica	44364	OIST	NA	Evan P. Economo	M. Yoshimura	fumika	Masashi Yoshimura	Colony sampling	NA	NA	NA	NA	NA	NA	NA	Japan
OKENT0105298	OK05505	Formica.japonica	m	NA	male	NA	species	Okinawa_LTS_4	NA	NA	ANTSCAN_S_1	S-11	https://dx.doi.org/10.35097/ew60893r15e1zhxy	/mnt/LSDF/antscan/processed/2x/	NA	NA	unstained	tray_48	2x_3steps	6.11 µm	500 µm Al	3000	70	0.01 s	Formica	japonica	valid	Formica japonica	Formicidae	Formicinae	Formicini	Linnaeus, 1758	https://www.antwiki.org/wiki/Formica	44367	OIST	NA	Evan P. Economo	M. Yoshimura	fumika	Masashi Yoshimura	Colony sampling	NA	NA	NA	NA	NA	NA	NA	Japan
OKENT0105380	OK05530	Formica.japonica	aQ	NA	queen	alate	species	Okinawa_LTS_5	NA	NA	ANTSCAN_S_1	S-37	https://dx.doi.org/10.35097/s16v20xumtf49h8k	/mnt/LSDF/antscan/processed/2x/	NA	NA	unstained	tray_45	2x_4steps	6.11 µm	500 µm Al	3000	70	0.01 s	Formica	japonica	valid	Formica japonica	Formicidae	Formicinae	Formicini	Linnaeus, 1758	https://www.antwiki.org/wiki/Formica	44449	OIST	NA	Evan P. Economo	M. Yoshimura	fumika	Masashi Yoshimura	Colony sampling	NA	NA	NA	NA	NA	NA	NA	Japan
OKENT0105350	OK05521	Formica.lemani	w	NA	worker	NA	NA	Okinawa_LTS_5	NA	NA	ANTSCAN_XS_9	09-26	https://dx.doi.org/10.35097/fqys66qaferkf3z0	/mnt/LSDF/antscan/processed/5x/	NA	NA	unstained	tray_35	5x_2steps	2.44 µm	500 µm Al	3000	70	0.01 s	Formica	lemani	valid	Formica lemani	Formicidae	Formicinae	Formicini	Linnaeus, 1758	https://www.antwiki.org/wiki/Formica	44419	OIST	NA	Evan P. Economo	M. Yoshimura	fumika	Masashi Yoshimura	Colony sampling	NA	NA	NA	NA	NA	NA	NA	Japan
OKENT0105351	OK05521	Formica.lemani	w	NA	worker	NA	NA	Okinawa_LTS_5	NA	NA	ANTSCAN_XS_9	09-27	https://dx.doi.org/10.35097/pehup2n54vq5phnf	/mnt/LSDF/antscan/processed/5x/	NA	NA	unstained	tray_35	5x_2steps	2.44 µm	500 µm Al	3000	70	0.01 s	Formica	lemani	valid	Formica lemani	Formicidae	Formicinae	Formicini	Linnaeus, 1758	https://www.antwiki.org/wiki/Formica	44420	OIST	NA	Evan P. Economo	M. Yoshimura	fumika	Masashi Yoshimura	Colony sampling	NA	NA	NA	NA	NA	NA	NA	Japan
OKENT0105352	OK05521	Formica.lemani	m	NA	male	NA	NA	Okinawa_LTS_5	NA	NA	ANTSCAN_XS_9	09-28	https://dx.doi.org/10.35097/haesgpb8y3at4cs6	/mnt/LSDF/antscan/processed/5x/	NA	posteriorly truncated	unstained	tray_34	5x_3steps	2.44 µm	500 µm Al	3000	70	0.01 s	Formica	lemani	valid	Formica lemani	Formicidae	Formicinae	Formicini	Linnaeus, 1758	https://www.antwiki.org/wiki/Formica	44421	OIST	NA	Evan P. Economo	M. Yoshimura	fumika	Masashi Yoshimura	Colony sampling	NA	NA	NA	NA	NA	NA	NA	Japan
CASENT0709267	PSW17548	Formica.neogagates	W	NA	worker	NA	colony	LINKSVAYER_BP	NA	NA	ANTSCAN_XS_15	15-09	https://dx.doi.org/10.35097/4sgwz7dk0t2ajfnf	/mnt/LSDF/antscan/processed/5x/	NA	NA	iodine	tray_39	5x_2steps	2.44 µm	500 µm Al	3000	70	0.01 s	Formica	neogagates	valid	Formica neogagates	Formicidae	Formicinae	Formicini	Linnaeus, 1758	https://www.antwiki.org/wiki/Formica	51701	OIST	OIST	Timothy A. Linksvayer	NA	evropi	Phil Ward	NA	NA	2016-04-23	NA	pinyon pine forest	under stone	NA	NA	United States
CASENT0741283	CR160815-01	Formica.obscuripes	W	NA	worker	NA	colony	LINKSVAYER_BP	NA	NA	ANTSCAN_XS_15	15-10	https://dx.doi.org/10.35097/40un5j9zxd59n4wt	/mnt/LSDF/antscan/processed/5x/	NA	soft tissues badly preserved	iodine	tray_41	5x_3steps	2.44 µm	500 µm Al	3000	70	0.01 s	Formica	obscuripes	valid	Formica obscuripes	Formicidae	Formicinae	Formicini	Linnaeus, 1758	https://www.antwiki.org/wiki/Formica	51748	OIST	OIST	Timothy A. Linksvayer	NA	evropi	Christian Rabeling	NA	NA	2016-08	NA	NA	NA	NA	NA	NA
CASENT0709292	CR090804-11	Formica.polyctena	W	NA	worker	NA	colony	LINKSVAYER_BP	NA	NA	ANTSCAN_XS_15	15-11	https://dx.doi.org/10.35097/tf7h57096pnye79e	/mnt/LSDF/antscan/processed/5x/	NA	NA	iodine	tray_41	5x_3steps	2.44 µm	500 µm Al	3000	70	0.01 s	Formica	polyctena	valid	Formica polyctena	Formicidae	Formicinae	Formicini	Linnaeus, 1758	https://www.antwiki.org/wiki/Formica	51724	OIST	OIST	Timothy A. Linksvayer	NA	evropi	Christian Rabeling	NA	NA	2009-08	NA	NA	NA	NA	NA	NA
CASENT0709272	CR170716-03	Formica.rufa	W	NA	worker	NA	colony	LINKSVAYER_BP	NA	NA	ANTSCAN_XS_15	15-12	https://dx.doi.org/10.35097/5gvb8gfcw0fm74z6	/mnt/LSDF/antscan/processed/5x/	NA	NA	iodine	tray_39	5x_2steps	2.44 µm	500 µm Al	3000	70	0.01 s	Formica	rufa	valid	Formica rufa	Formicidae	Formicinae	Formicini	Linnaeus, 1758	https://www.antwiki.org/wiki/Formica	51704	OIST	OIST	Timothy A. Linksvayer	NA	evropi	Christian Rabeling	NA	NA	2018-07	NA	NA	NA	NA	NA	NA
[truncated: 1,460 more rows]
[truncated: 11 more columns]

## Sheet: legend
column_name	class	fac_levels	notes
[truncated: 61 more rows]
